# Supplementary material for: Crystal structures of two mononuclear complexes of terbium(III) nitrate with the tripodal alcohol 1,1,1-tris­(hy­droxy­meth­yl)propane
Source: Acta Crystallogr E Crystallogr Commun. 2017 Jan 27;73(Pt 2):278–85. doi: 10.1107/S2056989017001116 (PMC5290582; doi:10.1107/S2056989017001116)
Supplement: Supplementary file 1 [file e-73-00278-sup1.cif]

##############################################################################
#                                                                            #
# This CIF contains the data in a paper accepted for publication in          #
# Acta Crystallographica Section E. It conforms to the requirements of       #
# Notes for Authors for Acta Crystallographica Section E, and has been       #
# peer reviewed under the auspices of the IUCr Commission on Journals.       #
#                                                                            #
# Full details of the Crystallographic Information File format               #
# are given in the paper "The Crystallographic Information File (CIF):       #
# a New Standard Archive File for Crystallography" by S. R. Hall, F. H.      #
# Allen and I. D. Brown [Acta Cryst. (1991), A47, 655-685].                  #
#                                                                            #
# The current version of the core CIF dictionary is obtainable from          #
# ftp://ftp.iucr.org/pub/cif_core.dic.                                       #
#                                                                            #
# Software is freely available for graphical display of the structure(s)     #
# in this CIF. For information consult the CIF software page                 #
# http://www.iucr.org/resources/cif/software.                                #
#                                                                            #
# This file may be used for bona fide research purposes within the           #
# scientific community so long as proper attribution is given to the journal # 
# article from which it was obtained.                                        #
#                                                                            #
##############################################################################
data_Compound-1
_audit_creation_method     'SHELXL-2014/7'
_chemical_name_systematic
;
Dinitratobis[1,1,1-tris(hydroxymethyl)propane]terbium(III) nitrate
dimethoxyethane hemisolvate
;
_chemical_name_common     ?
_chemical_formula_moiety     'C12 H28 N2 O12 Tb, N O3, C2 H5 O1'
_chemical_formula_sum     'C14 H33 N3 O16 Tb1'
_chemical_formula_structural     '[Tb(NO3)2(Tripodal)2][NO3].0.5(glyme)'
_chemical_formula_iupac     '[Tb (N O3)2 (C6 H14 O3)2] N O3, 0.5C4 H10 O2'
_chemical_formula_weight     658.35
_chemical_melting_point     ?
_shelx_space_group_comment
;
The symmetry employed for this shelxl refinement is uniquely defined
by the following loop, which should always be used as a source of
symmetry information in preference to the above space-group names.
They are only intended as comments.
;
_space_group_crystal_system     monoclinic
_space_group_name_H-M_alt     'I 2/a'
_space_group_name_Hall     '-I 2ya'
loop_
    _space_group_symop_operation_xyz
    'x, y, z'
    '-x+1/2, y, -z'
    'x+1/2, y+1/2, z+1/2'
    '-x+1, y+1/2, -z+1/2'
    '-x, -y, -z'
    'x-1/2, -y, z'
    '-x+1/2, -y+1/2, -z+1/2'
    'x, -y+1/2, z+1/2'
_cell_length_a     20.1864(13)
_cell_length_b     10.2997(6)
_cell_length_c     23.832(2)
_cell_angle_alpha     90
_cell_angle_beta     108.004(3)
_cell_angle_gamma     90
_cell_volume     4712.4(6)
_cell_formula_units_Z     8
_cell_measurement_reflns_used     9404
_cell_measurement_theta_min     3.07
_cell_measurement_theta_max     28.19
_cell_measurement_temperature     100(2)
_exptl_crystal_description     'fragment'
_exptl_crystal_colour     'colourless'
_exptl_crystal_size_max     0.142
_exptl_crystal_size_mid     0.105
_exptl_crystal_size_min     0.093
_exptl_crystal_density_diffrn     1.856
_exptl_crystal_density_meas     ?
_exptl_crystal_density_method     ?
_exptl_crystal_F_000     2648
_exptl_absorpt_coefficient_mu     3.083
_exptl_absorpt_correction_type     multi-scan
_exptl_absorpt_process_details
;
(SADABS; Bruker, 2014)
;
_shelx_estimated_absorpt_T_min     0.669
_shelx_estimated_absorpt_T_max     0.762
_exptl_absorpt_correction_T_min     0.6938
_exptl_absorpt_correction_T_max     0.7457
_diffrn_ambient_temperature     100(2)
_diffrn_radiation_type     MoK\a
_diffrn_radiation_wavelength     0.71073
_diffrn_radiation_source     'fine-focus sealed tube'
_diffrn_radiation_monochromator     'graphite'
_diffrn_measurement_device_type     'Bruker D8 VENTURE/PHOTON100 CMOS'
_diffrn_measurement_method     '\f and \w scans'
_diffrn_detector_area_resol_mean     10.4167
_diffrn_reflns_number     172878
_diffrn_reflns_av_R_equivalents     0.0707
_diffrn_reflns_theta_min     2.662
_diffrn_reflns_theta_max     28.421
_diffrn_reflns_theta_full     25.242
_diffrn_measured_fraction_theta_max     0.994
_diffrn_measured_fraction_theta_full     0.999
_diffrn_reflns_limit_h_min     -26
_diffrn_reflns_limit_h_max     26
_diffrn_reflns_limit_k_min     -13
_diffrn_reflns_limit_k_max     13
_diffrn_reflns_limit_l_min     -31
_diffrn_reflns_limit_l_max     31
_refine_special_details     ?
_reflns_number_total     5889
_reflns_number_gt     5031
_reflns_threshold_expression     'I > 2\s(I)'
_refine_ls_structure_factor_coef     Fsqd
_refine_ls_matrix_type     full
_refine_ls_R_factor_all     0.0290
_refine_ls_R_factor_gt     0.0182
_refine_ls_wR_factor_gt     0.0341
_refine_ls_wR_factor_ref     0.0358
_refine_ls_goodness_of_fit_ref     1.066
_refine_ls_restrained_S_all     1.066
_refine_ls_number_reflns     5889
_refine_ls_number_parameters     344
_refine_ls_number_restraints     0
_refine_ls_hydrogen_treatment     mixed
_refine_ls_weighting_scheme     calc
_refine_ls_weighting_details
              'w=1/[\s^2^(Fo^2^)+(0.0150P)^2^+5.6056P] where P=(Fo^2^+2Fc^2^)/3'
_atom_sites_solution_hydrogens     mixed
_atom_sites_solution_primary     direct
_atom_sites_solution_secondary     difmap
_refine_ls_shift/su_max     0.001
_refine_ls_shift/su_mean     0.000
_refine_diff_density_max     0.767
_refine_diff_density_min     -0.538
_refine_ls_extinction_method     none
_refine_ls_extinction_coef     .
loop_
    _atom_type_symbol
    _atom_type_description
    _atom_type_scat_dispersion_real
    _atom_type_scat_dispersion_imag
    _atom_type_scat_source
    'C' 'C' 0.0033 0.0016
                         'International Tables Vol C Tables 4.2.6.8 and 6.1.1.4'
    'H' 'H' 0.0000 0.0000
                         'International Tables Vol C Tables 4.2.6.8 and 6.1.1.4'
    'N' 'N' 0.0061 0.0033
                         'International Tables Vol C Tables 4.2.6.8 and 6.1.1.4'
    'O' 'O' 0.0106 0.0060
                         'International Tables Vol C Tables 4.2.6.8 and 6.1.1.4'
    'Tb' 'Tb' -0.1723 4.1537
                         'International Tables Vol C Tables 4.2.6.8 and 6.1.1.4'
_computing_data_collection
;
APEX3 (Bruker, 2015)
;
_computing_cell_refinement
;
SAINT (Bruker, 2013)
;
_computing_data_reduction
;
SAINT (Bruker, 2013)
;
_computing_structure_solution
;
SHELXS97 (Sheldrick 2008)
;
_computing_structure_refinement
;
SHELXL2014 (Sheldrick, 2015)
;
_computing_molecular_graphics
;
ORTEP (Johnson, 1976) and ORTEP-3 (Farrugia, 2012)
;
_computing_publication_material
;
SHELXL2014 (Sheldrick, 2015) and WinGX (Farrugia, 2012)
;
loop_
    _atom_site_type_symbol
    _atom_site_label
    _atom_site_fract_x
    _atom_site_fract_y
    _atom_site_fract_z
    _atom_site_U_iso_or_equiv
    _atom_site_adp_type
    _atom_site_calc_flag
    _atom_site_occupancy
    _atom_site_disorder_assembly
    _atom_site_disorder_group
    Tb Tb1 0.41961(2) 0.52548(2) 0.68945(2) 0.00881(3) Uani d 1 . .
    C C11 0.39871(10) 0.29809(17) 0.56884(8) 0.0118(4) Uani d 1 . .
    C C12 0.46190(10) 0.38204(19) 0.57107(9) 0.0160(4) Uani d 1 . .
    H H12A 0.5040 0.3266 0.5811 0.019 Uiso calc 1 . .
    H H12B 0.4555 0.4198 0.5315 0.019 Uiso calc 1 . .
    O O12 0.47253(7) 0.48486(14) 0.61340(6) 0.0149(3) Uani d 1 . .
    C C13 0.33152(10) 0.37790(18) 0.55500(8) 0.0140(4) Uani d 1 . .
    H H13A 0.3195 0.4096 0.5139 0.017 Uiso calc 1 . .
    H H13B 0.2933 0.3203 0.5576 0.017 Uiso calc 1 . .
    O O13 0.33531(7) 0.48753(14) 0.59343(6) 0.0131(3) Uani d 1 . .
    C C14 0.41005(10) 0.21802(18) 0.62473(8) 0.0136(4) Uani d 1 . .
    H H14A 0.3753 0.1471 0.6172 0.016 Uiso calc 1 . .
    H H14B 0.4570 0.1784 0.6361 0.016 Uiso calc 1 . .
    O O14 0.40358(7) 0.29827(13) 0.67214(6) 0.0129(3) Uani d 1 . .
    C C15 0.38567(10) 0.20335(19) 0.51616(8) 0.0169(4) Uani d 1 . .
    H H15A 0.3415 0.1567 0.5119 0.020 Uiso calc 1 . .
    H H15B 0.3790 0.2553 0.4799 0.020 Uiso calc 1 . .
    C C16 0.44210(11) 0.1029(2) 0.51961(10) 0.0239(5) Uani d 1 . .
    H H16A 0.4283 0.0486 0.4841 0.036 Uiso calc 1 . .
    H H16B 0.4860 0.1471 0.5224 0.036 Uiso calc 1 . .
    H H16C 0.4483 0.0483 0.5545 0.036 Uiso calc 1 . .
    C C21 0.34085(9) 0.52402(18) 0.80793(8) 0.0116(3) Uani d 1 . .
    C C22 0.29008(11) 0.4608(3) 0.75328(9) 0.0142(6) Uani d 0.911(7) A 1
    H H22A 0.2903 0.3655 0.7588 0.017 Uiso calc 0.911(7) A 1
    H H22B 0.2423 0.4928 0.7481 0.017 Uiso calc 0.911(7) A 1
    C C23 0.40750(13) 0.4457(3) 0.83121(10) 0.0131(6) Uani d 0.911(7) A 1
    H H23A 0.4426 0.4973 0.8611 0.016 Uiso calc 0.911(7) A 1
    H H23B 0.3980 0.3658 0.8505 0.016 Uiso calc 0.911(7) A 1
    C C24 0.35697(14) 0.6637(2) 0.79430(12) 0.0152(6) Uani d 0.911(7) A 1
    H H24A 0.3141 0.7049 0.7684 0.018 Uiso calc 0.911(7) A 1
    H H24B 0.3727 0.7140 0.8315 0.018 Uiso calc 0.911(7) A 1
    O O22 0.30941(7) 0.49039(13) 0.70161(6) 0.0129(3) Uani d 1 . .
    O O23 0.43465(7) 0.41116(14) 0.78392(6) 0.0128(3) Uani d 1 . .
    O O24 0.41020(7) 0.66656(14) 0.76566(6) 0.0140(3) Uani d 1 . .
    C C25 0.30551(10) 0.5344(2) 0.85686(8) 0.0165(4) Uani d 1 . .
    H H25A 0.3404 0.5677 0.8930 0.020 Uiso calc 1 . .
    H H25B 0.2679 0.5999 0.8444 0.020 Uiso calc 1 . .
    C C26 0.27454(10) 0.4102(2) 0.87266(9) 0.0207(4) Uani d 1 . .
    H H26A 0.2537 0.4284 0.9039 0.031 Uiso calc 1 . .
    H H26B 0.2386 0.3773 0.8377 0.031 Uiso calc 1 . .
    H H26C 0.3113 0.3450 0.8865 0.031 Uiso calc 1 . .
    C C27 0.2836(12) 0.521(3) 0.7509(10) 0.015(6) Uiso d 0.089(7) A 2
    H H27A 0.2488 0.4550 0.7530 0.018 Uiso calc 0.089(7) A 2
    H H27B 0.2601 0.6065 0.7439 0.018 Uiso calc 0.089(7) A 2
    C C28 0.3854(14) 0.399(3) 0.8212(11) 0.011(6) Uiso d 0.089(7) A 2
    H H28A 0.4119 0.3927 0.8636 0.013 Uiso calc 0.089(7) A 2
    H H28B 0.3556 0.3206 0.8096 0.013 Uiso calc 0.089(7) A 2
    C C29 0.387(2) 0.647(3) 0.8196(16) 0.032(8) Uiso d 0.089(7) A 2
    H H29A 0.3594 0.7234 0.8254 0.039 Uiso calc 0.089(7) A 2
    H H29B 0.4273 0.6362 0.8553 0.039 Uiso calc 0.089(7) A 2
    N N2 0.39273(9) 0.79057(15) 0.63712(7) 0.0162(3) Uani d 1 . .
    O O4 0.45380(7) 0.74010(12) 0.65838(6) 0.0164(3) Uani d 1 . .
    O O5 0.34311(7) 0.72241(13) 0.64212(6) 0.0190(3) Uani d 1 . .
    O O6 0.38490(8) 0.89771(13) 0.61430(6) 0.0255(3) Uani d 1 . .
    N N1 0.57343(8) 0.50126(15) 0.75057(7) 0.0130(3) Uani d 1 . .
    O O1 0.53526(7) 0.40279(12) 0.73137(6) 0.0148(3) Uani d 1 . .
    O O2 0.54149(7) 0.60919(12) 0.74203(6) 0.0162(3) Uani d 1 . .
    O O3 0.63542(7) 0.49260(14) 0.77547(6) 0.0230(3) Uani d 1 . .
    N N3 0.13781(8) 0.45279(15) 0.62056(7) 0.0161(3) Uani d 1 . .
    O O7 0.13714(8) 0.54895(15) 0.65113(7) 0.0290(4) Uani d 1 . .
    O O8 0.19346(7) 0.41340(15) 0.61347(7) 0.0259(3) Uani d 1 . .
    O O9 0.08179(7) 0.39286(14) 0.59578(7) 0.0259(3) Uani d 1 . .
    C C31 0.27954(11) 0.7871(2) 0.48781(10) 0.0258(5) Uani d 1 . .
    H H31A 0.2616 0.7785 0.4443 0.031 Uiso calc 1 . .
    H H31B 0.3048 0.8707 0.4972 0.031 Uiso calc 1 . .
    O O32 0.32611(10) 0.68347(15) 0.51152(7) 0.0355(4) Uani d 1 . .
    C C33 0.38661(16) 0.6912(3) 0.49237(13) 0.0530(9) Uani d 1 . .
    H H33A 0.4180 0.6188 0.5092 0.079 Uiso calc 1 . .
    H H33B 0.3726 0.6864 0.4492 0.079 Uiso calc 1 . .
    H H33C 0.4107 0.7735 0.5055 0.079 Uiso calc 1 . .
    H H12O 0.5042(13) 0.518(2) 0.6139(11) 0.019(6) Uiso d 1 . .
    H H13O 0.3300(12) 0.544(2) 0.5736(11) 0.021(7) Uiso d 1 . .
    H H14O 0.4146(12) 0.255(2) 0.6983(11) 0.026(7) Uiso d 1 . .
    H H22O 0.2797(13) 0.473(2) 0.6760(11) 0.022(7) Uiso d 1 . .
    H H23O 0.4631(12) 0.371(2) 0.7967(10) 0.013(6) Uiso d 1 . .
    H H24O 0.4214(13) 0.735(3) 0.7651(11) 0.030(8) Uiso d 1 . .
loop_
    _atom_site_aniso_label
    _atom_site_aniso_U_11
    _atom_site_aniso_U_22
    _atom_site_aniso_U_33
    _atom_site_aniso_U_12
    _atom_site_aniso_U_13
    _atom_site_aniso_U_23
    Tb1 0.00815(4) 0.00833(4) 0.01016(4) -0.00074(4) 0.00313(3) -0.00065(4)
    C11 0.0138(9) 0.0102(9) 0.0119(9) -0.0002(7) 0.0047(7) -0.0012(7)
    C12 0.0169(10) 0.0159(10) 0.0182(10) -0.0023(8) 0.0101(8) -0.0046(8)
    O12 0.0120(7) 0.0175(7) 0.0177(7) -0.0066(6) 0.0084(6) -0.0060(6)
    C13 0.0147(9) 0.0129(9) 0.0124(9) -0.0012(7) 0.0011(7) -0.0019(7)
    O13 0.0141(7) 0.0121(7) 0.0125(7) 0.0023(5) 0.0032(5) 0.0014(6)
    C14 0.0192(10) 0.0099(9) 0.0114(9) 0.0007(7) 0.0041(8) -0.0029(7)
    O14 0.0190(7) 0.0103(7) 0.0103(7) 0.0005(5) 0.0057(6) 0.0005(5)
    C15 0.0221(10) 0.0155(10) 0.0124(9) -0.0016(8) 0.0042(8) -0.0032(7)
    C16 0.0303(12) 0.0196(11) 0.0241(11) 0.0009(9) 0.0118(10) -0.0079(9)
    C21 0.0110(8) 0.0124(8) 0.0128(9) 0.0010(7) 0.0055(7) 0.0006(8)
    C22 0.0124(10) 0.0181(16) 0.0134(11) -0.0013(9) 0.0061(8) 0.0014(9)
    C23 0.0127(11) 0.0166(14) 0.0120(11) 0.0006(10) 0.0068(9) 0.0002(9)
    C24 0.0184(13) 0.0124(11) 0.0193(14) 0.0000(9) 0.0123(11) -0.0014(9)
    O22 0.0095(6) 0.0187(7) 0.0100(6) -0.0025(5) 0.0023(5) -0.0001(5)
    O23 0.0121(7) 0.0145(7) 0.0130(7) 0.0068(6) 0.0054(6) 0.0023(6)
    O24 0.0177(7) 0.0089(7) 0.0183(7) -0.0036(6) 0.0097(6) -0.0017(5)
    C25 0.0159(9) 0.0225(10) 0.0133(9) 0.0032(8) 0.0078(7) -0.0008(8)
    C26 0.0161(10) 0.0303(12) 0.0174(10) 0.0005(9) 0.0073(8) 0.0066(9)
    N2 0.0232(9) 0.0114(8) 0.0118(8) -0.0009(7) 0.0022(7) -0.0012(6)
    O4 0.0175(7) 0.0123(7) 0.0202(7) -0.0008(5) 0.0070(6) 0.0003(5)
    O5 0.0174(7) 0.0143(7) 0.0224(7) -0.0022(6) 0.0019(6) 0.0012(6)
    O6 0.0418(10) 0.0099(7) 0.0229(8) 0.0022(6) 0.0071(7) 0.0055(6)
    N1 0.0133(8) 0.0153(9) 0.0110(7) 0.0010(6) 0.0047(6) 0.0014(6)
    O1 0.0137(7) 0.0100(7) 0.0217(7) -0.0011(5) 0.0070(6) -0.0012(5)
    O2 0.0142(7) 0.0118(7) 0.0208(7) 0.0016(5) 0.0025(6) -0.0004(5)
    O3 0.0102(7) 0.0329(9) 0.0228(8) 0.0021(6) 0.0005(6) 0.0012(6)
    N3 0.0134(8) 0.0182(9) 0.0159(8) 0.0013(6) 0.0034(7) -0.0021(6)
    O7 0.0255(8) 0.0269(9) 0.0339(9) 0.0024(6) 0.0080(7) -0.0160(7)
    O8 0.0113(7) 0.0347(9) 0.0321(9) 0.0014(6) 0.0073(6) -0.0159(7)
    O9 0.0124(7) 0.0275(8) 0.0363(9) -0.0021(6) 0.0053(7) -0.0127(7)
    C31 0.0334(13) 0.0159(10) 0.0204(11) -0.0028(9) -0.0029(9) 0.0044(8)
    O32 0.0599(12) 0.0252(9) 0.0351(9) 0.0212(8) 0.0351(9) 0.0164(7)
    C33 0.080(2) 0.0396(16) 0.065(2) 0.0328(15) 0.0601(18) 0.0299(14)
_geom_special_details
;
 All esds (except the esd in the dihedral angle between two l.s. planes)
 are estimated using the full covariance matrix.  The cell esds are taken
 into account individually in the estimation of esds in distances, angles
 and torsion angles; correlations between esds in cell parameters are only
 used when they are defined by crystal symmetry.  An approximate (isotropic)
 treatment of cell esds is used for estimating esds involving l.s. planes.
;
loop_
    _geom_bond_atom_site_label_1
    _geom_bond_atom_site_label_2
    _geom_bond_site_symmetry_2
    _geom_bond_distance
    _geom_bond_publ_flag
    Tb1 O22 . 2.3583(13) y
    Tb1 O24 . 2.3790(13) y
    Tb1 O14 . 2.3810(13) y
    Tb1 O12 . 2.4078(13) y
    Tb1 O13 . 2.4245(13) y
    Tb1 O23 . 2.4749(14) y
    Tb1 O4 . 2.4953(13) y
    Tb1 O2 . 2.5418(13) y
    Tb1 O1 . 2.5697(13) y
    Tb1 O5 . 2.5874(14) y
    C11 C14 . 1.523(2) ?
    C11 C12 . 1.528(3) ?
    C11 C13 . 1.532(3) ?
    C11 C15 . 1.547(3) ?
    C12 O12 . 1.432(2) ?
    C12 H12A . 0.9900 ?
    C12 H12B . 0.9900 ?
    O12 H12O . 0.72(2) ?
    C13 O13 . 1.441(2) ?
    C13 H13A . 0.9900 ?
    C13 H13B . 0.9900 ?
    O13 H13O . 0.74(2) ?
    C14 O14 . 1.438(2) ?
    C14 H14A . 0.9900 ?
    C14 H14B . 0.9900 ?
    O14 H14O . 0.74(2) ?
    C15 C16 . 1.522(3) ?
    C15 H15A . 0.9900 ?
    C15 H15B . 0.9900 ?
    C16 H16A . 0.9800 ?
    C16 H16B . 0.9800 ?
    C16 H16C . 0.9800 ?
    C21 C27 . 1.49(2) ?
    C21 C23 . 1.519(3) ?
    C21 C24 . 1.532(3) ?
    C21 C22 . 1.532(3) ?
    C21 C29 . 1.54(3) ?
    C21 C25 . 1.547(2) ?
    C21 C28 . 1.55(2) ?
    C22 O22 . 1.435(2) ?
    C22 H22A . 0.9900 ?
    C22 H22B . 0.9900 ?
    C23 O23 . 1.442(2) ?
    C23 H23A . 0.9900 ?
    C23 H23B . 0.9900 ?
    C24 O24 . 1.440(2) ?
    C24 H24A . 0.9900 ?
    C24 H24B . 0.9900 ?
    O22 C27 . 1.46(2) ?
    O22 H22O . 0.73(2) ?
    O23 C28 . 1.53(2) ?
    O23 H23O . 0.69(2) ?
    O24 C29 . 1.52(3) ?
    O24 H24O . 0.74(3) ?
    C25 C26 . 1.521(3) ?
    C25 H25A . 0.9900 ?
    C25 H25B . 0.9900 ?
    C26 H26A . 0.9800 ?
    C26 H26B . 0.9800 ?
    C26 H26C . 0.9800 ?
    C27 H27A . 0.9900 ?
    C27 H27B . 0.9900 ?
    C28 H28A . 0.9900 ?
    C28 H28B . 0.9900 ?
    C29 H29A . 0.9900 ?
    C29 H29B . 0.9900 ?
    N2 O6 . 1.219(2) ?
    N2 O5 . 1.259(2) ?
    N2 O4 . 1.289(2) ?
    N1 O3 . 1.211(2) ?
    N1 O2 . 1.2696(19) ?
    N1 O1 . 1.270(2) ?
    N3 O7 . 1.232(2) ?
    N3 O8 . 1.254(2) ?
    N3 O9 . 1.263(2) ?
    C31 O32 . 1.419(3) ?
    C31 C31 2_556 1.479(5) ?
    C31 H31A . 0.9900 ?
    C31 H31B . 0.9900 ?
    O32 C33 . 1.432(3) ?
    C33 H33A . 0.9800 ?
    C33 H33B . 0.9800 ?
    C33 H33C . 0.9800 ?
loop_
    _geom_angle_atom_site_label_1
    _geom_angle_atom_site_label_2
    _geom_angle_atom_site_label_3
    _geom_angle_site_symmetry_1
    _geom_angle_site_symmetry_3
    _geom_angle
    _geom_angle_publ_flag
    O22 Tb1 O24 . . 72.47(5) ?
    O22 Tb1 O14 . . 77.75(5) ?
    O24 Tb1 O14 . . 133.94(5) ?
    O22 Tb1 O12 . . 136.11(5) ?
    O24 Tb1 O12 . . 147.08(5) ?
    O14 Tb1 O12 . . 76.53(5) ?
    O22 Tb1 O13 . . 71.20(5) ?
    O24 Tb1 O13 . . 128.37(5) ?
    O14 Tb1 O13 . . 70.11(5) ?
    O12 Tb1 O13 . . 66.85(5) ?
    O22 Tb1 O23 . . 70.76(5) ?
    O24 Tb1 O23 . . 67.19(5) ?
    O14 Tb1 O23 . . 70.24(5) ?
    O12 Tb1 O23 . . 130.08(5) ?
    O13 Tb1 O23 . . 129.41(5) ?
    O22 Tb1 O4 . . 122.01(4) ?
    O24 Tb1 O4 . . 77.30(5) ?
    O14 Tb1 O4 . . 148.71(4) ?
    O12 Tb1 O4 . . 72.71(5) ?
    O13 Tb1 O4 . . 92.32(5) ?
    O23 Tb1 O4 . . 136.38(5) ?
    O22 Tb1 O2 . . 142.88(5) ?
    O24 Tb1 O2 . . 73.14(4) ?
    O14 Tb1 O2 . . 118.55(4) ?
    O12 Tb1 O2 . . 80.97(5) ?
    O13 Tb1 O2 . . 144.10(5) ?
    O23 Tb1 O2 . . 83.39(4) ?
    O4 Tb1 O2 . . 62.06(4) ?
    O22 Tb1 O1 . . 130.92(4) ?
    O24 Tb1 O1 . . 106.31(4) ?
    O14 Tb1 O1 . . 69.06(4) ?
    O12 Tb1 O1 . . 69.27(4) ?
    O13 Tb1 O1 . . 125.17(4) ?
    O23 Tb1 O1 . . 64.60(4) ?
    O4 Tb1 O1 . . 104.45(4) ?
    O2 Tb1 O1 . . 49.50(4) ?
    O22 Tb1 O5 . . 73.45(4) ?
    O24 Tb1 O5 . . 71.11(5) ?
    O14 Tb1 O5 . . 131.61(5) ?
    O12 Tb1 O5 . . 98.74(5) ?
    O13 Tb1 O5 . . 64.19(5) ?
    O23 Tb1 O5 . . 131.18(4) ?
    O4 Tb1 O5 . . 50.12(4) ?
    O2 Tb1 O5 . . 107.78(4) ?
    O1 Tb1 O5 . . 154.57(4) ?
    C14 C11 C12 . . 112.20(16) ?
    C14 C11 C13 . . 111.26(15) ?
    C12 C11 C13 . . 112.19(15) ?
    C14 C11 C15 . . 108.07(15) ?
    C12 C11 C15 . . 108.42(15) ?
    C13 C11 C15 . . 104.27(15) ?
    O12 C12 C11 . . 112.61(15) ?
    O12 C12 H12A . . 109.1 ?
    C11 C12 H12A . . 109.1 ?
    O12 C12 H12B . . 109.1 ?
    C11 C12 H12B . . 109.1 ?
    H12A C12 H12B . . 107.8 ?
    C12 O12 Tb1 . . 130.84(11) ?
    C12 O12 H12O . . 107.4(19) ?
    Tb1 O12 H12O . . 120.2(19) ?
    O13 C13 C11 . . 114.46(15) ?
    O13 C13 H13A . . 108.6 ?
    C11 C13 H13A . . 108.6 ?
    O13 C13 H13B . . 108.6 ?
    C11 C13 H13B . . 108.6 ?
    H13A C13 H13B . . 107.6 ?
    C13 O13 Tb1 . . 127.60(11) ?
    C13 O13 H13O . . 104.1(19) ?
    Tb1 O13 H13O . . 113.5(19) ?
    O14 C14 C11 . . 110.51(15) ?
    O14 C14 H14A . . 109.5 ?
    C11 C14 H14A . . 109.5 ?
    O14 C14 H14B . . 109.5 ?
    C11 C14 H14B . . 109.5 ?
    H14A C14 H14B . . 108.1 ?
    C14 O14 Tb1 . . 131.34(11) ?
    C14 O14 H14O . . 103.8(19) ?
    Tb1 O14 H14O . . 117(2) ?
    C16 C15 C11 . . 116.62(16) ?
    C16 C15 H15A . . 108.1 ?
    C11 C15 H15A . . 108.1 ?
    C16 C15 H15B . . 108.1 ?
    C11 C15 H15B . . 108.1 ?
    H15A C15 H15B . . 107.3 ?
    C15 C16 H16A . . 109.5 ?
    C15 C16 H16B . . 109.5 ?
    H16A C16 H16B . . 109.5 ?
    C15 C16 H16C . . 109.5 ?
    H16A C16 H16C . . 109.5 ?
    H16B C16 H16C . . 109.5 ?
    C23 C21 C24 . . 110.75(17) ?
    C23 C21 C22 . . 111.65(17) ?
    C24 C21 C22 . . 110.43(17) ?
    C27 C21 C29 . . 115.7(16) ?
    C27 C21 C25 . . 106.3(9) ?
    C23 C21 C25 . . 108.92(15) ?
    C24 C21 C25 . . 105.80(15) ?
    C22 C21 C25 . . 109.09(15) ?
    C29 C21 C25 . . 101.4(11) ?
    C27 C21 C28 . . 114.0(14) ?
    C29 C21 C28 . . 111.8(16) ?
    C25 C21 C28 . . 106.2(9) ?
    O22 C22 C21 . . 110.57(16) ?
    O22 C22 H22A . . 109.5 ?
    C21 C22 H22A . . 109.5 ?
    O22 C22 H22B . . 109.5 ?
    C21 C22 H22B . . 109.5 ?
    H22A C22 H22B . . 108.1 ?
    O23 C23 C21 . . 110.69(16) ?
    O23 C23 H23A . . 109.5 ?
    C21 C23 H23A . . 109.5 ?
    O23 C23 H23B . . 109.5 ?
    C21 C23 H23B . . 109.5 ?
    H23A C23 H23B . . 108.1 ?
    O24 C24 C21 . . 111.00(16) ?
    O24 C24 H24A . . 109.4 ?
    C21 C24 H24A . . 109.4 ?
    O24 C24 H24B . . 109.4 ?
    C21 C24 H24B . . 109.4 ?
    H24A C24 H24B . . 108.0 ?
    C22 O22 Tb1 . . 130.93(12) ?
    C27 O22 Tb1 . . 130.6(10) ?
    C22 O22 H22O . . 107.2(19) ?
    C27 O22 H22O . . 109(2) ?
    Tb1 O22 H22O . . 119.6(19) ?
    C23 O23 Tb1 . . 128.64(12) ?
    C28 O23 Tb1 . . 130.5(9) ?
    C23 O23 H23O . . 105.3(19) ?
    C28 O23 H23O . . 107(2) ?
    Tb1 O23 H23O . . 122.2(19) ?
    C24 O24 Tb1 . . 126.61(12) ?
    C29 O24 Tb1 . . 133.5(12) ?
    C24 O24 H24O . . 108(2) ?
    C29 O24 H24O . . 108(2) ?
    Tb1 O24 H24O . . 118(2) ?
    C26 C25 C21 . . 116.65(16) ?
    C26 C25 H25A . . 108.1 ?
    C21 C25 H25A . . 108.1 ?
    C26 C25 H25B . . 108.1 ?
    C21 C25 H25B . . 108.1 ?
    H25A C25 H25B . . 107.3 ?
    C25 C26 H26A . . 109.5 ?
    C25 C26 H26B . . 109.5 ?
    H26A C26 H26B . . 109.5 ?
    C25 C26 H26C . . 109.5 ?
    H26A C26 H26C . . 109.5 ?
    H26B C26 H26C . . 109.5 ?
    O22 C27 C21 . . 111.7(16) ?
    O22 C27 H27A . . 109.3 ?
    C21 C27 H27A . . 109.3 ?
    O22 C27 H27B . . 109.3 ?
    C21 C27 H27B . . 109.3 ?
    H27A C27 H27B . . 107.9 ?
    O23 C28 C21 . . 104.6(15) ?
    O23 C28 H28A . . 110.8 ?
    C21 C28 H28A . . 110.8 ?
    O23 C28 H28B . . 110.8 ?
    C21 C28 H28B . . 110.8 ?
    H28A C28 H28B . . 108.9 ?
    O24 C29 C21 . . 106.4(19) ?
    O24 C29 H29A . . 110.5 ?
    C21 C29 H29A . . 110.5 ?
    O24 C29 H29B . . 110.5 ?
    C21 C29 H29B . . 110.5 ?
    H29A C29 H29B . . 108.6 ?
    O6 N2 O5 . . 123.36(17) ?
    O6 N2 O4 . . 121.15(16) ?
    O5 N2 O4 . . 115.50(15) ?
    N2 O4 Tb1 . . 98.93(10) ?
    N2 O5 Tb1 . . 95.35(10) ?
    O3 N1 O2 . . 122.66(16) ?
    O3 N1 O1 . . 122.51(16) ?
    O2 N1 O1 . . 114.82(15) ?
    N1 O1 Tb1 . . 97.15(10) ?
    N1 O2 Tb1 . . 98.53(10) ?
    O7 N3 O8 . . 120.91(16) ?
    O7 N3 O9 . . 119.83(16) ?
    O8 N3 O9 . . 119.26(16) ?
    O32 C31 C31 . 2_556 111.02(16) ?
    O32 C31 H31A . . 109.4 ?
    C31 C31 H31A 2_556 . 109.4 ?
    O32 C31 H31B . . 109.4 ?
    C31 C31 H31B 2_556 . 109.4 ?
    H31A C31 H31B . . 108.0 ?
    C31 O32 C33 . . 110.89(17) ?
    O32 C33 H33A . . 109.5 ?
    O32 C33 H33B . . 109.5 ?
    H33A C33 H33B . . 109.5 ?
    O32 C33 H33C . . 109.5 ?
    H33A C33 H33C . . 109.5 ?
    H33B C33 H33C . . 109.5 ?
loop_
    _geom_torsion_atom_site_label_1
    _geom_torsion_atom_site_label_2
    _geom_torsion_atom_site_label_3
    _geom_torsion_atom_site_label_4
    _geom_torsion_site_symmetry_1
    _geom_torsion_site_symmetry_2
    _geom_torsion_site_symmetry_3
    _geom_torsion_site_symmetry_4
    _geom_torsion
    _geom_torsion_publ_flag
    C14 C11 C12 O12 . . . . -68.7(2) ?
    C13 C11 C12 O12 . . . . 57.4(2) ?
    C15 C11 C12 O12 . . . . 172.01(15) ?
    C11 C12 O12 Tb1 . . . . 10.5(2) ?
    C14 C11 C13 O13 . . . . 73.16(19) ?
    C12 C11 C13 O13 . . . . -53.5(2) ?
    C15 C11 C13 O13 . . . . -170.58(15) ?
    C11 C13 O13 Tb1 . . . . -18.1(2) ?
    C12 C11 C14 O14 . . . . 76.17(19) ?
    C13 C11 C14 O14 . . . . -50.5(2) ?
    C15 C11 C14 O14 . . . . -164.36(15) ?
    C11 C14 O14 Tb1 . . . . -25.1(2) ?
    C14 C11 C15 C16 . . . . -57.1(2) ?
    C12 C11 C15 C16 . . . . 64.8(2) ?
    C13 C11 C15 C16 . . . . -175.52(17) ?
    C23 C21 C22 O22 . . . . -80.2(2) ?
    C24 C21 C22 O22 . . . . 43.5(2) ?
    C25 C21 C22 O22 . . . . 159.38(18) ?
    C24 C21 C23 O23 . . . . -75.7(2) ?
    C22 C21 C23 O23 . . . . 47.8(2) ?
    C25 C21 C23 O23 . . . . 168.37(19) ?
    C23 C21 C24 O24 . . . . 42.0(2) ?
    C22 C21 C24 O24 . . . . -82.2(2) ?
    C25 C21 C24 O24 . . . . 159.84(18) ?
    C21 C22 O22 Tb1 . . . . 32.0(3) ?
    C21 C23 O23 Tb1 . . . . 26.9(3) ?
    C21 C24 O24 Tb1 . . . . 42.4(3) ?
    C27 C21 C25 C26 . . . . 77.9(14) ?
    C23 C21 C25 C26 . . . . -69.4(2) ?
    C24 C21 C25 C26 . . . . 171.49(18) ?
    C22 C21 C25 C26 . . . . 52.7(2) ?
    C29 C21 C25 C26 . . . . -160.8(16) ?
    C28 C21 C25 C26 . . . . -43.9(12) ?
    Tb1 O22 C27 C21 . . . . -27(3) ?
    C29 C21 C27 O22 . . . . 78(2) ?
    C25 C21 C27 O22 . . . . -170.9(15) ?
    C28 C21 C27 O22 . . . . -54(2) ?
    Tb1 O23 C28 C21 . . . . -29(2) ?
    C27 C21 C28 O23 . . . . 78.9(19) ?
    C29 C21 C28 O23 . . . . -54.7(19) ?
    C25 C21 C28 O23 . . . . -164.4(12) ?
    Tb1 O24 C29 C21 . . . . -21(3) ?
    C27 C21 C29 O24 . . . . -52(2) ?
    C25 C21 C29 O24 . . . . -166.2(17) ?
    C28 C21 C29 O24 . . . . 81(2) ?
    O6 N2 O4 Tb1 . . . . -177.24(14) ?
    O5 N2 O4 Tb1 . . . . 3.28(16) ?
    O6 N2 O5 Tb1 . . . . 177.39(15) ?
    O4 N2 O5 Tb1 . . . . -3.14(15) ?
    O3 N1 O1 Tb1 . . . . 179.72(15) ?
    O2 N1 O1 Tb1 . . . . 0.20(15) ?
    O3 N1 O2 Tb1 . . . . -179.72(15) ?
    O1 N1 O2 Tb1 . . . . -0.21(15) ?
    C31 C31 O32 C33 2_556 . . . -174.3(2) ?
loop_
    _geom_hbond_atom_site_label_D
    _geom_hbond_atom_site_label_H
    _geom_hbond_atom_site_label_A
    _geom_hbond_site_symmetry_A
    _geom_hbond_distance_DH
    _geom_hbond_distance_HA
    _geom_hbond_distance_DA
    _geom_hbond_angle_DHA
    O12 H12O O9 6_665 0.72(2) 1.98(2) 2.683(2) 167(3)
    O13 H13O O32 . 0.74(2) 2.04(2) 2.774(2) 170(3)
    O14 H14O O2 4_546 0.74(2) 2.07(3) 2.7935(19) 165(3)
    O22 H22O O8 . 0.73(2) 2.01(3) 2.735(2) 172(3)
    O23 H23O O4 4_546 0.69(2) 2.16(2) 2.8550(19) 175(2)
    O24 H24O O1 4_556 0.74(3) 1.93(3) 2.6624(19) 171(3)
    C22 H22B O3 6_565 0.99 2.44 3.358(3) 153
    C24 H24B O7 7_566 0.99 2.49 3.220(3) 130
    C29 H29A O7 7_566 0.99 2.41 3.27(3) 146
_shelx_hkl_file
;
   0   0   4    0.91    0.30
   0   0  -4    0.85    0.58
   0   0  -4    0.97    0.54
   0   0   4    0.72    0.57
   0   0   4    0.69    0.53
   0   0   4    1.23    0.42
   0   0   4    1.69    0.72
   0   0   4   -0.07    0.54
   0   0   4    0.37    0.52
   0   0   4    2.47    0.75
   0   0   4    0.19    0.51
   0   0   4    0.89    0.56
   0   0  -4    2.30    0.49
   0   0  -4    1.79    0.66
   0   0  -4    0.94    0.50
   0   0  -4    1.27    0.57
   0   0  -4    1.32    0.58
   0   0  -4    1.21    0.47
   0   0  -4    0.69    0.57
   0   0   6  165.25    4.79
   0   0   6  166.00    5.14
   0   0  -6  166.79    4.92
   0   0  -6  166.21    4.59
   0   0  -6  174.82    4.53
   0   0  -6  164.46    5.10
   0   0  -6  161.09    4.75
   0   0  -6  169.18    4.93
   0   0  -6  172.48    4.83
   0   0  -6  168.35    4.75
   0   0   6  167.49    4.91
   0   0   6  162.64    4.87
   0   0   6  161.01    4.49
   0   0  -6  162.37    4.88
   0   0   6  169.03    4.81
   0   0   6  172.20    5.15
   0   0   6  162.71    4.19
   0   0   6  167.85    4.80
   0   0   6  161.65    4.77
   0   0  -8    5.26    1.20
   0   0  -8    2.32    0.88
   0   0  -8    2.71    0.83
   0   0  -8    2.76    1.01
   0   0   8    3.10    1.10
   0   0   8    3.61    0.99
   0   0   8    1.93    0.84
   0   0   8    3.72    1.16
   0   0   8    2.46    0.87
   0   0  -8    2.52    0.97
   0   0  -8    4.18    1.04
   0   0  -8    3.03    0.80
   0   0  -8    2.45    0.91
   0   0  -8    2.78    0.84
   0   0   8    1.41    0.83
   0   0   8    3.40    0.74
   0   0  -8    3.38    0.99
   0   0   8    1.32    0.89
   0   0   8    2.16    0.51
   0   0  10  239.29    6.90
   0   0  10  232.38    5.92
   0   0 -10  236.33    6.99
   0   0 -10  231.98    7.11
   0   0  10  228.83    7.32
   0   0 -10  233.94    6.81
   0   0  10  233.81    7.03
   0   0  10  228.06    6.41
   0   0  10  221.46    7.32
   0   0  10  229.77    6.90
   0   0 -10  237.13    6.52
   0   0 -10  241.51    6.48
   0   0 -10  237.31    7.42
   0   0  10  231.24    6.89
   0   0 -10  238.08    6.90
   0   0  10  237.99    6.88
   0   0 -10  235.30    6.92
   0   0 -10  228.97    7.01
   0   0 -10  234.70    7.12
   0   0 -12    1.28    1.26
   0   0 -12    1.55    1.01
   0   0  12   -0.23    0.58
   0   0  12    0.36    1.01
   0   0 -12    1.01    0.99
   0   0 -12    1.06    1.22
   0   0 -12    0.02    1.24
   0   0 -12    0.77    1.06
   0   0 -12    0.72    0.93
   0   0  12    0.83    1.19
   0   0  12    0.27    1.01
   0   0  12    0.09    0.88
   0   0  12   -1.53    1.08
   0   0  12    1.07    1.17
   0   0  12    1.83    1.25
   0   0  12    2.53    1.16
   0   0  12   -0.26    0.89
   0   0 -12    0.58    0.94
   0   0 -12    0.27    1.01
   0   0 -12   -0.29    1.18
   0   0  14   75.34    3.54
   0   0  14   67.28    3.76
   0   0 -14   72.51    3.55
   0   0  14   68.64    3.77
   0   0 -14   73.80    3.94
   0   0  14   67.18    3.07
   0   0  14   65.76    3.58
   0   0 -14   69.69    3.46
   0   0 -14   74.52    3.89
   0   0 -14   74.82    3.99
   0   0 -14   69.19    3.19
   0   0 -14   72.27    4.11
   0   0  14   70.98    4.01
   0   0  14   71.66    3.39
   0   0  14   70.14    4.09
   0   0 -14   71.24    3.57
   0   0  14   67.43    3.81
   0   0 -14   65.41    3.65
   0   0 -16  307.53    9.88
   0   0 -16  319.17    9.93
   0   0 -16  289.47    9.48
   0   0  16  315.61    9.98
   0   0 -16  303.21    9.33
   0   0  16  307.23    9.33
   0   0 -16  308.16   10.03
   0   0  16  310.64    9.82
   0   0  16  300.85    9.55
   0   0 -16  310.24    9.49
   0   0  16  294.49    9.60
   0   0  16  304.41    8.69
   0   0  16  304.11    9.42
   0   0 -16  313.93    9.66
   0   0 -16  297.95    9.35
   0   0 -16  304.95    8.86
   0   0  16  299.35   10.17
   0   0  18  106.10    5.36
   0   0 -18  103.03    5.42
   0   0 -18  108.57    5.72
   0   0 -18  111.75    5.44
   0   0  18  103.70    4.80
   0   0 -18  104.83    5.66
   0   0  18  108.92    5.83
   0   0  18  112.15    5.88
   0   0 -18  106.55    5.07
   0   0 -18  104.25    5.11
   0   0  18  105.21    5.07
   0   0 -18  108.66    4.69
   0   0  18   98.29    6.68
   0   0  18  113.77    5.65
   0   0  18  114.98    5.47
   0   0 -18  102.32    5.03
   0   0  18  107.09    4.52
   0   0 -18  115.80    5.59
   0   0  18  100.68    5.18
   0   0 -20    7.95    2.38
   0   0  20    9.80    2.39
   0   0  20   14.03    3.04
   0   0  20    6.44    2.53
   0   0  20    9.01    2.74
   0   0 -20   13.52    2.34
   0   0 -20    4.42    2.52
   0   0  20    9.90    2.20
   0   0  20    9.37    2.15
   0   0 -20    6.50    2.27
   0   0 -20    8.34    2.59
   0   0  20    8.14    2.44
   0   0 -20   12.87    2.83
   0   0 -20   11.61    2.96
   0   0  20    7.96    2.57
   0   0  20   14.02    2.92
   0   0 -20   10.44    2.81
   0   0 -20   12.18    2.18
   0   0  20    9.94    2.08
   0   0  20    7.85    2.33
   0   0 -22    8.19    2.42
   0   0  22    9.32    2.47
   0   0  22    9.85    2.43
   0   0 -22   -0.34    2.96
   0   0 -22   10.07    2.72
   0   0 -22    9.00    3.05
   0   0  22    6.45    2.89
   0   0 -22   11.57    2.81
   0   0  22    4.98    2.39
   0   0  22    8.38    2.51
   0   0  22    6.94    3.09
   0   0  22    9.15    3.43
   0   0 -22   15.06    3.28
   0   0 -22    6.79    3.26
   0   0  22    7.95    3.42
   0   0 -22   10.44    3.17
   0   0  22    9.89    3.26
   0   0  22    9.30    2.72
   0   0  22    6.39    3.01
   0   0 -24  119.12    7.72
   0   0  24   97.78    7.50
   0   0  24   98.30    6.32
   0   0 -24   98.96    6.67
   0   0  24  114.16    7.21
   0   0  24  124.86    7.74
   0   0 -24   90.52    7.36
   0   0  24  111.86    8.76
   0   0 -24   95.47    7.98
   0   0 -24   78.27    9.18
   0   0  24  107.11    6.60
   0   0  24  133.78    8.23
   0   0 -24  113.37    7.67
   0   0  24  105.51    6.61
   0   0 -24  106.13    5.94
   0   0  24  100.80    7.67
   0   0  24  100.85    8.19
   0   0  26   59.35    6.00
   0   0 -26   41.15    4.93
   0   0  26   64.92    6.38
   0   0  26   47.11    6.05
   0   0 -26   51.80    6.07
   0   0 -26   47.66    5.53
   0   0  26   57.32    6.38
   0   0 -26   51.49    6.08
   0   0  26   55.44    6.28
   0   0  26   53.56    6.08
   0   0 -26   63.58    6.31
   0   0  26   54.71    6.59
   0   0 -26   46.09    5.64
   0   0  28   10.71    4.06
   0   0 -28   13.41    5.43
   0   0  28   19.32    4.17
   0   0  28   15.28    5.16
   0   0 -28   13.24    3.96
   0   0 -28   11.70    5.97
   0   0 -28   10.86    4.65
   0   0  28   20.76    7.52
   0   0  28   23.17    5.63
   0   0  28   16.99    5.05
   0   0  28   24.06    6.34
   0   0  30   10.64    6.39
   0   0  30   23.13    6.47
   0   0 -30   15.76    6.89
   0   0 -30   16.98    5.92
   0  -1   3  319.27    9.00
   0  -1  -3  367.05    8.73
   0  -1  -3  347.09    9.15
   0  -1  -3  354.30    9.25
   0  -1   3  345.96    8.97
   0  -1  -3  360.92    8.85
   0  -1   3  338.21    9.17
   0  -1   3  365.90    8.94
   0  -1  -3  391.42    8.66
   0  -1  -3  356.69    8.85
   0  -1  -3  327.50    9.29
   0  -1   3  376.92    8.96
   0  -1  -3  368.87    8.75
   0  -1  -3  371.87    8.88
   0  -1  -3  332.67    8.98
   0   1  -3  357.68    9.02
   0   1   3  376.28    8.59
   0   1  -3  354.83    9.22
   0   1   3  377.45    8.79
   0   1   3  384.83    8.80
   0   1  -3  348.55    8.98
   0   1  -3  358.82    8.93
   0   1  -3  362.27    8.95
   0   1  -3  371.28    9.11
   0   1   3  359.36    8.86
   0   1   3  344.04    8.90
   0   1   3  359.00    8.78
   0   1  -3  370.18    8.94
   0   1   3  360.24    8.81
   0   1   3  375.51    8.83
   0   1   3  362.41    9.20
   0   1   3  366.65    8.64
   0  -1   5   77.11    2.64
   0  -1  -5   79.16    2.39
   0  -1   5   70.37    2.48
   0  -1   5   74.85    2.86
   0  -1   5   78.38    2.70
   0  -1  -5   77.84    2.47
   0  -1  -5   78.03    2.93
   0  -1  -5   74.10    2.52
   0  -1  -5   78.18    2.52
   0  -1   5   77.58    2.60
   0  -1  -5   77.47    2.50
   0  -1   5   75.72    2.90
   0  -1   5   71.80    2.18
   0  -1   5   71.70    2.69
   0  -1   5   77.08    2.73
   0  -1  -5   76.89    2.40
   0  -1  -5   71.07    2.58
   0  -1   5   71.44    2.64
   0   1  -5   75.09    2.68
   0   1   5   77.31    2.51
   0   1   5   80.28    2.54
   0   1  -5   78.25    2.34
   0   1   5   77.91    2.56
   0   1   5   73.61    2.57
   0   1  -5   77.54    2.67
   0   1   5   73.43    2.98
   0   1  -5   78.72    2.73
   0   1   5   73.98    2.94
   0   1   5   73.55    2.35
   0   1  -5   75.40    2.81
   0   1  -5   74.38    2.55
   0   1  -5   78.52    2.53
   0   1  -5   76.86    2.69
   0   1   5   74.45    2.64
   0   1  -5   75.97    2.97
   0   1   5   75.12    2.58
   0  -1  -7  141.85    4.10
   0  -1   7  142.64    4.73
   0  -1   7  137.61    4.56
   0  -1  -7  150.67    4.13
   0  -1  -7  141.56    4.48
   0  -1   7  150.38    4.49
   0  -1   7  145.75    4.14
   0  -1  -7  142.40    4.32
   0  -1   7  149.69    4.83
   0  -1  -7  145.40    4.39
   0  -1  -7  145.62    4.24
   0  -1   7  145.14    4.46
   0  -1   7  139.63    4.52
   0  -1  -7  143.55    4.76
   0  -1   7  136.93    4.19
   0  -1   7  142.09    3.82
   0  -1  -7  144.43    4.23
   0  -1   7  141.07    4.42
   0  -1  -7  141.66    4.44
   0  -1  -7  151.33    4.32
   0   1   7  138.75    4.41
   0   1  -7  147.34    4.15
   0   1  -7  140.19    4.64
   0   1  -7  140.61    4.44
   0   1  -7  145.58    4.85
   0   1   7  143.71    4.32
   0   1  -7  148.30    4.05
   0   1   7  145.59    4.39
   0   1  -7  131.82    4.47
   0   1  -7  143.51    4.78
   0   1  -7  144.90    4.49
   0   1  -7  148.90    4.48
   0   1   7  141.05    4.34
   0   1  -7  140.72    4.63
   0   1  -7  142.41    4.27
   0   1  -7  140.85    4.47
   0   1   7  134.40    4.40
   0   1   7  145.65    4.88
   0   1   7  147.25    4.33
   0   1   7  136.56    4.02
   0   1   7  141.04    4.77
   0  -1  -9   27.13    1.76
   0  -1   9   31.32    1.84
   0  -1   9   28.60    2.31
   0  -1   9   27.12    2.06
   0  -1   9   27.47    2.05
   0  -1  -9   25.72    2.37
   0  -1  -9   28.85    2.19
   0  -1  -9   28.60    1.95
   0  -1  -9   26.85    1.82
   0  -1   9   27.22    2.03
   0  -1   9   27.97    2.21
   0  -1  -9   27.15    1.83
   0  -1   9   27.43    1.48
   0  -1  -9   29.18    1.76
   0  -1  -9   21.91    2.33
   0  -1   9   28.17    1.71
   0  -1  -9   25.63    1.91
   0  -1   9   29.26    2.00
   0  -1   9   24.76    2.33
   0  -1   9   30.65    2.10
   0  -1  -9   28.58    2.04
   0   1  -9   28.95    2.16
   0   1  -9   26.54    1.98
   0   1  -9   29.15    2.19
   0   1  -9   26.86    1.98
   0   1  -9   29.50    2.00
   0   1   9   28.80    2.05
   0   1   9   27.24    2.01
   0   1  -9   27.22    2.04
   0   1  -9   29.67    2.16
   0   1   9   26.61    1.99
   0   1   9   28.02    1.93
   0   1  -9   27.64    1.70
   0   1  -9   27.81    2.29
   0   1   9   27.54    1.58
   0   1  -9   27.83    1.93
   0   1   9   25.00    2.36
   0   1  -9   27.09    2.38
   0   1   9   29.00    1.87
   0   1   9   26.94    2.00
   0   1   9   27.49    2.41
   0  -1  11  406.02   10.40
   0  -1 -11  400.83   11.15
   0  -1 -11  407.27   11.07
   0  -1 -11  406.21   10.97
   0  -1 -11  422.74   10.63
   0  -1  11  403.14   11.09
   0  -1  11  412.55   11.13
   0  -1  11  403.76   11.58
   0  -1 -11  415.48   10.89
   0  -1  11  395.83   11.30
   0  -1  11  394.74   11.10
   0  -1 -11  400.78   10.91
   0  -1 -11  400.56   11.20
   0  -1  11  397.84   10.66
   0  -1  11  399.39   11.27
   0  -1 -11  416.76   11.69
   0  -1  11  403.92   10.08
   0  -1 -11  397.33   10.54
   0  -1  11  403.85   11.58
   0  -1  11  410.17   11.17
   0  -1 -11  405.36   10.93
   0   1 -11  398.39   11.13
   0   1 -11  412.82   11.15
   0   1 -11  400.62   11.25
   0   1  11  415.73   11.03
   0   1  11  401.99   11.53
   0   1 -11  401.35   11.34
   0   1 -11  412.61   10.52
   0   1  11  414.62   11.70
   0   1  11  401.43   11.16
   0   1 -11  405.96   11.48
   0   1 -11  405.00   11.11
   0   1  11  413.27   11.70
   0   1 -11  387.87   10.97
   0   1  11  419.55   11.05
   0   1  11  397.55   10.46
   0   1 -11  402.06   10.75
   0   1 -11  412.68   11.72
   0   1 -11  408.72   11.60
   0   1  11  407.20   11.00
   0   1  11  393.31   11.12
   0   1  11  421.89   11.08
   0  -1 -13  281.36    8.53
   0  -1  13  291.41    7.66
   0  -1  13  285.22    8.60
   0  -1  13  280.89    8.70
   0  -1  13  281.42    8.52
   0  -1 -13  286.53    7.94
   0  -1 -13  277.91    9.04
   0  -1 -13  285.10    8.33
   0  -1  13  276.53    8.01
   0  -1 -13  284.73    8.42
   0  -1  13  289.22    9.07
   0  -1 -13  287.57    8.28
   0  -1  13  288.36    8.52
   0  -1  13  300.14    9.17
   0  -1 -13  280.68    8.71
   0  -1 -13  276.87    8.55
   0  -1  13  270.64    8.64
   0  -1  13  281.14    7.35
   0  -1 -13  283.02    8.34
   0  -1  13  277.77    8.60
   0   1 -13  280.66    8.03
   0   1 -13  292.79    8.97
   0   1 -13  274.95    8.60
   0   1  13  275.70    8.45
   0   1  13  290.69    9.06
   0   1  13  282.13    9.14
   0   1  13  292.80    8.46
   0   1  13  280.91    8.59
   0   1 -13  289.15    8.62
   0   1 -13  290.10    8.59
   0   1 -13  291.82    9.13
   0   1 -13  283.85    8.40
   0   1 -13  283.46    8.83
   0   1  13  277.06    8.58
   0   1  13  284.20    8.46
   0   1  13  285.13    8.49
   0   1 -13  275.73    8.10
   0   1 -13  287.53    8.67
   0   1  13  280.09    9.11
   0   1  13  283.72    7.84
   0  -1 -15   60.02    3.67
   0  -1 -15   51.89    3.70
   0  -1  15   48.99    3.04
   0  -1 -15   59.60    3.35
   0  -1  15   59.11    3.99
   0  -1 -15   53.00    3.52
   0  -1  15   54.15    2.49
   0  -1 -15   54.87    3.80
   0  -1 -15   54.81    3.35
   0  -1  15   54.41    3.58
   0  -1  15   54.50    2.53
   0  -1 -15   52.45    3.40
   0  -1 -15   51.25    2.90
   0  -1 -15   53.65    3.18
   0  -1  15   52.42    3.31
   0  -1  15   55.76    3.56
   0  -1  15   67.27    3.91
   0  -1  15   57.66    3.76
   0   1  15   56.82    3.51
   0   1  15   55.73    3.40
   0   1  15   52.42    2.79
   0   1  15   55.78    3.45
   0   1  15   50.71    3.28
   0   1 -15   55.39    3.97
   0   1 -15   51.41    3.15
   0   1  15   52.66    3.60
   0   1  15   51.65    3.82
   0   1 -15   50.45    3.24
   0   1 -15   57.12    3.66
   0   1 -15   61.53    3.49
   0   1 -15   54.78    3.25
   0   1  15   47.89    3.72
   0   1  15   52.09    3.50
   0   1 -15   49.64    3.54
   0   1 -15   44.25    3.42
   0   1  15   58.55    3.91
   0   1 -15   50.35    3.66
   0  -1  17   11.70    2.08
   0  -1 -17   12.00    2.18
   0  -1 -17   10.45    1.74
   0  -1  17    8.93    1.83
   0  -1  17   11.10    1.40
   0  -1 -17    9.47    1.97
   0  -1  17   11.32    1.73
   0  -1  17   10.91    1.86
   0  -1  17    6.91    2.15
   0  -1  17    7.02    1.74
   0  -1  17   13.16    2.36
   0  -1 -17    6.79    1.95
   0  -1 -17   10.13    1.95
   0  -1  17    9.73    2.29
   0  -1  17   10.72    2.18
   0  -1 -17    7.61    1.97
   0  -1 -17   11.10    2.08
   0  -1  17   13.38    2.33
   0  -1 -17   11.17    2.09
   0  -1  17    9.41    2.16
   0  -1 -17   12.48    2.36
   0   1 -17    7.30    2.05
   0   1 -17   10.30    4.41
   0   1 -17    8.16    1.94
   0   1 -17    8.71    1.93
   0   1 -17   12.09    2.36
   0   1  17   11.13    2.23
   0   1  17   12.66    1.87
   0   1  17    8.32    1.80
   0   1 -17    7.55    2.08
   0   1  17    8.89    2.04
   0   1  17   11.01    2.19
   0   1 -17   11.50    1.90
   0   1  17    8.52    1.57
   0   1 -17    8.93    1.77
   0   1 -17   12.52    2.13
   0   1  17   11.03    1.93
   0   1  17   10.22    2.07
   0   1  17    9.33    1.94
   0   1  17   10.62    2.35
   0  -1 -19   75.48    4.71
   0  -1  19   67.82    4.37
   0  -1 -19   72.36    5.03
   0  -1  19   71.54    5.29
   0  -1  19   68.19    4.22
   0  -1  19   77.97    4.99
   0  -1 -19   71.93    5.05
   0  -1 -19   80.02    4.71
   0  -1  19   72.25    4.61
   0  -1 -19   76.73    3.95
   0  -1  19   79.89    5.45
   0  -1  19   74.60    4.97
   0  -1 -19   68.65    5.02
   0  -1 -19   71.77    4.51
   0  -1 -19   70.80    4.89
   0  -1 -19   65.75    4.37
   0   1  19   78.49    3.88
   0   1  19   77.73    4.46
   0   1 -19   77.31    4.70
   0   1 -19   79.09    4.67
   0   1  19   83.58    5.20
   0   1  19   74.10    4.70
   0   1 -19   76.67    4.91
   0   1 -19   90.83    5.48
   0   1 -19   75.87    5.16
   0   1 -19   73.49    4.61
   0   1 -19   74.61    4.32
   0   1  19   72.74    5.44
   0   1  19   70.12    5.07
   0   1  19   72.94    4.58
   0   1 -19   79.95    5.70
   0   1  19   74.28    7.81
   0   1  19   68.22    4.39
   0   1  19   67.58    4.55
   0   1 -19   69.00    4.95
   0  -1  21  172.76    7.90
   0  -1  21  167.01    7.98
   0  -1 -21  165.78    6.18
   0  -1 -21  161.82    7.38
   0  -1 -21  156.09    7.83
   0  -1  21  169.06    7.04
   0  -1 -21  134.74    9.20
   0  -1 -21  163.32    7.09
   0  -1  21  172.61    7.89
   0  -1  21  177.01    7.53
   0  -1 -21  167.90    7.10
   0  -1  21  171.04    8.15
   0  -1  21  175.17    7.64
   0  -1  21  149.08    6.93
   0  -1  21  155.92    7.49
   0  -1 -21  174.37    7.80
   0   1  21  165.27    7.64
   0   1  21  155.76    7.60
   0   1  21  173.22    8.19
   0   1 -21  162.94    7.22
   0   1 -21  173.99    7.88
   0   1 -21  153.19    8.07
   0   1  21  153.90    7.25
   0   1 -21  171.44    8.01
   0   1  21  151.96    7.77
   0   1 -21  154.45    7.47
   0   1 -21  156.11    7.06
   0   1  21  170.23    7.10
   0   1  21  169.70    7.39
   0   1  21  164.72    6.11
   0   1 -21  165.34    7.78
   0   1 -21  146.88    7.07
   0   1  21  164.41    7.12
   0   1  21  124.01    9.61
   0   1 -21  169.77    6.64
   0  -1 -23   73.25    6.62
   0  -1  23   75.35    7.10
   0  -1 -23   69.23    6.02
   0  -1  23   59.19    9.36
   0  -1 -23   71.90    6.48
   0  -1 -23   64.02    6.18
   0  -1  23   74.17    7.01
   0  -1  23   72.83    5.41
   0  -1  23   72.93    6.22
   0  -1 -23   68.74    4.79
   0  -1  23   71.16    7.31
   0  -1  23   68.45    5.84
   0  -1  23   66.19    5.05
   0  -1 -23   66.00    6.26
   0  -1  23   72.99    5.37
   0  -1  23   83.92    6.63
   0  -1 -23   67.55    5.53
   0   1 -23   65.21    5.36
   0   1 -23   58.36    7.17
   0   1 -23   84.64    6.68
   0   1  23   80.97    5.81
   0   1  23   83.72    6.20
   0   1  23   70.84    7.03
   0   1 -23   74.08    6.37
   0   1 -23   70.06    6.45
   0   1 -23   60.07    6.54
   0   1  23   65.47    6.55
   0   1  23   74.89    6.80
   0   1  23   75.30    5.26
   0   1  23   69.39    4.87
   0   1  23   56.51    6.32
   0   1  23   76.20    5.91
   0   1 -23   72.15    5.47
   0   1  23   65.94    5.79
   0   1  23   72.66    6.08
   0   1 -23   74.43    5.17
   0  -1  25    7.23    4.65
   0  -1 -25    5.57    3.77
   0  -1  25    0.61    4.48
   0  -1 -25   -3.81    2.54
   0  -1 -25    1.37    3.65
   0  -1  25   -2.17    3.67
   0  -1 -25    3.00    3.94
   0  -1  25    1.02    3.70
   0  -1 -25    2.05    3.21
   0  -1  25   -4.45    3.69
   0  -1  25   -2.03    2.78
   0  -1  25    8.62    3.33
   0  -1  25    2.36    3.58
   0   1  25    6.40    3.30
   0   1 -25    3.49    2.92
   0   1 -25   -0.55    3.78
   0   1 -25   -1.24    3.57
   0   1 -25   -3.05    4.39
   0   1 -25   -1.29    4.32
   0   1  25   -0.33    3.90
   0   1  25    2.61    3.34
   0   1  25    3.92    4.33
   0   1  25   -0.70    2.75
   0   1 -25   -6.49    3.99
   0   1  25   -0.35    2.86
   0   1  25    1.85    3.33
   0   1 -25   -2.59    3.35
   0   1  25   -3.11    4.41
   0  -1 -27   30.45    5.78
   0  -1  27   40.35    6.11
   0  -1  27   37.40    5.38
   0  -1  27   41.77    5.29
   0  -1  27   45.43    7.33
   0  -1  27   34.74    5.63
   0  -1  27   38.82    4.87
   0  -1 -27   42.61    6.15
   0  -1  27   44.70    6.87
   0  -1 -27   39.20    5.67
   0  -1 -27   40.42    6.24
   0  -1 -27   43.60    4.19
   0  -1 -27   36.68    5.21
   0   1 -27   52.52    6.38
   0   1  27   54.09    5.78
   0   1 -27   36.11    5.05
   0   1 -27   38.00    4.43
   0   1 -27   33.20    5.73
   0   1  27   48.88    6.65
   0   1  27   46.38    5.02
   0   1  27   49.93    6.06
   0   1  27   33.68    5.74
   0   1  27   51.36    7.11
   0   1  27   39.64    5.28
   0   1 -27   39.38    6.98
   0  -1 -29   63.40    7.74
   0  -1  29   63.80    7.41
   0  -1  29   54.84    7.77
   0  -1  29   55.33    6.38
   0  -1  29   71.61    7.90
   0  -1  29   62.66    7.23
   0  -1  29   50.42    5.94
   0  -1 -29   71.92    7.72
   0  -1 -29   82.94    8.65
   0   1  29   54.27    6.36
   0   1  29   76.59    9.26
   0   1  29   62.72    6.81
   0   1  29   77.49   10.45
   0   1  29   63.75    7.63
   0   1 -29   79.39    8.22
   0   1 -29   47.29    6.38
   0   1 -29   64.53    5.64
   0   1 -29   70.63    7.87
   0   1  29   56.73    7.22
   0  -2   0  924.66   22.58
   0  -2   0  941.12   22.84
   0  -2   0  951.45   22.92
   0  -2   0  937.52   22.54
   0  -2   0  920.01   22.59
   0  -2   0  951.46   22.45
   0  -2   0  943.49   22.61
   0  -2   0  923.40   22.93
   0  -2   0  988.22   22.97
   0  -2   0  943.06   22.54
   0  -2   0  962.55   22.44
   0   2   0  971.76   22.51
   0   2   0  958.72   22.93
   0   2   0 1000.00   22.64
   0   2   0  943.85   22.54
   0   2   0  952.69   22.92
   0   2   0  904.49   22.92
   0   2   0  946.67   22.60
   0   2   0  977.74   22.52
   0   2   0  932.39   22.59
   0   2   0  945.54   22.55
   0  -2   2  873.01   20.74
   0  -2  -2  896.11   20.55
   0  -2  -2  901.76   20.56
   0  -2   2  856.15   21.15
   0  -2   2  847.28   20.86
   0  -2   2  890.74   20.87
   0  -2  -2  850.73   20.75
   0  -2  -2  869.99   20.70
   0  -2   2  905.34   21.23
   0  -2  -2  874.63   20.69
   0  -2  -2  830.74   21.17
   0  -2   2  866.28   20.63
   0  -2  -2  854.87   21.21
   0  -2  -2  929.23   21.04
   0  -2   2  834.66   20.93
   0  -2   2  884.75   20.83
   0  -2  -2  836.08   20.72
   0  -2   2  859.50   20.93
   0  -2  -2  887.18   20.81
   0  -2   2  861.73   20.95
   0   2   2  856.85   20.74
   0   2   2  885.07   20.79
   0   2   2  881.76   20.72
   0   2   2  867.12   20.82
   0   2   2  896.44   21.00
   0   2  -2  897.26   20.88
   0   2  -2  882.32   20.89
   0   2  -2  861.97   20.89
   0   2  -2  884.03   21.18
   0   2   2  872.52   20.71
   0   2   2  829.78   21.17
   0   2  -2  835.36   20.93
   0   2   2  886.37   21.26
   0   2   2  891.85   20.66
   0   2  -2  867.01   20.86
   0   2   2  843.55   20.73
   0   2  -2  893.34   21.21
   0   2  -2  867.65   20.63
   0   2  -2  841.95   20.94
   0  -2   4    3.87    0.84
   0  -2  -4    4.25    0.73
   0  -2   4    2.20    0.85
   0  -2   4    2.85    0.73
   0  -2  -4    3.32    0.59
   0  -2  -4    3.47    0.59
   0  -2   4    4.31    0.89
   0  -2   4    3.42    0.85
   0  -2   4    4.35    0.66
   0  -2  -4    4.07    0.83
   0  -2  -4    4.23    1.12
   0  -2  -4    3.66    0.69
   0  -2   4    2.11    0.89
   0  -2   4    3.27    0.78
   0  -2  -4    3.36    0.57
   0  -2   4    3.34    0.80
   0  -2  -4    3.72    0.96
   0  -2   4    3.81    0.77
   0  -2  -4    3.31    0.66
   0  -2   4    4.20    0.80
   0   2   4    4.55    0.78
   0   2  -4    3.36    0.74
   0   2   4    2.73    0.73
   0   2   4    3.65    0.71
   0   2   4    3.69    0.65
   0   2  -4    3.20    0.72
   0   2   4    2.79    0.98
   0   2   4    3.60    0.88
   0   2  -4    4.12    0.87
   0   2   4    4.40    0.71
   0   2  -4    4.27    0.57
   0   2  -4    3.59    0.94
   0   2  -4    3.74    0.86
   0   2   4    4.73    0.73
   0   2   4    3.07    0.58
   0   2  -4    2.27    1.00
   0   2  -4    3.32    0.78
   0   2  -4    4.29    0.85
   0   2  -4    2.43    0.75
   0   2   4    3.38    0.96
   0  -2  -6    1.54    0.94
   0  -2   6    2.32    0.69
   0  -2   6    3.11    0.90
   0  -2  -6    2.52    0.46
   0  -2  -6    1.20    0.67
   0  -2   6    3.27    1.06
   0  -2   6    3.43    0.97
   0  -2   6    1.73    0.90
   0  -2  -6    2.73    0.76
   0  -2  -6    2.66    0.86
   0  -2   6    3.05    0.85
   0  -2   6    1.32    0.83
   0  -2  -6    2.41    0.55
   0  -2   6    3.17    0.95
   0  -2   6    2.50    0.94
   0  -2  -6    2.31    0.66
   0  -2  -6    2.61    0.97
   0  -2   6    0.83    0.78
   0  -2   6    2.40    0.49
   0   2   6    1.39    0.75
   0   2   6    1.79    0.75
   0   2  -6    1.96    0.91
   0   2  -6    2.26    0.84
   0   2   6    2.09    0.77
   0   2  -6    3.22    1.07
   0   2  -6    1.33    0.84
   0   2  -6    1.66    0.78
   0   2   6    2.38    0.67
   0   2  -6    3.04    0.87
   0   2   6    1.81    0.73
   0   2  -6    1.65    0.82
   0   2   6    1.95    0.96
   0   2  -6    3.05    0.66
   0   2   6    1.48    0.72
   0   2  -6    2.63    0.87
   0   2  -6    1.46    0.80
   0   2  -6    1.34    0.81
   0   2   6    2.85    0.73
   0   2   6    2.75    1.01
   0  -2   8  272.15    7.15
   0  -2   8  279.74    7.96
   0  -2  -8  286.00    7.83
   0  -2   8  279.48    7.85
   0  -2   8  277.64    8.02
   0  -2  -8  286.69    8.17
   0  -2   8  283.46    8.07
   0  -2   8  278.49    7.88
   0  -2   8  279.45    7.80
   0  -2   8  279.06    7.69
   0  -2   8  289.45    7.19
   0  -2  -8  285.07    7.61
   0  -2   8  291.17    8.26
   0  -2  -8  272.77    7.18
   0  -2  -8  275.29    6.85
   0  -2  -8  277.33    7.71
   0  -2  -8  275.28    8.11
   0  -2  -8  236.22    7.46
   0  -2   8  272.98    7.82
   0  -2  -8  281.84    7.44
   0  -2  -8  288.91    7.50
   0   2  -8  281.91    7.99
   0   2  -8  283.81    7.90
   0   2   8  277.59    7.73
   0   2  -8  281.89    7.86
   0   2  -8  286.04    7.74
   0   2  -8  290.86    7.30
   0   2   8  279.31    7.74
   0   2   8  287.79    7.62
   0   2  -8  279.68    7.86
   0   2   8  276.78    8.19
   0   2   8  284.10    8.44
   0   2  -8  279.39    8.26
   0   2   8  285.63    7.66
   0   2  -8  268.97    7.95
   0   2  -8  281.15    8.42
   0   2   8  288.48    7.63
   0   2  -8  274.49    8.00
   0   2  -8  276.79    7.89
   0   2   8  276.52    7.41
   0   2  -8  272.49    7.71
   0   2   8  288.39    7.68
   0  -2 -10  318.84    8.41
   0  -2 -10  304.89    9.11
   0  -2 -10  315.67    8.46
   0  -2  10  311.55    9.23
   0  -2 -10  315.29    8.24
   0  -2 -10  299.56    8.69
   0  -2  10  306.16    9.13
   0  -2  10  326.44    8.94
   0  -2 -10  307.03    8.63
   0  -2  10  311.57    8.16
   0  -2 -10  307.99    8.55
   0  -2 -10  311.45    8.27
   0  -2 -10  296.73    8.73
   0  -2  10  320.61    8.94
   0  -2  10  307.83    8.83
   0  -2  10  314.69    8.55
   0  -2  10  299.19    8.90
   0  -2  10  303.80    9.02
   0  -2 -10  314.81    9.22
   0  -2  10  319.23    8.83
   0  -2  10  316.44    7.98
   0   2 -10  312.90    8.90
   0   2  10  305.06    8.61
   0   2 -10  305.57    8.82
   0   2 -10  313.30    8.85
   0   2  10  306.66    8.78
   0   2  10  318.38    9.37
   0   2 -10  320.53    9.46
   0   2  10  302.83    8.26
   0   2  10  322.74    8.66
   0   2 -10  305.01    8.62
   0   2 -10  316.06    8.21
   0   2  10  305.17    8.71
   0   2 -10  300.59    8.95
   0   2 -10  308.89    8.89
   0   2  10  315.44    8.61
   0   2  10  313.52    8.63
   0   2  10  305.11    9.44
   0   2 -10  308.13    9.30
   0   2 -10  305.44    9.07
   0   2 -10  310.06    9.08
   0  -2 -12   32.04    2.56
   0  -2  12   37.00    2.82
   0  -2 -12   31.01    2.60
   0  -2 -12   29.71    2.17
   0  -2  12   38.99    2.64
   0  -2  12   31.20    2.82
   0  -2 -12   30.49    2.33
   0  -2  12   32.04    2.68
   0  -2  12   32.81    2.27
   0  -2  12   34.03    2.42
   0  -2 -12   32.02    2.12
   0  -2 -12   33.67    2.77
   0  -2  12   31.53    2.06
   0  -2 -12   30.35    2.23
   0  -2  12   35.43    2.70
   0  -2  12   32.42    2.42
   0  -2  12   33.04    1.95
   0  -2 -12   35.96    2.25
   0  -2  12   35.08    2.93
   0  -2 -12   34.70    2.31
   0   2  12   28.38    2.08
   0   2 -12   35.50    2.96
   0   2 -12   34.11    2.04
   0   2  12   32.12    2.31
   0   2 -12   26.50    2.68
   0   2  12   29.60    2.91
   0   2  12   32.83    2.38
   0   2  12   32.09    2.96
   0   2 -12   33.60    2.72
   0   2 -12   24.22    2.49
   0   2 -12   35.28    2.84
   0   2  12   31.66    2.52
   0   2  12   34.42    2.47
   0   2 -12   33.22    2.49
   0   2 -12   34.03    2.47
   0   2 -12   30.35    3.02
   0   2  12   30.46    2.35
   0   2 -12   33.59    2.47
   0   2  12   28.28    2.52
   0   2 -12   30.51    2.71
   0  -2  14  181.89    5.87
   0  -2  14  201.32    6.83
   0  -2 -14  192.17    5.88
   0  -2 -14  185.15    7.36
   0  -2 -14  167.60    6.60
   0  -2 -14  191.02    6.14
   0  -2  14  190.19    6.49
   0  -2 -14  190.39    6.20
   0  -2 -14  186.01    6.07
   0  -2  14  186.96    5.41
   0  -2  14  193.21    7.00
   0  -2  14  197.90    6.84
   0  -2 -14  200.97    6.74
   0  -2  14  194.89    6.73
   0  -2  14  188.13    5.92
   0  -2 -14  179.07    6.55
   0  -2  14  190.71    6.50
   0  -2  14  187.32    6.69
   0  -2 -14  186.15    6.51
   0  -2  14  197.32    7.12
   0   2  14  189.55    7.14
   0   2  14  181.01    5.72
   0   2 -14  181.53    7.08
   0   2  14  189.60    6.46
   0   2 -14  181.97    6.70
   0   2 -14  187.47    6.85
   0   2  14  190.06    7.25
   0   2 -14  198.20    5.89
   0   2 -14  185.90    6.92
   0   2 -14  191.35    6.67
   0   2  14  196.84    6.40
   0   2  14  195.97    6.47
   0   2 -14  194.96    6.60
   0   2  14  191.71    6.50
   0   2 -14  188.36    6.25
   0   2  14  191.21    6.41
   0   2  14  183.74    6.51
   0   2 -14  200.46    7.39
   0   2 -14  189.73    6.62
   0   2 -14  192.26    6.50
   0  -2  16  178.96    6.78
   0  -2 -16  168.21    6.04
   0  -2 -16  176.15    6.09
   0  -2 -16  180.22    6.98
   0  -2 -16  175.14    6.30
   0  -2  16  176.58    6.32
   0  -2  16  164.62    5.08
   0  -2 -16  172.13    6.13
   0  -2  16  165.91    5.63
   0  -2  16  173.71    6.83
   0  -2  16  175.24    6.66
   0  -2  16  162.41    6.27
   0  -2 -16  167.63    6.41
   0  -2 -16  166.00    6.55
   0  -2  16  170.24    6.63
   0  -2 -16  169.25    5.66
   0  -2 -16  174.01    6.01
   0  -2  16  170.90    7.10
   0  -2  16  177.86    6.67
   0  -2  16  162.42    5.83
   0   2 -16  163.25    6.75
   0   2 -16  175.56    6.71
   0   2  16  164.49    6.32
   0   2 -16  174.13    6.89
   0   2  16  172.99    6.38
   0   2  16  175.71    7.18
   0   2 -16  179.54    7.27
   0   2  16  168.84    6.24
   0   2  16  170.41    7.04
   0   2 -16  168.39    6.20
   0   2  16  180.95    6.39
   0   2 -16  168.59    6.19
   0   2  16  179.90    6.31
   0   2  16  166.68    5.56
   0   2 -16  166.83    6.58
   0   2 -16  165.26    6.98
   0   2  16  167.48    6.48
   0   2 -16  169.99    6.59
   0   2  16  168.20    6.70
   0   2 -16  166.63    6.41
   0  -2 -18  128.63    6.00
   0  -2  18  126.84    4.82
   0  -2 -18  126.14    5.48
   0  -2  18  129.14    5.40
   0  -2 -18  129.69    4.97
   0  -2 -18  124.98    6.06
   0  -2 -18  128.35    5.70
   0  -2 -18  134.69    6.24
   0  -2  18  131.56    5.73
   0  -2 -18  126.02    5.51
   0  -2 -18  128.30    5.36
   0  -2  18  139.68    6.29
   0  -2  18  129.91    5.67
   0  -2  18  126.18    4.38
   0  -2  18  131.68    6.18
   0  -2  18  133.85    6.31
   0  -2 -18  121.74    5.56
   0  -2  18  132.94    6.57
   0  -2  18  118.57    6.08
   0   2  18  130.71    5.66
   0   2  18  124.07    5.65
   0   2  18  122.81    5.61
   0   2  18  129.90    6.52
   0   2 -18  124.28    5.99
   0   2 -18  133.58    6.82
   0   2 -18  128.89    5.56
   0   2 -18  130.87    6.24
   0   2  18  133.97    6.13
   0   2  18  129.37    6.39
   0   2 -18  130.28    6.39
   0   2  18  132.94    5.96
   0   2 -18  122.45    6.16
   0   2 -18  125.49    5.40
   0   2  18  125.97    5.95
   0   2 -18  126.72    5.76
   0   2  18  125.29    5.58
   0   2  18  119.68    4.78
   0   2 -18  122.84    6.14
   0  -2  20   37.06    4.76
   0  -2 -20   26.91    2.83
   0  -2  20   24.26    3.55
   0  -2  20   33.41    3.93
   0  -2 -20   29.15    3.68
   0  -2  20   22.45    3.37
   0  -2 -20   25.58    3.02
   0  -2  20   20.82    4.47
   0  -2 -20   29.63    4.02
   0  -2  20   31.19    4.27
   0  -2  20   21.65    3.25
   0  -2  20   25.67    2.93
   0  -2 -20   26.19    3.20
   0  -2 -20   28.31    3.61
   0  -2  20   24.61    3.30
   0  -2 -20   28.14    3.04
   0   2 -20   26.29    3.18
   0   2 -20   24.55    3.06
   0   2  20   25.17    2.47
   0   2  20   26.27    3.26
   0   2  20   37.70    4.17
   0   2 -20   33.96    3.98
   0   2  20   23.52    6.09
   0   2 -20   26.13    3.37
   0   2 -20   22.23    3.28
   0   2  20   20.07    3.33
   0   2 -20   30.17    4.06
   0   2  20   32.23    3.47
   0   2  20   22.52    3.49
   0   2 -20   28.80    3.39
   0   2  20   29.35    3.36
   0   2 -20   28.42    3.14
   0   2 -20   25.77    3.65
   0   2  20   25.51    3.66
   0  -2 -22   17.27    3.75
   0  -2  22   11.95    3.06
   0  -2  22   13.98    2.73
   0  -2 -22   14.21    3.12
   0  -2 -22   20.11    3.20
   0  -2 -22   15.04    3.41
   0  -2 -22    9.05    2.98
   0  -2  22   12.89    3.62
   0  -2  22   17.09    3.47
   0  -2  22   20.42    4.04
   0  -2  22   13.69    3.05
   0  -2 -22   18.25    2.96
   0  -2 -22   14.37    2.51
   0   2 -22    8.53    2.97
   0   2  22   13.69    2.34
   0   2  22   15.79    3.71
   0   2  22   17.98    2.74
   0   2  22   14.71    3.23
   0   2 -22   20.32    3.68
   0   2 -22   14.32    2.87
   0   2  22   13.47    3.28
   0   2  22   15.85    3.07
   0   2 -22   15.68    4.38
   0   2  22   15.17    3.07
   0   2  22   13.31    3.52
   0   2  22    9.11    3.29
   0   2 -22   17.65    3.61
   0   2 -22   11.31    3.52
   0   2  22   13.52    3.10
   0   2 -22   15.14    3.58
   0   2 -22   10.95    3.76
   0  -2  24   71.29    5.74
   0  -2 -24   71.04    6.47
   0  -2  24   84.34    7.73
   0  -2  24   76.92    7.09
   0  -2  24   75.68    7.35
   0  -2 -24   80.19    8.67
   0  -2 -24   73.63    7.35
   0  -2 -24   77.16    6.89
   0  -2  24   73.66    6.26
   0  -2 -24   75.73    6.91
   0  -2  24   80.20    6.49
   0  -2  24   80.12    7.02
   0  -2  24   75.30    8.07
   0  -2 -24   66.53    6.25
   0  -2 -24   73.68    6.71
   0   2  24   84.40    7.65
   0   2  24   71.75    5.17
   0   2 -24   65.92    6.04
   0   2 -24   67.64    5.89
   0   2 -24   59.85    7.59
   0   2 -24   87.62    7.48
   0   2  24   91.33    6.41
   0   2  24   67.22    7.11
   0   2  24   72.79    7.39
   0   2 -24   84.65    6.97
   0   2  24   80.95    6.78
   0   2  24   59.06    7.53
   0   2 -24   66.63    6.14
   0   2  24   68.53    6.97
   0   2  24   84.75    5.90
   0   2 -24   61.97    6.88
   0   2  24   72.60    6.11
   0  -2 -26   76.10    8.17
   0  -2 -26   58.80    7.96
   0  -2 -26   77.72    8.78
   0  -2 -26   80.41    6.96
   0  -2  26   88.75    8.92
   0  -2  26   90.41    6.53
   0  -2  26   86.26    8.29
   0  -2  26  105.34   11.60
   0  -2 -26   74.06    7.92
   0  -2  26   88.98    7.43
   0  -2  26   77.16    6.72
   0  -2  26   86.49    9.54
   0  -2  26   86.92    8.02
   0   2  26   99.56    8.13
   0   2  26   90.45    7.42
   0   2  26   84.70    7.17
   0   2  26   74.84    6.06
   0   2  26   78.69    8.85
   0   2  26   77.38    8.66
   0   2 -26   82.15    6.87
   0   2 -26   72.05    6.90
   0   2  26   72.81    6.53
   0   2 -26   75.36    8.24
   0   2 -26   86.79   10.37
   0   2 -26   82.02    7.12
   0   2 -26   68.12    8.53
   0   2  26   90.06    9.10
   0  -2  28   19.42    6.73
   0  -2  28   -3.61    5.58
   0  -2 -28    2.26    5.42
   0  -2  28    4.35    4.07
   0  -2 -28   12.38    4.80
   0  -2 -28   14.65    5.31
   0  -2  28    9.66    5.78
   0  -2 -28   -2.30    5.62
   0  -2  28    6.21    4.67
   0  -2  28    1.56    5.18
   0  -2  28   -0.04    5.18
   0   2  28   11.27    4.29
   0   2  28    5.54    6.51
   0   2  28    5.27    4.76
   0   2 -28    6.00    4.15
   0   2  28    6.63    4.57
   0   2 -28   18.48    6.16
   0   2 -28    5.69    5.27
   0   2  28    1.77    4.76
   0   2 -28    0.35    4.51
   0   2  28    3.69    5.37
   0  -3   1   65.19    2.23
   0  -3   1   63.80    2.05
   0  -3   1   63.79    2.32
   0  -3   1   64.51    2.13
   0  -3   1   63.09    2.38
   0  -3   1   63.77    2.18
   0  -3  -1   61.49    2.64
   0  -3  -1   63.27    1.85
   0  -3   1   60.88    2.65
   0  -3  -1   63.98    2.08
   0  -3   1   60.85    2.73
   0  -3  -1   61.29    2.09
   0  -3  -1   67.93    2.72
   0  -3  -1   63.25    1.86
   0  -3  -1   63.88    1.88
   0  -3   1   60.91    2.24
   0  -3  -1   61.90    2.15
   0  -3  -1   62.77    2.14
   0  -3  -1   64.90    2.17
   0  -3   1   61.10    2.50
   0   3   1   65.10    1.90
   0   3  -1   62.56    2.32
   0   3  -1   63.00    2.56
   0   3   1   61.23    2.14
   0   3  -1   59.76    2.27
   0   3   1   66.09    2.07
   0   3  -1   63.09    2.25
   0   3  -1   62.37    2.72
   0   3  -1   64.79    2.80
   0   3   1   63.04    2.69
   0   3  -1   59.51    2.66
   0   3   1   64.22    2.19
   0   3   1   63.37    2.21
   0   3   1   57.91    2.31
   0   3  -1   64.64    2.20
   0   3  -1   65.62    2.18
   0   3   1   63.12    2.12
   0   3  -1   62.40    2.22
   0   3   1   63.68    2.12
   0   3   1   65.47    2.70
   0   3   1   64.45    2.64
   0  -3  -3  473.26   11.69
   0  -3  -3  457.31   11.59
   0  -3   3  463.44   11.87
   0  -3  -3  474.78   11.53
   0  -3   3  478.29   12.24
   0  -3  -3  460.79   11.59
   0  -3   3  481.76   11.70
   0  -3   3  469.90   11.94
   0  -3  -3  483.11   11.23
   0  -3  -3  448.88   12.23
   0  -3   3  468.27   11.41
   0  -3  -3  476.53   11.98
   0  -3   3  468.95   11.60
   0  -3  -3  462.63   12.32
   0  -3   3  463.39   11.90
   0  -3  -3  475.38   11.53
   0  -3   3  471.95   11.80
   0  -3   3  490.80   11.76
   0  -3  -3  461.50   11.51
   0  -3   3  464.25   11.79
   0   3  -3  463.64   11.81
   0   3   3  476.00   11.72
   0   3   3  451.44   11.58
   0   3  -3  472.05   11.80
   0   3   3  474.73   11.56
   0   3   3  454.93   11.53
   0   3   3  454.17   12.25
   0   3  -3  475.24   11.79
   0   3   3  475.18   11.47
   0   3  -3  472.10   11.89
   0   3  -3  452.32   11.90
   0   3   3  469.39   11.65
   0   3   3  482.91   11.97
   0   3   3  468.71   11.61
   0   3  -3  462.82   11.40
   0   3  -3  484.27   12.29
   0   3   3  472.79   12.35
   0   3  -3  475.12   12.26
   0   3  -3  483.90   11.84
   0   3   3  478.56   11.56
   0   3  -3  454.84   11.87
   0  -3   5  162.01    4.56
   0  -3  -5  173.68    4.80
   0  -3   5  173.54    5.31
   0  -3   5  165.13    4.87
   0  -3   5  152.70    4.99
   0  -3  -5  159.43    4.63
   0  -3  -5  158.58    4.91
   0  -3   5  162.12    4.86
   0  -3  -5  156.30    5.23
   0  -3   5  169.10    4.83
   0  -3  -5  160.37    4.55
   0  -3   5  163.47    4.71
   0  -3  -5  167.40    4.27
   0  -3  -5  168.75    4.58
   0  -3   5  164.53    4.95
   0  -3  -5  166.31    5.49
   0  -3  -5  155.26    4.64
   0  -3  -5  158.05    4.42
   0  -3   5  174.51    4.93
   0  -3   5  167.50    5.29
   0  -3   5  150.02    4.92
   0   3   5  154.80    4.63
   0   3  -5  152.68    4.99
   0   3   5  166.63    4.62
   0   3   5  164.64    4.50
   0   3  -5  162.74    4.68
   0   3  -5  160.38    4.91
   0   3  -5  159.84    4.91
   0   3   5  167.91    4.77
   0   3   5  173.03    5.03
   0   3   5  157.42    4.57
   0   3   5  170.84    4.58
   0   3   5  152.78    4.64
   0   3  -5  172.09    5.35
   0   3  -5  156.89    4.98
   0   3   5  159.78    5.25
   0   3  -5  172.52    5.26
   0   3  -5  169.83    4.92
   0   3  -5  159.60    4.26
   0   3  -5  169.54    4.94
   0  -3   7   43.70    2.14
   0  -3  -7   37.47    1.98
   0  -3   7   33.17    2.33
   0  -3  -7   38.96    1.68
   0  -3  -7   38.77    1.68
   0  -3  -7   42.17    1.92
   0  -3   7   40.82    2.35
   0  -3  -7   36.55    2.67
   0  -3  -7   34.09    2.44
   0  -3   7   37.56    2.11
   0  -3   7   38.38    2.19
   0  -3  -7   40.01    1.73
   0  -3   7   37.88    2.21
   0  -3   7   37.55    1.87
   0  -3   7   39.54    2.26
   0  -3   7   37.52    2.50
   0  -3  -7   36.86    1.87
   0  -3   7   39.64    2.36
   0  -3  -7   35.94    2.38
   0  -3   7   38.55    2.45
   0   3   7   39.32    2.01
   0   3   7   36.82    2.01
   0   3  -7   39.19    2.29
   0   3   7   41.19    2.74
   0   3   7   38.27    1.98
   0   3  -7   39.26    2.63
   0   3   7   38.94    1.87
   0   3  -7   34.01    2.26
   0   3  -7   37.49    2.90
   0   3   7   37.81    2.07
   0   3   7   40.99    2.50
   0   3  -7   38.69    1.74
   0   3  -7   36.87    2.19
   0   3  -7   38.96    2.29
   0   3  -7   40.62    2.25
   0   3  -7   42.21    2.38
   0   3   7   36.57    2.06
   0   3  -7   33.40    2.27
   0   3   7   38.64    1.96
   0   3  -7   36.23    2.30
   0   3  -7   39.70    2.15
   0  -3  -9   11.46    1.30
   0  -3   9   13.74    1.64
   0  -3  -9   12.52    1.23
   0  -3   9    9.70    1.51
   0  -3  -9   11.62    1.18
   0  -3  -9   11.00    1.47
   0  -3  -9   11.26    1.12
   0  -3  -9   11.43    1.68
   0  -3   9    8.96    1.54
   0  -3  -9   12.46    1.64
   0  -3   9   10.77    1.53
   0  -3  -9   12.27    1.05
   0  -3  -9   13.18    2.12
   0  -3   9   12.47    1.25
   0  -3   9   11.64    1.49
   0  -3  -9   11.55    1.46
   0  -3   9    9.82    1.51
   0  -3   9   14.75    1.87
   0  -3   9   11.34    1.29
   0  -3   9   10.27    1.45
   0  -3   9   13.26    1.08
   0   3   9   10.22    1.28
   0   3   9    9.70    1.36
   0   3  -9   13.82    1.67
   0   3   9   10.27    1.30
   0   3   9    9.50    1.37
   0   3  -9   11.19    1.44
   0   3  -9    9.73    1.41
   0   3  -9    7.07    1.59
   0   3  -9    9.85    1.40
   0   3   9   13.57    1.56
   0   3  -9   11.23    1.56
   0   3  -9    8.93    1.52
   0   3  -9   10.40    1.10
   0   3  -9    8.41    1.50
   0   3   9   12.72    1.82
   0   3   9   10.15    1.59
   0   3  -9    8.55    1.32
   0   3  -9   12.27    1.53
   0   3  -9    9.26    1.55
   0   3   9   11.12    1.35
   0   3   9   11.18    1.32
   0  -3 -11  151.76    4.38
   0  -3 -11  155.05    4.41
   0  -3  11  153.50    5.52
   0  -3  11  160.40    5.80
   0  -3  11  158.44    4.67
   0  -3  11  163.39    5.99
   0  -3 -11  157.58    5.41
   0  -3  11  161.85    5.52
   0  -3  11  159.00    5.33
   0  -3  11  159.30    5.57
   0  -3 -11  158.07    4.83
   0  -3  11  155.72    4.50
   0  -3 -11  159.54    5.82
   0  -3 -11  159.54    5.82
   0  -3  11  158.09    5.67
   0  -3 -11  156.20    5.10
   0  -3 -11  158.96    4.87
   0  -3  11  157.29    5.40
   0   3 -11  159.76    5.98
   0   3  11  156.17    5.95
   0   3  11  152.02    5.18
   0   3 -11  162.81    4.80
   0   3  11  153.63    5.21
   0   3  11  153.77    5.29
   0   3  11  155.57    5.15
   0   3 -11  147.42    5.62
   0   3 -11  163.13    5.68
   0   3  11  156.07    5.32
   0   3 -11  147.72    5.32
   0   3 -11  156.85    5.55
   0   3 -11  151.40    5.41
   0   3 -11  158.48    5.74
   0   3  11  160.25    6.17
   0   3  11  160.36    5.22
   0   3 -11  156.39    6.05
   0   3 -11  155.16    5.44
   0   3 -11  157.95    5.62
   0   3  11  155.24    4.95
   0  -3  13  342.94   10.03
   0  -3  13  348.14    9.30
   0  -3  13  351.32   10.44
   0  -3  13  359.09   10.70
   0  -3  13  360.28   10.54
   0  -3 -13  351.57    9.68
   0  -3  13  344.11   11.32
   0  -3 -13  342.33   10.01
   0  -3  13  356.15    9.28
   0  -3 -13  351.73    8.97
   0  -3 -13  330.60   10.76
   0  -3 -13  357.16   10.78
   0  -3 -13  363.87   10.39
   0  -3  13  362.66   10.80
   0  -3 -13  354.93   10.06
   0  -3 -13  357.04   10.84
   0  -3  13  355.66   10.35
   0  -3 -13  361.34    9.72
   0  -3  13  349.71   10.89
   0  -3 -13  349.47    9.29
   0   3 -13  347.10   10.49
   0   3 -13  357.48    9.52
   0   3 -13  357.56   10.73
   0   3 -13  354.03   10.96
   0   3  13  357.40   10.28
   0   3 -13  347.52   12.30
   0   3  13  348.60   10.06
   0   3  13  347.98   10.05
   0   3 -13  356.12   10.18
   0   3  13  354.70    9.64
   0   3  13  361.19   10.05
   0   3  13  365.81   10.12
   0   3  13  360.47   10.26
   0   3 -13  348.65   10.38
   0   3 -13  359.01   10.73
   0   3  13  360.85   11.02
   0   3 -13  344.26   10.43
   0   3  13  360.94   11.21
   0   3 -13  352.56   10.41
   0   3 -13  356.79   10.69
   0  -3  15   51.58    3.42
   0  -3  15   48.23    3.16
   0  -3 -15   54.50    3.80
   0  -3  15   56.65    3.79
   0  -3 -15   48.28    2.41
   0  -3 -15   66.87    4.06
   0  -3 -15   59.95    3.13
   0  -3  15   48.60    3.33
   0  -3  15   52.67    2.78
   0  -3 -15   58.76    3.20
   0  -3 -15   53.44    3.20
   0  -3  15   54.57    3.91
   0  -3 -15   49.49    3.88
   0  -3 -15   53.95    3.61
   0  -3  15   53.18    3.87
   0  -3 -15   55.24    3.22
   0  -3  15   55.62    2.86
   0  -3 -15   52.92    2.84
   0  -3  15   51.08    3.91
   0  -3  15   55.86    3.55
   0  -3  15   50.54    4.03
   0   3 -15   50.25    3.84
   0   3 -15   52.39    3.87
   0   3 -15   54.41    3.42
   0   3  15   53.73    3.58
   0   3 -15   45.95    4.69
   0   3  15   46.21    4.79
   0   3 -15   50.42    4.00
   0   3 -15   61.29    3.74
   0   3  15   50.41    3.60
   0   3  15   55.26    4.07
   0   3  15   51.55    3.06
   0   3  15   47.20    3.32
   0   3  15   55.44    4.19
   0   3  15   54.46    3.38
   0   3 -15   54.28    4.30
   0   3 -15   52.71    3.48
   0   3 -15   48.37    3.90
   0   3  15   53.52    3.52
   0   3 -15   56.49    4.41
   0  -3 -17    3.42    1.84
   0  -3  17    3.11    1.53
   0  -3  17   -1.25    1.54
   0  -3  17    1.11    1.91
   0  -3 -17    2.70    1.70
   0  -3 -17   -1.17    1.56
   0  -3  17    1.78    2.06
   0  -3 -17    0.88    1.27
   0  -3  17   -0.61    4.10
   0  -3 -17    0.87    1.98
   0  -3  17   -2.11    1.45
   0  -3  17    3.09    2.11
   0  -3  17    0.70    1.81
   0  -3  17    0.82    1.56
   0  -3 -17   -0.16    1.45
   0  -3  17   -1.06    1.77
   0  -3 -17   -2.67    1.68
   0  -3 -17   -0.86    1.98
   0  -3  17    2.84    1.41
   0  -3 -17    2.36    1.46
   0   3 -17   -2.00    1.41
   0   3 -17   -1.35    2.02
   0   3 -17   -6.13    2.00
   0   3  17   -0.99    1.79
   0   3  17   -2.17    1.71
   0   3 -17    0.56    1.78
   0   3  17   -0.15    1.70
   0   3 -17   -1.25    1.89
   0   3 -17    2.11    2.13
   0   3  17   -0.78    1.84
   0   3 -17   -0.83    1.72
   0   3  17   -1.67    1.38
   0   3  17   -0.04    1.83
   0   3 -17    0.61    2.01
   0   3  17    0.61    1.47
   0   3 -17    0.32    1.97
   0   3 -17    2.85    2.07
   0   3  17    3.46    1.90
   0   3  17   -2.99    1.53
   0  -3  19   65.32    4.03
   0  -3 -19   64.71    5.22
   0  -3 -19   59.52    3.04
   0  -3 -19   69.54    4.38
   0  -3  19   67.71    5.46
   0  -3 -19   58.27    3.93
   0  -3  19   65.03    3.41
   0  -3 -19   74.76    5.04
   0  -3  19   57.22    4.33
   0  -3  19   67.60    5.32
   0  -3  19   83.63    5.48
   0  -3  19   65.06    4.22
   0  -3  19   68.38    4.11
   0  -3 -19   67.72    3.97
   0  -3  19   72.72    5.44
   0  -3 -19   64.84    4.95
   0  -3 -19   66.90    4.28
   0  -3 -19   69.67    5.18
   0   3  19   69.66    4.49
   0   3 -19   63.70    5.18
   0   3 -19   59.76    5.18
   0   3  19   65.83    5.37
   0   3 -19   64.29    5.43
   0   3  19   65.35    4.89
   0   3 -19   73.74    4.52
   0   3  19   62.07    4.39
   0   3  19   73.20    5.17
   0   3  19   69.67    4.78
   0   3 -19   68.30    5.48
   0   3  19   67.45    4.79
   0   3 -19   62.93    5.26
   0   3  19   69.34    5.28
   0   3  19   65.88    3.99
   0   3 -19   68.22    4.59
   0   3 -19   72.25    5.75
   0   3 -19   65.50    5.83
   0   3 -19   68.46    4.90
   0   3  19   57.39    4.56
   0  -3  21   79.12    6.40
   0  -3  21   92.96    6.42
   0  -3  21   97.89    6.21
   0  -3 -21   93.65    6.36
   0  -3 -21   93.25    4.95
   0  -3 -21   86.82    5.41
   0  -3 -21   92.18    6.07
   0  -3  21   88.67    5.45
   0  -3  21   93.05    5.21
   0  -3 -21   91.96    5.41
   0  -3  21   83.40    9.80
   0  -3 -21   91.85    6.34
   0  -3  21   85.62    4.74
   0  -3 -21   93.90    5.16
   0  -3  21   98.93    6.80
   0  -3 -21   84.23    3.68
   0   3  21   94.61    6.06
   0   3  21   83.83    5.48
   0   3 -21   94.55    6.85
   0   3 -21   99.33    7.58
   0   3  21   93.78    6.16
   0   3 -21   87.92    6.41
   0   3  21   87.81    5.96
   0   3  21   87.13    6.32
   0   3  21   81.73    4.56
   0   3  21   96.02    9.00
   0   3 -21   86.16    9.07
   0   3 -21   89.93    5.86
   0   3 -21   85.34    6.70
   0   3 -21   95.03    6.73
   0   3 -21   85.94    5.46
   0   3  21   88.09    5.31
   0   3  21   82.09    6.25
   0   3  21   84.21    6.36
   0  -3 -23   46.68    5.01
   0  -3  23   37.82    4.28
   0  -3  23   43.92    5.45
   0  -3  23   48.62    5.50
   0  -3 -23   43.24    4.51
   0  -3 -23   39.66    4.19
   0  -3  23   40.12    4.20
   0  -3  23   44.18    5.10
   0  -3  23   45.65    5.36
   0  -3  23   34.61    4.04
   0  -3  23   51.86    6.65
   0  -3 -23   44.96    5.11
   0  -3  23   39.86    4.24
   0  -3 -23   42.75    5.39
   0  -3 -23   37.38    4.52
   0  -3 -23   48.50    5.09
   0  -3 -23   47.59    5.03
   0  -3 -23   43.65    5.11
   0   3  23   36.80    4.22
   0   3  23   38.32    4.76
   0   3  23   42.10    4.55
   0   3  23   36.28    4.65
   0   3 -23   50.82    5.55
   0   3  23   40.18    4.43
   0   3 -23   49.40    6.18
   0   3  23   43.68    5.13
   0   3  23   39.34    5.12
   0   3 -23   37.79    5.01
   0   3  23   36.85    4.43
   0   3  23   46.19    5.00
   0   3 -23   39.42    4.78
   0   3  23   43.73    4.30
   0   3 -23   37.19    5.21
   0   3 -23   47.60    5.50
   0   3 -23   37.02    4.26
   0   3  23   29.00    4.34
   0   3 -23   44.38    5.43
   0  -3 -25   -2.92    3.54
   0  -3  25    1.01    4.75
   0  -3  25    3.53    3.72
   0  -3 -25    2.40    4.04
   0  -3  25    5.03    4.27
   0  -3  25   -1.18    3.82
   0  -3 -25   -1.56    3.31
   0  -3 -25   -1.05    4.12
   0  -3  25    2.86    3.93
   0  -3 -25    5.44    3.73
   0  -3  25    6.30    3.19
   0  -3 -25    0.11    3.21
   0  -3  25    7.02    3.62
   0   3  25    3.71    3.97
   0   3  25   -1.34    4.33
   0   3 -25    1.42    3.35
   0   3 -25   -1.83    5.01
   0   3  25    8.90    3.33
   0   3  25    0.86    2.69
   0   3 -25    0.38    5.07
   0   3 -25    1.95    4.13
   0   3  25   -4.22    3.18
   0   3  25   -1.15    4.33
   0   3  25   -1.20    3.53
   0   3 -25    1.70    3.36
   0   3 -25    0.37    4.31
   0   3  25    1.33    4.08
   0  -3  27   21.02    5.88
   0  -3 -27   21.76    5.93
   0  -3  27   18.57    5.10
   0  -3  27   23.61    5.09
   0  -3  27   15.54    5.15
   0  -3 -27   31.47    5.09
   0  -3  27   25.53    5.44
   0  -3  27   13.19    6.64
   0  -3 -27   17.95    4.59
   0  -3 -27   15.25    7.13
   0  -3  27   17.54    4.48
   0   3  27   22.76    6.22
   0   3  27   21.73    5.70
   0   3 -27   14.76    5.09
   0   3  27   28.43    4.64
   0   3  27   19.57    5.15
   0   3 -27   15.82    4.58
   0   3 -27   16.53    4.93
   0   3  27   24.56    4.41
   0   3  27   19.54    4.86
   0   3 -27   15.23    5.51
   0  -3  29   65.97    7.93
   0  -3  29   69.03    9.38
   0  -3  29   73.55    8.57
   0  -3 -29   81.00    8.88
   0  -3  29   65.02    7.31
   0  -3 -29   66.63    7.74
   0  -3 -29   94.71   11.46
   0  -3  29   55.21    7.44
   0   3  29   65.92    6.50
   0   3  29   68.75    7.42
   0   3 -29   70.30    7.88
   0   3 -29   65.41    6.66
   0   3  29   68.34    8.63
   0   3  29   98.92   11.32
   0   3  29   82.94   10.33
   0   3 -29   72.88    8.49
   0   3 -29   62.42    6.62
   0  -4   0  438.06   10.99
   0  -4   0  455.44   11.07
   0  -4   0  434.66   11.83
   0  -4   0  440.16   11.60
   0  -4   0  449.95   11.19
   0  -4   0  434.80   11.78
   0  -4   0  447.94   10.74
   0  -4   0  431.94   11.00
   0  -4   0  428.41   11.09
   0  -4   0  445.14   11.75
   0  -4   0  424.83   11.10
   0   4   0  433.72   11.12
   0   4   0  434.77   11.03
   0   4   0  448.72   11.01
   0   4   0  451.36   11.02
   0   4   0  427.81   11.78
   0   4   0  460.33   11.79
   0   4   0  422.79   11.07
   0   4   0  436.83   11.05
   0   4   0  437.31   11.74
   0   4   0  436.14   11.61
   0  -4   2  246.42    6.85
   0  -4   2  261.61    6.80
   0  -4   2  254.13    7.02
   0  -4   2  262.95    7.54
   0  -4   2  255.14    6.70
   0  -4  -2  239.60    6.65
   0  -4  -2  245.54    7.46
   0  -4  -2  250.11    6.64
   0  -4  -2  257.55    6.73
   0  -4  -2  242.55    6.64
   0  -4  -2  248.54    7.31
   0  -4  -2  259.24    6.57
   0  -4  -2  254.10    6.58
   0  -4  -2  243.44    6.41
   0  -4   2  257.39    6.64
   0  -4   2  251.15    7.10
   0  -4  -2  250.13    7.40
   0  -4   2  220.26    7.26
   0  -4   2  260.48    6.61
   0  -4   2  253.36    7.37
   0   4   2  244.16    7.39
   0   4  -2  248.66    7.11
   0   4  -2  257.80    7.50
   0   4  -2  253.14    6.77
   0   4   2  246.13    6.66
   0   4  -2  247.21    6.80
   0   4   2  252.90    6.61
   0   4   2  258.68    6.57
   0   4  -2  248.74    6.81
   0   4   2  243.86    6.64
   0   4   2  251.28    6.61
   0   4   2  249.74    7.42
   0   4   2  255.36    6.56
   0   4   2  259.40    7.26
   0   4  -2  245.60    7.37
   0   4  -2  248.37    6.90
   0   4   2  257.49    7.51
   0   4  -2  245.66    6.89
   0   4  -2  254.32    6.78
   0   4   2  250.78    6.68
   0   4  -2  259.24    7.47
   0  -4   4   19.69    1.79
   0  -4  -4   20.47    1.40
   0  -4   4   18.10    1.64
   0  -4  -4   17.99    1.94
   0  -4  -4   19.19    1.42
   0  -4  -4   19.51    2.09
   0  -4   4   18.65    2.17
   0  -4  -4   19.43    2.10
   0  -4   4   18.13    1.68
   0  -4  -4   20.29    1.52
   0  -4  -4   20.76    1.31
   0  -4   4   20.90    1.53
   0  -4   4   21.02    1.62
   0  -4  -4   19.05    1.57
   0  -4   4   21.96    2.02
   0  -4   4   18.12    1.52
   0  -4   4   21.75    1.54
   0  -4   4   19.48    1.79
   0   4   4   20.97    2.12
   0   4   4   21.01    1.51
   0   4  -4   19.66    1.64
   0   4   4   19.17    1.45
   0   4   4   18.71    1.80
   0   4  -4   19.59    1.22
   0   4   4   21.77    1.42
   0   4  -4   20.54    1.71
   0   4  -4   22.51    1.81
   0   4   4   18.86    1.45
   0   4   4   17.02    1.35
   0   4  -4   19.62    1.87
   0   4  -4   18.84    2.09
   0   4   4   17.85    1.26
   0   4  -4   19.44    1.62
   0   4   4   21.67    2.20
   0   4  -4   18.39    1.69
   0   4  -4   18.88    1.76
   0   4   4   19.59    1.66
   0   4   4   18.67    1.47
   0   4  -4   23.05    2.18
   0  -4  -6  276.44    7.23
   0  -4   6  268.79    7.68
   0  -4  -6  269.45    8.35
   0  -4   6  267.87    7.87
   0  -4   6  281.72    7.32
   0  -4   6  273.66    7.41
   0  -4  -6  279.18    7.39
   0  -4  -6  268.18    7.36
   0  -4   6  267.04    8.14
   0  -4   6  264.68    7.80
   0  -4  -6  270.35    8.22
   0  -4  -6  265.48    7.23
   0  -4   6  272.31    7.63
   0  -4  -6  280.03    7.68
   0  -4  -6  275.71    7.16
   0  -4  -6  274.68    7.70
   0  -4   6  274.89    8.19
   0  -4   6  263.68    7.61
   0  -4   6  274.85    7.56
   0   4   6  276.57    7.31
   0   4  -6  276.28    7.75
   0   4   6  285.82    8.51
   0   4  -6  268.38    7.84
   0   4  -6  262.29    7.31
   0   4  -6  265.63    6.85
   0   4  -6  276.65    8.13
   0   4   6  273.00    7.23
   0   4   6  280.73    7.31
   0   4   6  273.21    7.38
   0   4  -6  274.08    7.70
   0   4   6  266.44    7.35
   0   4  -6  272.35    7.73
   0   4   6  269.06    7.29
   0   4  -6  269.72    7.70
   0   4   6  279.78    7.81
   0   4  -6  263.97    7.84
   0   4  -6  269.52    8.21
   0   4   6  265.12    8.16
   0  -4   8  191.57    6.35
   0  -4  -8  192.25    5.71
   0  -4   8  201.10    5.63
   0  -4  -8  184.85    6.78
   0  -4   8  206.50    6.22
   0  -4   8  196.18    6.23
   0  -4   8  196.51    6.12
   0  -4   8  204.93    6.14
   0  -4  -8  200.27    5.25
   0  -4  -8  190.35    6.26
   0  -4   8  203.83    6.11
   0  -4  -8  195.13    5.65
   0  -4   8  204.41    6.68
   0  -4  -8  199.36    5.78
   0  -4  -8  196.37    6.62
   0  -4   8  196.38    6.33
   0  -4  -8  193.29    5.80
   0  -4   8  203.12    6.06
   0  -4   8  205.17    6.57
   0  -4  -8  197.99    5.43
   0   4   8  199.42    7.01
   0   4  -8  193.87    6.71
   0   4   8  204.83    5.80
   0   4  -8  200.22    7.07
   0   4   8  196.60    6.41
   0   4  -8  190.72    6.34
   0   4  -8  200.37    6.24
   0   4  -8  189.24    6.33
   0   4   8  193.27    5.98
   0   4   8  189.36    6.51
   0   4  -8  207.99    6.58
   0   4   8  190.84    5.78
   0   4  -8  201.13    6.15
   0   4  -8  201.93    5.37
   0   4  -8  187.43    5.96
   0   4  -8  198.56    6.27
   0   4  -8  200.43    6.26
   0   4   8  201.30    5.79
   0   4   8  195.72    5.73
   0   4  -8  191.39    6.32
   0   4   8  186.75    5.82
   0   4   8  194.73    5.86
   0  -4  10   92.60    3.33
   0  -4  10   91.82    3.83
   0  -4 -10   89.87    4.87
   0  -4 -10   85.68    3.70
   0  -4 -10   93.31    3.10
   0  -4 -10   90.74    4.32
   0  -4  10   94.93    3.93
   0  -4  10  102.59    4.09
   0  -4  10   99.50    4.33
   0  -4 -10   96.17    4.24
   0  -4 -10   93.37    3.11
   0  -4  10   89.98    4.06
   0  -4  10   86.51    4.08
   0  -4  10   86.85    4.29
   0  -4 -10   92.43    3.65
   0  -4  10   96.48    4.17
   0  -4 -10   95.34    3.30
   0  -4 -10   95.45    3.61
   0  -4  10   92.56    4.04
   0  -4  10   89.81    3.95
   0  -4 -10   96.92    3.14
   0   4  10  101.88    4.74
   0   4  10   89.75    3.68
   0   4  10   96.96    3.67
   0   4  10   94.67    3.58
   0   4 -10   93.13    3.89
   0   4 -10   91.79    4.69
   0   4  10   91.27    3.69
   0   4  10   91.21    4.30
   0   4  10   96.64    3.69
   0   4 -10   88.24    4.10
   0   4 -10   93.75    4.05
   0   4 -10   92.32    3.22
   0   4 -10   92.07    3.76
   0   4 -10   94.99    4.49
   0   4 -10   96.08    4.12
   0   4 -10   91.19    4.14
   0   4  10   88.39    3.70
   0   4 -10   87.97    4.19
   0   4  10   92.52    3.55
   0   4 -10   94.21    4.01
   0  -4 -12   -0.39    1.42
   0  -4 -12    0.10    0.96
   0  -4 -12    2.57    1.03
   0  -4  12    2.00    1.52
   0  -4  12   -0.25    1.12
   0  -4 -12    0.86    0.79
   0  -4 -12   -0.32    1.02
   0  -4  12    1.79    1.49
   0  -4  12   -0.34    1.30
   0  -4 -12    0.77    0.97
   0  -4  12    0.78    1.31
   0  -4  12   -0.33    1.19
   0  -4  12   -0.13    0.65
   0  -4  12   -1.02    1.23
   0  -4 -12    1.43    1.36
   0  -4  12   -1.84    1.41
   0  -4  12   -0.16    1.07
   0  -4  12    1.35    1.31
   0  -4 -12   -1.61    1.18
   0   4  12    0.11    1.37
   0   4  12    0.77    1.47
   0   4 -12   -0.66    1.36
   0   4  12    2.40    1.21
   0   4 -12    0.97    1.29
   0   4  12    4.00    1.27
   0   4  12    1.55    1.21
   0   4 -12    0.11    1.52
   0   4 -12    0.28    1.39
   0   4 -12   -0.16    1.36
   0   4 -12   -0.73    1.27
   0   4  12    1.47    1.30
   0   4 -12    0.40    1.28
   0   4 -12    0.30    1.06
   0   4 -12   -0.17    1.13
   0   4  12    0.15    1.21
   0   4 -12    1.38    1.56
   0   4  12    0.31    1.06
   0   4  12    1.82    1.19
   0   4 -12    0.82    1.06
   0  -4  14   36.89    3.42
   0  -4  14   33.74    3.63
   0  -4 -14   34.15    2.23
   0  -4 -14   34.93    3.19
   0  -4  14   32.86    3.03
   0  -4  14   35.72    2.04
   0  -4 -14   30.15    3.32
   0  -4 -14   34.67    2.69
   0  -4  14   26.72    3.42
   0  -4  14   36.22    3.32
   0  -4 -14   32.73    3.56
   0  -4  14   38.18    3.25
   0  -4 -14   36.75    2.88
   0  -4 -14   39.48    2.55
   0  -4  14   37.86    2.58
   0  -4  14   43.47    3.74
   0  -4  14   40.42    3.07
   0  -4  14   40.61    4.59
   0  -4 -14   35.89    2.60
   0   4 -14   30.11    2.92
   0   4 -14   35.64    3.05
   0   4  14   32.17    3.05
   0   4 -14   31.47    3.55
   0   4  14   32.46    2.76
   0   4  14   36.06    3.06
   0   4  14   37.66    3.76
   0   4 -14   39.17    3.68
   0   4  14   35.46    2.97
   0   4 -14   43.19    3.83
   0   4  14   33.11    2.77
   0   4 -14   35.99    3.26
   0   4  14   35.99    3.03
   0   4  14   35.41    3.64
   0   4 -14   36.62    3.29
   0   4  14   35.84    2.98
   0   4 -14   41.33    3.57
   0   4 -14   35.60    3.26
   0  -4 -16  109.21    5.34
   0  -4 -16  101.04    5.62
   0  -4  16  108.03    5.48
   0  -4  16  103.01    5.07
   0  -4 -16   96.45    5.47
   0  -4 -16  102.29    3.43
   0  -4 -16  105.16    4.33
   0  -4  16  106.80    5.84
   0  -4  16   91.53    5.56
   0  -4  16  106.79    5.57
   0  -4  16   97.09    3.74
   0  -4 -16   96.93    4.77
   0  -4 -16  103.38    3.64
   0  -4 -16   96.69    4.22
   0  -4  16  105.66    5.49
   0  -4 -16  106.76    4.57
   0  -4 -16   99.73    4.85
   0  -4  16  109.31    5.17
   0  -4  16  101.98    5.02
   0  -4  16  102.29    5.51
   0  -4  16  103.72    4.90
   0   4  16   97.83    5.80
   0   4 -16  106.73    5.62
   0   4 -16  103.68    5.01
   0   4 -16  100.33    5.70
   0   4  16  103.51    4.91
   0   4 -16  105.20    5.36
   0   4  16  109.04    4.51
   0   4  16   97.38    4.59
   0   4 -16   99.55    5.06
   0   4 -16  103.82    5.71
   0   4  16  106.82    4.99
   0   4  16   93.96    4.86
   0   4  16  105.38    4.91
   0   4  16  101.94    4.99
   0   4 -16  105.59    5.57
   0   4 -16  113.60    5.43
   0   4  16  106.36    5.83
   0   4 -16  103.35    5.07
   0   4 -16  106.32    5.85
   0  -4 -18  111.83    4.08
   0  -4  18  120.93    6.26
   0  -4 -18  118.40    5.70
   0  -4  18  121.97    6.24
   0  -4  18  116.23    5.53
   0  -4 -18  123.71    4.27
   0  -4  18  117.24    4.54
   0  -4 -18  115.01    5.52
   0  -4 -18  124.77    6.05
   0  -4 -18  119.09    6.41
   0  -4  18  127.86    6.50
   0  -4  18  130.73    6.45
   0  -4  18  119.28    4.65
   0  -4  18  121.56    6.61
   0  -4  18  118.26    5.74
   0  -4  18  120.96    5.66
   0  -4 -18  115.62    5.00
   0  -4 -18  112.45    6.41
   0  -4 -18  119.52    4.99
   0   4 -18  124.06    6.26
   0   4  18  118.08    5.63
   0   4  18  115.11    5.65
   0   4 -18  119.62    5.68
   0   4 -18  115.94    6.30
   0   4 -18  114.71    6.66
   0   4  18  117.87    5.79
   0   4  18  119.92    5.06
   0   4 -18  125.64    6.13
   0   4 -18  123.53    6.74
   0   4  18  122.42    5.98
   0   4  18  109.55    6.52
   0   4  18  122.92    5.93
   0   4  18  107.49    5.11
   0   4 -18  127.11    7.03
   0   4 -18  122.60    6.88
   0   4 -18  115.98    6.55
   0   4  18  117.66    6.60
   0  -4 -20   17.66    2.58
   0  -4 -20   21.32    3.59
   0  -4  20   20.29    3.80
   0  -4 -20   19.50    3.39
   0  -4  20   21.71    3.06
   0  -4 -20   23.38    2.75
   0  -4  20   17.75    3.42
   0  -4  20   18.93    2.89
   0  -4  20   22.81    2.56
   0  -4  20   12.76    4.37
   0  -4  20   19.81    2.28
   0  -4 -20   25.40    2.93
   0  -4  20   20.02    3.70
   0  -4 -20   16.73    1.96
   0  -4 -20   22.99    3.80
   0  -4  20   19.02    3.46
   0   4 -20   14.91    3.75
   0   4 -20   22.64    3.51
   0   4 -20   10.66    3.37
   0   4  20   20.88    3.24
   0   4 -20   21.45    3.39
   0   4  20   16.53    3.41
   0   4  20   15.92    2.93
   0   4  20   17.82    2.45
   0   4 -20   18.88    3.82
   0   4  20   16.57    3.17
   0   4 -20   13.23    3.23
   0   4 -20   16.53    3.49
   0   4  20   11.91    3.26
   0   4  20   18.24    2.76
   0   4  20   15.42    3.14
   0   4 -20   16.33    2.74
   0   4 -20   23.28    3.26
   0   4  20   15.64    2.96
   0  -4  22   13.73    2.77
   0  -4  22    9.75    3.97
   0  -4 -22   20.04    2.41
   0  -4 -22   15.11    2.11
   0  -4 -22   18.24    3.72
   0  -4  22   21.71    2.52
   0  -4  22   19.54    3.85
   0  -4  22   13.07    3.20
   0  -4  22   15.45    3.92
   0  -4 -22   12.86    3.22
   0  -4 -22   21.47    4.02
   0  -4 -22   14.93    2.58
   0  -4  22   13.99    3.32
   0  -4 -22   15.69    3.93
   0  -4  22   13.23    2.70
   0  -4 -22   14.08    4.17
   0  -4 -22   14.32    3.01
   0  -4  22   17.23    4.41
   0  -4  22   12.33    3.79
   0  -4 -22   11.88    2.68
   0   4  22   12.28    3.53
   0   4  22   16.91    2.80
   0   4  22   10.40    2.89
   0   4  22   11.91    3.66
   0   4 -22   19.28    5.04
   0   4 -22   18.01    3.46
   0   4  22    6.24    3.56
   0   4 -22   17.71    3.94
   0   4 -22   12.01    3.96
   0   4 -22   14.30    3.71
   0   4  22   17.00    3.64
   0   4  22   14.92    3.46
   0   4 -22    9.52    2.93
   0   4  22   14.05    3.18
   0   4  22   11.26    3.64
   0   4 -22   16.05    4.35
   0   4 -22    6.17    3.93
   0   4 -22   15.56    4.07
   0   4  22   14.21    3.59
   0   4 -22    9.17    3.20
   0  -4  24   37.91    4.58
   0  -4  24   42.37    5.06
   0  -4  24   49.97    5.93
   0  -4  24   55.64    5.84
   0  -4 -24   42.86    4.42
   0  -4  24   50.65    4.31
   0  -4  24   46.52    5.84
   0  -4  24   49.80    5.46
   0  -4 -24   45.83    5.67
   0  -4 -24   46.33    4.72
   0  -4 -24   56.58    5.58
   0  -4  24   45.58    5.34
   0  -4 -24   48.64    5.57
   0  -4 -24   40.81    4.02
   0   4  24   39.28    6.65
   0   4 -24   53.56    7.31
   0   4 -24   48.60    5.01
   0   4  24   49.98    4.94
   0   4 -24   45.13    6.06
   0   4  24   58.54    7.25
   0   4 -24   42.52    4.74
   0   4  24   47.45    4.90
   0   4  24   45.18    4.49
   0   4 -24   45.22    5.47
   0   4  24   54.07    5.56
   0   4  24   43.34    4.92
   0   4 -24   40.45    5.58
   0   4  24   46.04    4.98
   0   4  24   51.78    5.99
   0  -4  26   33.79    5.82
   0  -4  26   27.73    5.61
   0  -4  26   40.13    5.35
   0  -4 -26   38.94    7.37
   0  -4 -26   31.47    5.77
   0  -4  26   37.86    4.84
   0  -4 -26   40.34    4.54
   0  -4 -26   41.17    5.73
   0  -4 -26   40.69    4.96
   0  -4  26   41.74    6.53
   0  -4  26   39.38    6.95
   0   4  26   41.65    6.18
   0   4 -26   36.95    5.20
   0   4  26   40.10    5.14
   0   4 -26   38.35    6.16
   0   4  26   40.24    6.12
   0   4 -26   42.21    5.36
   0   4  26   33.22    4.76
   0   4  26   39.20    5.48
   0   4  26   49.21    6.61
   0   4 -26   33.98    7.24
   0   4 -26   37.83    6.07
   0  -4 -28    9.08    7.28
   0  -4  28    4.38    5.55
   0  -4  28    6.82    5.86
   0  -4  28    9.17    5.20
   0  -4  28    3.88    6.34
   0  -4 -28   -3.91    6.05
   0  -4  28    2.09    5.34
   0   4 -28    0.37    5.06
   0   4  28    3.30    5.32
   0   4 -28    9.00    5.99
   0   4  28    3.03    6.08
   0   4  28    6.50    5.63
   0   4  28   -3.78    4.65
   0   4  28    8.37    4.45
   0   4 -28    9.45    5.22
   0   4 -28    0.38    5.76
   0  -5  -1   61.13    3.21
   0  -5   1   62.08    2.25
   0  -5  -1   61.61    2.50
   0  -5   1   59.81    3.11
   0  -5   1   60.43    2.17
   0  -5  -1   58.62    2.58
   0  -5   1   61.51    2.48
   0  -5   1   61.53    2.43
   0  -5  -1   57.31    2.50
   0  -5   1   60.10    2.73
   0  -5  -1   60.65    2.53
   0  -5   1   59.20    2.52
   0  -5  -1   62.03    2.43
   0  -5   1   62.57    3.10
   0  -5   1   63.51    2.54
   0  -5  -1   64.32    3.15
   0  -5   1   63.47    3.33
   0  -5  -1   60.26    3.28
   0  -5  -1   60.39    2.30
   0   5  -1   56.40    2.52
   0   5  -1   59.14    3.21
   0   5   1   60.13    2.42
   0   5   1   58.29    2.49
   0   5   1   56.61    3.23
   0   5   1   60.13    2.47
   0   5   1   59.42    2.47
   0   5  -1   59.95    2.51
   0   5  -1   57.46    2.60
   0   5   1   61.43    3.19
   0   5   1   57.65    3.20
   0   5  -1   60.57    3.22
   0   5   1   62.68    2.48
   0   5  -1   65.00    2.58
   0   5  -1   58.18    2.59
   0   5  -1   58.32    2.50
   0   5  -1   58.75    3.10
   0   5  -1   55.85    3.11
   0   5   1   64.56    2.62
   0   5   1   60.01    2.41
   0   5   1   60.47    3.06
   0  -5  -3  188.27    5.36
   0  -5  -3  187.85    5.15
   0  -5   3  197.45    6.23
   0  -5   3  184.19    5.72
   0  -5  -3  180.32    6.28
   0  -5  -3  173.07    6.21
   0  -5  -3  183.22    5.32
   0  -5   3  191.58    5.38
   0  -5  -3  193.67    6.14
   0  -5   3  189.56    5.89
   0  -5  -3  183.16    5.25
   0  -5  -3  178.27    5.35
   0  -5   3  188.45    5.93
   0  -5   3  191.01    6.40
   0  -5   3  193.67    5.55
   0  -5   3  188.24    5.44
   0  -5   3  175.47    5.56
   0  -5   3  188.25    5.31
   0  -5  -3  186.03    5.15
   0   5   3  189.49    5.41
   0   5   3  196.48    5.29
   0   5  -3  173.64    5.64
   0   5   3  183.54    6.25
   0   5   3  181.22    5.33
   0   5   3  180.61    6.30
   0   5   3  199.32    6.16
   0   5  -3  185.59    5.60
   0   5   3  189.10    5.29
   0   5  -3  182.27    5.89
   0   5  -3  189.86    5.60
   0   5   3  175.49    5.28
   0   5   3  176.03    5.27
   0   5  -3  185.88    6.17
   0   5   3  190.28    6.36
   0   5  -3  199.55    6.45
   0   5   3  190.09    5.21
   0   5  -3  188.39    5.59
   0   5  -3  189.50    5.60
   0   5  -3  185.91    6.28
   0   5  -3  176.07    5.63
   0   5   3  188.16    5.28
   0  -5   5  127.78    4.78
   0  -5  -5  122.81    3.95
   0  -5   5  128.93    4.25
   0  -5   5  124.53    4.49
   0  -5  -5  129.74    4.73
   0  -5   5  130.44    4.84
   0  -5  -5  130.03    5.09
   0  -5   5  127.21    5.01
   0  -5  -5  124.57    3.88
   0  -5   5  121.53    4.00
   0  -5  -5  124.18    4.10
   0  -5  -5  120.81    4.01
   0  -5  -5  121.83    3.97
   0  -5   5  132.38    4.21
   0  -5  -5  124.22    4.93
   0  -5   5  120.94    4.47
   0  -5   5  128.20    4.22
   0  -5   5  125.03    4.38
   0  -5   5  118.89    4.36
   0  -5  -5  127.84    3.81
   0   5   5  115.14    4.25
   0   5  -5  122.02    3.60
   0   5   5  128.54    3.95
   0   5  -5  121.78    4.33
   0   5  -5  128.73    5.01
   0   5   5  128.93    3.97
   0   5  -5  115.36    4.41
   0   5  -5  122.51    4.76
   0   5   5  120.44    4.90
   0   5  -5  126.82    4.37
   0   5   5  122.53    4.04
   0   5  -5  127.77    4.37
   0   5   5  123.09    5.12
   0   5   5  128.83    3.91
   0   5   5  124.57    3.77
   0   5  -5  128.45    5.12
   0   5   5  122.84    3.99
   0   5   5  128.48    4.24
   0   5  -5  127.92    4.96
   0   5  -5  124.64    4.52
   0   5   5  118.14    3.95
   0   5  -5  127.62    4.45
   0   5  -5  120.52    3.36
   0   5  -5  132.83    4.57
   0  -5  -7    8.07    1.49
   0  -5  -7    5.18    1.11
   0  -5  -7    7.03    1.09
   0  -5  -7    6.84    1.32
   0  -5   7    6.42    1.14
   0  -5   7    6.36    1.36
   0  -5   7    6.24    1.36
   0  -5  -7    6.43    1.08
   0  -5   7    2.76    1.26
   0  -5   7    6.24    1.22
   0  -5   7    6.86    1.13
   0  -5  -7    5.67    0.89
   0  -5   7    7.48    1.25
   0  -5   7    8.31    1.53
   0  -5  -7    6.07    1.08
   0  -5   7    7.71    1.63
   0  -5  -7    6.01    1.50
   0  -5   7    6.80    1.30
   0  -5  -7    7.10    1.54
   0   5  -7    7.74    1.32
   0   5   7    5.21    1.12
   0   5  -7    8.15    1.57
   0   5  -7    8.61    1.39
   0   5  -7    6.36    1.06
   0   5   7    5.36    1.02
   0   5  -7    8.74    1.48
   0   5   7    6.16    1.06
   0   5   7    5.56    1.11
   0   5  -7    5.30    1.43
   0   5  -7    5.72    1.40
   0   5   7    7.97    1.18
   0   5  -7    7.21    1.00
   0   5  -7    5.57    1.40
   0   5   7    5.38    1.34
   0   5  -7    5.37    1.36
   0   5   7    6.01    1.11
   0   5   7    4.19    1.64
   0   5  -7    7.31    1.41
   0   5   7    9.15    1.39
   0   5   7    8.75    1.48
   0  -5  -9   24.99    2.05
   0  -5  -9   22.83    2.20
   0  -5   9   22.16    1.98
   0  -5   9   23.36    2.00
   0  -5  -9   20.73    2.62
   0  -5   9   20.96    2.14
   0  -5   9   26.12    2.66
   0  -5  -9   18.89    1.59
   0  -5  -9   23.63    1.91
   0  -5   9   24.59    2.28
   0  -5   9   20.83    2.11
   0  -5  -9   21.85    2.00
   0  -5   9   23.47    2.82
   0  -5   9   18.97    3.16
   0  -5  -9   24.16    2.71
   0  -5  -9   24.18    2.51
   0  -5   9   19.61    2.50
   0  -5   9   24.53    2.38
   0   5  -9   22.86    2.43
   0   5  -9   26.37    2.46
   0   5   9   21.56    2.82
   0   5  -9   22.53    2.52
   0   5  -9   24.84    1.81
   0   5   9   27.45    2.54
   0   5  -9   25.54    2.29
   0   5  -9   20.89    2.15
   0   5   9   23.07    2.08
   0   5   9   22.65    2.00
   0   5   9   22.81    2.46
   0   5  -9   24.12    2.63
   0   5   9   23.54    1.91
   0   5  -9   21.90    2.32
   0   5   9   25.32    2.66
   0   5   9   23.01    2.16
   0   5  -9   24.85    2.67
   0   5   9   22.53    2.09
   0   5  -9   23.49    3.23
   0   5  -9   21.08    2.54
   0   5   9   23.08    2.14
   0  -5 -11  196.23    6.28
   0  -5 -11  203.39    6.47
   0  -5 -11  212.59    5.87
   0  -5  11  206.13    7.04
   0  -5 -11  208.43    5.47
   0  -5 -11  205.38    6.55
   0  -5  11  210.63    6.85
   0  -5 -11  197.73    5.45
   0  -5 -11  201.70    6.16
   0  -5 -11  198.13    8.13
   0  -5  11  199.02    6.78
   0  -5  11  197.58    6.17
   0  -5 -11  199.02    7.06
   0  -5  11  199.62    7.30
   0  -5  11  208.73    6.85
   0  -5  11  204.30    6.81
   0  -5 -11  198.14    7.32
   0  -5  11  208.37    7.31
   0  -5  11  201.77    7.17
   0  -5  11  208.90    6.82
   0  -5  11  207.15    7.05
   0   5 -11  205.29    7.30
   0   5 -11  209.07    6.88
   0   5  11  201.44    6.42
   0   5  11  202.40    6.30
   0   5 -11  204.74    6.72
   0   5  11  204.41    6.41
   0   5 -11  196.53    7.79
   0   5  11  209.04    7.23
   0   5 -11  210.73    7.07
   0   5 -11  202.72    7.46
   0   5  11  205.01    6.42
   0   5  11  207.38    7.81
   0   5  11  205.55    6.64
   0   5  11  197.00    6.49
   0   5 -11  203.86    6.92
   0   5 -11  206.91    6.98
   0   5 -11  198.17    7.05
   0   5 -11  202.83    7.11
   0   5  11  202.60    6.38
   0  -5 -13  159.82    6.59
   0  -5  13  165.19    6.13
   0  -5 -13  127.41    7.38
   0  -5 -13  156.47    5.28
   0  -5  13  156.49    6.43
   0  -5 -13  159.97    4.70
   0  -5  13  157.04    5.91
   0  -5 -13  156.09    4.91
   0  -5  13  156.85    6.31
   0  -5 -13  163.29    5.88
   0  -5  13  160.64    6.17
   0  -5  13  154.29    6.12
   0  -5  13  163.03    6.18
   0  -5  13  150.20    6.32
   0  -5  13  153.91    6.41
   0  -5 -13  146.35    4.65
   0  -5 -13  151.10    5.57
   0  -5  13  154.57    5.20
   0  -5 -13  157.44    4.87
   0  -5  13  165.89    6.32
   0   5 -13  155.83    6.30
   0   5 -13  157.77    6.53
   0   5  13  164.82    5.79
   0   5 -13  155.37    5.98
   0   5  13  161.12    5.67
   0   5  13  153.41    5.45
   0   5  13  160.11    6.66
   0   5 -13  152.18    6.15
   0   5  13  158.63    5.72
   0   5  13  151.13    6.88
   0   5 -13  163.22    5.99
   0   5 -13  161.99    6.18
   0   5  13  152.50    5.68
   0   5  13  153.00    5.70
   0   5 -13  151.36    6.63
   0   5 -13  148.71    6.14
   0   5 -13  165.03    7.05
   0   5  13  149.59    5.65
   0   5 -13  164.37    6.41
   0  -5 -15   38.56    4.29
   0  -5 -15   35.98    3.47
   0  -5  15   32.48    3.83
   0  -5  15   44.32    3.44
   0  -5  15   32.81    3.36
   0  -5 -15   29.79    3.43
   0  -5 -15   34.10    2.53
   0  -5  15   43.92    3.75
   0  -5  15   39.90    3.68
   0  -5  15   40.84    2.92
   0  -5 -15   35.90    2.55
   0  -5  15   38.86    4.17
   0  -5  15   40.83    4.04
   0  -5  15   35.57    4.03
   0  -5 -15   31.48    2.87
   0  -5 -15   33.94    2.55
   0  -5  15   24.47    3.08
   0  -5 -15   35.21    3.53
   0  -5 -15   41.20    3.35
   0  -5  15   40.89    3.97
   0   5  15   39.43    4.27
   0   5 -15   35.22    4.22
   0   5 -15   34.20    3.57
   0   5  15   37.05    2.98
   0   5  15   40.62    4.34
   0   5  15   38.97    3.47
   0   5 -15   37.66    3.59
   0   5  15   36.79    3.32
   0   5 -15   33.16    3.30
   0   5 -15   35.57    4.20
   0   5 -15   36.92    3.80
   0   5 -15   35.00    3.23
   0   5  15   37.92    3.48
   0   5 -15   41.00    4.92
   0   5  15   34.98    3.31
   0   5 -15   36.28    4.11
   0   5 -15   40.34    4.42
   0   5  15   42.63    3.63
   0   5  15   34.97    3.43
   0  -5  17   -1.61    2.31
   0  -5 -17   -0.33    1.46
   0  -5 -17    0.00    1.94
   0  -5  17   -0.57    1.91
   0  -5  17    2.59    1.93
   0  -5 -17    0.88    2.14
   0  -5 -17   -3.19    1.96
   0  -5  17    2.79    2.16
   0  -5  17    0.09    1.62
   0  -5  17    2.29    2.40
   0  -5  17   -3.55    2.26
   0  -5  17   -0.14    2.22
   0  -5  17    3.06    2.45
   0  -5 -17    0.13    1.55
   0  -5 -17   -0.84    1.45
   0  -5  17   -1.58    2.11
   0  -5 -17    2.60    2.51
   0   5  17   -1.57    2.55
   0   5 -17    0.88    2.36
   0   5  17    0.96    1.98
   0   5 -17    1.04    2.53
   0   5  17    3.16    2.25
   0   5 -17    1.32    2.07
   0   5 -17   -0.65    1.95
   0   5  17    1.51    2.00
   0   5  17    0.21    1.96
   0   5 -17    0.81    2.19
   0   5  17    0.22    1.98
   0   5 -17    8.03    2.45
   0   5 -17   -2.38    2.39
   0   5  17   -0.85    2.19
   0   5 -17    3.67    2.53
   0   5  17   -0.27    1.80
   0   5 -17    0.80    2.14
   0   5  17   -0.90    1.95
   0   5 -17   -3.40    2.24
   0  -5  19   11.95    3.17
   0  -5  19   11.98    2.92
   0  -5 -19   11.38    2.91
   0  -5 -19   12.06    2.13
   0  -5 -19   13.04    1.98
   0  -5  19   11.09    2.09
   0  -5  19   11.53    3.29
   0  -5  19    8.25    2.44
   0  -5  19   10.81    1.64
   0  -5  19    2.34    2.92
   0  -5  19   12.11    3.30
   0  -5 -19    9.69    4.82
   0  -5 -19   11.07    3.26
   0  -5 -19    4.17    2.61
   0  -5  19   11.84    3.20
   0  -5 -19   11.47    2.14
   0  -5  19   13.17    3.03
   0   5  19   13.48    2.80
   0   5 -19   16.12    3.15
   0   5 -19   14.81    3.53
   0   5 -19   11.01    2.36
   0   5 -19    6.98    2.94
   0   5 -19   11.45    2.97
   0   5 -19   15.52    3.53
   0   5  19    8.35    4.73
   0   5  19   10.37    2.68
   0   5  19   15.11    2.57
   0   5  19   11.36    2.71
   0   5  19   11.48    2.55
   0   5 -19   11.83    3.10
   0   5 -19    9.33    3.31
   0   5  19   11.94    2.33
   0   5  19   14.07    3.52
   0   5  19    8.65    2.98
   0  -5  21   19.78    3.38
   0  -5  21   12.69    7.13
   0  -5  21   14.58    3.46
   0  -5 -21   17.00    3.69
   0  -5 -21   17.87    3.78
   0  -5  21   18.42    2.19
   0  -5  21   20.19    3.85
   0  -5 -21   20.42    4.85
   0  -5 -21   21.46    2.28
   0  -5 -21   16.98    3.67
   0  -5  21   15.11    3.65
   0  -5  21   22.10    4.45
   0  -5  21   23.84    4.17
   0  -5 -21   19.11    2.67
   0  -5  21   19.79    3.72
   0  -5  21   19.48    2.57
   0  -5 -21   20.62    2.70
   0  -5 -21   14.95    3.37
   0   5  21   17.71    3.53
   0   5  21   22.05    4.03
   0   5  21   18.42    3.76
   0   5 -21   16.23    3.91
   0   5  21   15.86    2.85
   0   5 -21   14.61    3.51
   0   5  21   14.45    3.30
   0   5 -21   20.49    3.87
   0   5 -21   14.57    4.10
   0   5  21   14.02    3.82
   0   5 -21   19.09    3.67
   0   5 -21   15.20    3.20
   0   5 -21   15.21    3.94
   0   5  21   15.12    2.82
   0   5 -21   21.61    4.58
   0   5  21   19.85    3.64
   0   5 -21   18.49    4.23
   0   5  21   20.12    3.32
   0  -5  23   14.00    4.35
   0  -5 -23   11.21    3.14
   0  -5  23   16.07    4.45
   0  -5  23    9.60    2.52
   0  -5  23    8.54    3.38
   0  -5  23    9.14    4.91
   0  -5 -23   15.89    4.25
   0  -5 -23   14.71    4.41
   0  -5  23   13.48    2.61
   0  -5 -23    8.62    3.87
   0  -5  23    5.54    3.48
   0  -5 -23   12.95    2.91
   0   5  23    6.32    4.24
   0   5 -23    9.09    5.20
   0   5  23   18.95    3.55
   0   5 -23    8.60    3.62
   0   5  23    6.00    3.09
   0   5  23   13.45    4.18
   0   5 -23   17.81    5.32
   0   5  23   13.57    3.77
   0   5  23   11.45    4.02
   0   5  23   19.84    4.37
   0   5 -23   13.50    4.02
   0   5 -23    9.42    4.87
   0   5  23   16.70    3.86
   0   5 -23    9.61    3.29
   0   5  23   10.67    2.81
   0   5 -23   13.02    4.30
   0   5 -23   12.10    4.10
   0  -5 -25   -1.72    4.65
   0  -5 -25    3.89    4.38
   0  -5  25    2.01    4.20
   0  -5 -25    1.12    3.25
   0  -5  25    1.25    4.67
   0  -5  25   -5.85    4.38
   0  -5 -25    2.17    3.57
   0  -5  25    0.86    2.63
   0  -5  25    2.00    5.87
   0  -5  25   -1.48    3.61
   0   5  25   -4.84    5.10
   0   5 -25   -0.47    4.44
   0   5 -25   -0.27    4.66
   0   5 -25    0.52    3.64
   0   5  25    1.34    4.63
   0   5 -25    0.08    5.44
   0   5  25    8.41    3.98
   0   5  25    3.94    3.10
   0   5  25   -1.95    3.97
   0   5 -25    4.36    4.49
   0   5  25   -8.90    4.49
   0  -5  27   24.44    3.68
   0  -5  27   36.20    6.03
   0  -5  27   22.31    6.72
   0  -5  27   18.35    5.86
   0  -5  27   32.83    7.40
   0  -5  27   26.92    5.44
   0  -5 -27   24.90    6.05
   0  -5 -27   33.07    6.78
   0   5 -27   25.89    5.84
   0   5  27   18.60    6.24
   0   5  27   28.25    5.09
   0   5  27   18.58    4.43
   0   5  27   19.40    5.89
   0   5 -27   17.43    5.06
   0   5 -27   20.42    6.22
   0   5  27   21.85    5.54
   0   5 -27   24.83    6.01
   0  -6   0   96.76    4.31
   0  -6   0   92.21    3.39
   0  -6   0   95.57    4.32
   0  -6   0   91.04    2.71
   0  -6   0   91.65    3.41
   0  -6   0   88.75    3.52
   0  -6   0   92.63    3.59
   0  -6   0   94.76    4.21
   0  -6   0   92.88    3.22
   0   6   0   99.93    4.19
   0   6   0   85.98    3.45
   0   6   0   86.95    3.43
   0   6   0   95.49    4.15
   0   6   0   95.67    3.45
   0   6   0   93.01    4.21
   0   6   0   88.48    4.18
   0   6   0   94.42    3.44
   0   6   0   91.80    4.32
   0   6   0   95.65    3.48
   0   6   0   88.10    3.47
   0  -6  -2   61.39    3.63
   0  -6   2   70.77    2.51
   0  -6   2   68.48    3.08
   0  -6  -2   66.13    2.80
   0  -6  -2   58.02    2.81
   0  -6  -2   67.49    2.95
   0  -6   2   61.04    3.83
   0  -6   2   68.24    2.58
   0  -6   2   66.19    2.92
   0  -6   2   63.28    2.94
   0  -6   2   68.53    3.73
   0  -6  -2   60.04    3.51
   0  -6  -2   64.79    2.73
   0  -6  -2   65.58    2.83
   0  -6   2   74.16    3.54
   0  -6  -2   69.39    3.76
   0  -6   2   67.93    3.56
   0  -6  -2   66.80    2.53
   0  -6   2   67.43    3.25
   0  -6   2   68.98    2.74
   0   6   2   67.86    2.80
   0   6   2   65.70    2.67
   0   6  -2   65.85    3.51
   0   6  -2   66.92    2.96
   0   6   2   69.93    3.32
   0   6   2   74.16    3.02
   0   6  -2   70.13    3.79
   0   6   2   62.50    2.80
   0   6  -2   69.50    3.02
   0   6  -2   61.93    3.00
   0   6  -2   61.92    2.93
   0   6  -2   71.55    3.70
   0   6   2   58.02    3.10
   0   6  -2   68.21    2.90
   0   6  -2   66.31    3.62
   0   6   2   67.38    2.78
   0   6   2   62.57    3.63
   0   6   2   62.53    3.65
   0   6   2   67.04    2.81
   0   6  -2   64.09    3.02
   0   6  -2   70.29    3.59
   0   6   2   66.49    3.67
   0  -6   4   41.59    2.33
   0  -6   4   41.48    2.88
   0  -6   4   39.25    2.17
   0  -6   4   41.38    2.66
   0  -6  -4   35.79    3.09
   0  -6  -4   37.60    2.16
   0  -6  -4   38.74    3.20
   0  -6   4   40.25    2.18
   0  -6  -4   36.84    2.23
   0  -6  -4   35.81    2.10
   0  -6   4   37.83    2.35
   0  -6  -4   37.60    2.26
   0  -6   4   37.23    2.93
   0  -6   4   37.04    2.68
   0  -6  -4   38.05    2.94
   0  -6  -4   39.39    2.08
   0  -6  -4   34.07    1.84
   0  -6   4   36.92    2.27
   0   6  -4   38.62    2.83
   0   6  -4   34.55    1.74
   0   6  -4   37.62    2.57
   0   6  -4   35.16    2.94
   0   6   4   33.65    2.15
   0   6   4   37.00    2.15
   0   6   4   40.43    2.12
   0   6  -4   41.41    2.95
   0   6   4   37.95    2.28
   0   6  -4   39.98    3.15
   0   6   4   39.37    2.11
   0   6  -4   42.26    3.18
   0   6  -4   34.32    2.37
   0   6  -4   37.07    2.52
   0   6  -4   37.36    2.48
   0   6   4   36.40    2.95
   0   6   4   39.58    2.10
   0   6   4   36.76    2.90
   0   6   4   36.84    3.11
   0   6   4   37.10    2.34
   0   6   4   38.73    2.14
   0   6  -4   35.63    2.25
   0   6  -4   37.33    2.53
   0  -6  -6   19.63    2.21
   0  -6  -6   21.92    1.98
   0  -6  -6   19.43    1.98
   0  -6   6   20.52    2.65
   0  -6  -6   22.32    2.92
   0  -6   6   21.72    2.30
   0  -6   6   22.51    2.52
   0  -6  -6   19.37    1.90
   0  -6   6   19.05    2.17
   0  -6   6   22.51    2.13
   0  -6  -6   17.08    1.84
   0  -6   6   21.83    2.40
   0  -6   6   17.94    2.44
   0  -6   6   17.96    1.63
   0  -6   6   20.04    2.53
   0  -6   6   24.17    2.81
   0  -6   6   24.46    2.23
   0  -6  -6   21.83    1.62
   0  -6  -6   22.10    2.60
   0  -6  -6   19.45    2.03
   0   6   6   23.71    1.86
   0   6  -6   22.38    2.70
   0   6   6   20.02    1.65
   0   6   6   20.63    1.83
   0   6   6   22.92    2.64
   0   6   6   22.72    2.15
   0   6   6   24.62    2.86
   0   6  -6   20.18    2.51
   0   6  -6   19.77    2.04
   0   6  -6   24.11    2.95
   0   6  -6   16.18    2.65
   0   6   6   23.03    1.93
   0   6  -6   20.98    2.06
   0   6   6   20.85    1.92
   0   6  -6   16.79    1.42
   0   6  -6   19.81    2.26
   0   6  -6   20.99    2.27
   0   6   6   18.90    1.90
   0   6  -6   23.56    2.66
   0   6  -6   19.38    2.15
   0   6   6   20.11    2.20
   0   6   6   18.60    2.06
   0   6   6   18.18    2.36
   0   6  -6   24.38    2.55
   0  -6  -8  115.69    4.56
   0  -6   8  115.49    4.23
   0  -6  -8  119.66    4.28
   0  -6   8  121.49    5.33
   0  -6  -8  109.64    3.99
   0  -6   8  116.28    4.36
   0  -6   8  119.83    5.12
   0  -6  -8  119.64    4.07
   0  -6   8  113.26    4.78
   0  -6   8  114.47    4.04
   0  -6   8  109.68    4.44
   0  -6  -8  113.89    3.82
   0  -6   8  120.23    4.56
   0  -6  -8  117.85    4.74
   0  -6  -8  115.32    4.18
   0  -6  -8  111.98    5.25
   0  -6  -8  111.34    5.37
   0  -6   8  109.03    4.64
   0  -6   8  119.82    5.46
   0  -6   8  112.56    4.41
   0   6   8  120.19    4.12
   0   6  -8  113.23    3.97
   0   6  -8  119.02    4.66
   0   6   8  117.63    4.33
   0   6  -8  114.52    4.86
   0   6  -8  113.09    4.96
   0   6  -8  122.16    5.39
   0   6  -8  116.35    5.43
   0   6  -8  119.69    5.02
   0   6   8  112.03    4.68
   0   6   8  120.26    5.13
   0   6  -8  115.45    4.60
   0   6   8  107.36    4.35
   0   6   8  118.85    4.11
   0   6  -8  114.26    4.82
   0   6   8  112.69    4.18
   0   6   8  125.58    4.22
   0   6   8  116.28    4.17
   0   6  -8  118.06    4.74
   0   6   8  115.78    5.54
   0  -6 -10   88.43    3.46
   0  -6  10   85.83    3.97
   0  -6 -10   78.59    5.60
   0  -6 -10   83.40    4.92
   0  -6  10   82.82    4.09
   0  -6  10   89.00    3.69
   0  -6  10   90.18    4.10
   0  -6  10   95.06    4.71
   0  -6  10   92.86    4.65
   0  -6 -10   86.99    3.34
   0  -6 -10   89.93    4.09
   0  -6  10   88.58    4.01
   0  -6 -10   86.23    3.63
   0  -6 -10   81.04    4.31
   0  -6  10   93.46    4.45
   0  -6 -10   93.35    4.80
   0  -6  10   83.17    4.82
   0  -6  10   94.76    4.29
   0  -6  10   90.12    4.44
   0   6 -10   89.82    4.24
   0   6 -10   88.02    4.28
   0   6  10   88.94    3.82
   0   6  10   86.11    3.77
   0   6 -10   89.34    4.88
   0   6  10   85.55    5.06
   0   6  10   93.90    4.63
   0   6 -10   92.10    4.62
   0   6 -10   89.18    4.66
   0   6 -10   97.26    5.09
   0   6  10   87.02    3.74
   0   6 -10   90.68    4.32
   0   6  10   89.88    4.08
   0   6  10   90.25    3.79
   0   6 -10   90.79    4.40
   0   6  10   87.02    3.62
   0   6 -10   86.92    4.58
   0   6  10   90.11    4.39
   0   6  10   90.30    4.54
   0   6 -10   86.43    3.84
   0  -6 -12   -2.41    1.62
   0  -6  12    1.74    1.59
   0  -6 -12    0.51    1.42
   0  -6  12   -2.19    1.93
   0  -6  12    0.15    1.62
   0  -6 -12    1.35    1.26
   0  -6 -12   -1.20    2.09
   0  -6  12    0.48    1.52
   0  -6  12    1.15    1.56
   0  -6  12    0.11    1.35
   0  -6 -12    1.34    1.41
   0  -6  12   -2.60    1.76
   0  -6  12    1.31    1.60
   0  -6 -12   -1.60    1.25
   0  -6 -12   -0.22    1.73
   0  -6  12    2.52    1.75
   0  -6  12   -3.42    1.30
   0  -6  12   -2.88    1.68
   0  -6 -12    1.60    1.17
   0  -6 -12   -0.62    1.34
   0   6 -12    0.65    1.56
   0   6  12   -0.62    1.13
   0   6 -12   -0.41    1.50
   0   6 -12    0.37    1.55
   0   6  12   -2.24    1.76
   0   6 -12    2.16    1.95
   0   6 -12    1.43    1.74
   0   6 -12   -3.19    1.80
   0   6  12    0.51    1.42
   0   6  12   -2.33    1.34
   0   6  12    1.49    1.85
   0   6  12    2.78    2.04
   0   6 -12    2.42    1.97
   0   6 -12   -0.53    1.52
   0   6  12    0.15    1.43
   0   6  12    1.02    1.60
   0   6 -12    0.02    1.63
   0   6 -12    0.47    1.81
   0   6  12    0.02    1.33
   0  -6 -14   20.27    1.95
   0  -6  14   20.59    2.79
   0  -6  14   21.75    2.65
   0  -6  14   20.96    2.66
   0  -6  14   24.52    2.98
   0  -6  14   19.99    2.21
   0  -6 -14   22.08    2.58
   0  -6  14   16.77    2.68
   0  -6  14   20.07    2.69
   0  -6 -14   19.80    2.87
   0  -6 -14   22.00    2.07
   0  -6 -14   19.73    2.26
   0  -6  14   18.02    2.54
   0  -6  14   19.61    2.92
   0  -6 -14   20.25    1.95
   0  -6 -14   21.74    3.07
   0  -6  14   21.52    2.66
   0  -6  14   24.68    2.62
   0   6  14   21.49    3.11
   0   6 -14   23.32    3.27
   0   6  14   16.81    2.35
   0   6 -14   21.00    3.16
   0   6 -14   24.20    3.08
   0   6  14   16.92    2.08
   0   6  14   17.97    2.24
   0   6 -14   23.32    2.66
   0   6 -14   22.47    2.76
   0   6 -14   20.02    2.63
   0   6  14   17.82    2.53
   0   6 -14   17.08    2.48
   0   6 -14   16.13    2.67
   0   6  14   21.01    2.62
   0   6 -14   18.45    3.10
   0   6  14   18.84    2.38
   0   6 -14   16.65    2.51
   0   6  14   17.99    3.05
   0   6  14   18.26    3.85
   0  -6  16   64.89    3.73
   0  -6  16   66.45    5.34
   0  -6 -16   65.13    3.33
   0  -6 -16   64.30    5.41
   0  -6  16   62.74    4.96
   0  -6  16   69.59    5.13
   0  -6 -16   65.77    5.19
   0  -6 -16   69.68    4.66
   0  -6  16   64.32    4.84
   0  -6 -16   67.76    4.76
   0  -6  16   65.34    4.61
   0  -6  16   70.29    5.28
   0  -6  16   66.17    5.32
   0  -6 -16   52.14    4.44
   0  -6  16   65.44    4.93
   0  -6  16   63.56    4.61
   0  -6 -16   61.40    4.36
   0   6  16   68.19    4.64
   0   6 -16   56.18    4.27
   0   6  16   54.60    3.84
   0   6 -16   67.04    5.80
   0   6  16   64.23    5.49
   0   6 -16   48.52    6.02
   0   6 -16   60.31    5.04
   0   6 -16   66.24    4.76
   0   6  16   59.49    4.38
   0   6 -16   62.85    4.95
   0   6  16   72.64    4.40
   0   6  16   62.47    5.39
   0   6 -16   61.30    5.06
   0   6 -16   71.67    5.66
   0   6 -16   62.78    5.25
   0   6  16   70.01    4.58
   0   6  16   65.82    4.48
   0   6  16   66.69    4.52
   0  -6  18   52.64    5.10
   0  -6 -18   55.77    4.69
   0  -6  18   52.18    3.62
   0  -6 -18   55.64    5.41
   0  -6  18   50.34    5.60
   0  -6  18   50.26    4.97
   0  -6  18   49.37    4.87
   0  -6  18   61.19    5.59
   0  -6 -18   36.81    4.57
   0  -6 -18   52.99    5.05
   0  -6 -18   47.01    3.35
   0  -6  18   59.43    5.40
   0  -6 -18   42.41    4.66
   0  -6  18   48.70    4.52
   0  -6  18   50.86    5.64
   0  -6  18   54.20    5.42
   0   6 -18   45.14    4.86
   0   6  18   47.03    4.70
   0   6 -18   49.91    5.09
   0   6  18   50.61    3.80
   0   6  18   55.72    4.76
   0   6 -18   59.92    5.57
   0   6  18   59.02    5.93
   0   6 -18   59.58    4.57
   0   6  18   45.79    4.58
   0   6 -18   47.09    4.82
   0   6  18   42.73    4.54
   0   6  18   41.17    5.34
   0   6 -18   44.50    5.14
   0   6 -18   55.72    6.36
   0   6 -18   49.34    5.63
   0   6  18   54.59    4.67
   0   6 -18   50.91    4.57
   0   6  18   50.64    5.08
   0  -6 -20   12.12    2.30
   0  -6  20   16.49    4.33
   0  -6 -20   12.38    3.42
   0  -6  20    7.88    3.27
   0  -6  20   12.29    3.73
   0  -6  20   16.41    3.59
   0  -6 -20   15.39    3.76
   0  -6  20    5.71    3.92
   0  -6  20    7.47    3.90
   0  -6  20   11.47    3.69
   0  -6 -20   12.77    3.16
   0  -6 -20   11.44    3.43
   0  -6  20   13.00    2.40
   0  -6  20   13.01    3.41
   0  -6  20   15.58    3.69
   0   6  20   12.90    3.59
   0   6  20   11.46    3.29
   0   6  20    7.67    3.68
   0   6 -20   11.88    3.32
   0   6 -20   10.21    3.91
   0   6 -20    5.44    2.58
   0   6  20   15.95    3.36
   0   6 -20   13.82    3.56
   0   6  20   14.08    3.21
   0   6 -20   10.20    3.84
   0   6  20   10.97    2.50
   0   6 -20   10.09    3.49
   0   6 -20   14.21    3.71
   0   6 -20   17.32    4.67
   0   6  20   13.88    3.26
   0   6  20   15.58    3.90
   0   6 -20   12.59    4.69
   0   6 -20   15.91    3.53
   0   6  20   14.44    3.04
   0  -6 -22    0.95    2.02
   0  -6  22   11.16    2.68
   0  -6  22    3.82    3.46
   0  -6 -22    7.57    2.48
   0  -6  22    1.79    4.60
   0  -6  22   12.52    4.75
   0  -6  22    6.78    4.38
   0  -6  22    5.95    3.73
   0  -6  22   11.16    3.99
   0  -6 -22    6.37    3.45
   0  -6 -22   11.45    3.82
   0  -6 -22   12.50    4.02
   0  -6  22    8.01    4.36
   0  -6 -22    5.52    7.63
   0   6  22    5.16    4.36
   0   6  22    5.92    3.94
   0   6 -22    6.15    5.44
   0   6 -22    5.46    4.58
   0   6 -22   11.90    3.31
   0   6  22    1.39    2.61
   0   6  22   13.73    3.37
   0   6  22    9.56    3.58
   0   6 -22    4.72    3.81
   0   6  22    6.74    3.83
   0   6 -22    3.70    3.66
   0   6  22   12.87    4.17
   0   6 -22   10.89    4.85
   0   6 -22   12.99    4.20
   0   6 -22    3.97    3.66
   0   6  22    5.29    3.67
   0  -6  24   22.27    8.21
   0  -6  24   28.27    5.29
   0  -6  24   25.20    3.22
   0  -6 -24   21.63    5.05
   0  -6 -24   38.52    5.30
   0  -6  24   29.51    5.01
   0  -6  24   21.17    5.80
   0  -6  24   23.38    5.12
   0  -6  24   20.60    5.99
   0  -6 -24   20.90    2.87
   0   6 -24   29.28    5.25
   0   6 -24   25.88    5.05
   0   6  24   27.63    5.82
   0   6 -24   31.67    6.90
   0   6 -24   30.89    5.14
   0   6  24   30.77    4.76
   0   6  24   22.54    3.45
   0   6 -24   34.04    4.42
   0   6  24   28.32    4.77
   0   6  24   30.08    5.11
   0   6 -24   10.19    5.66
   0   6 -24   16.07    5.12
   0  -6  26   20.14    6.11
   0  -6  26   14.85    5.48
   0  -6  26   16.10    6.01
   0  -6 -26   13.32    5.66
   0  -6  26   18.57    3.50
   0  -6  26   20.52    5.20
   0   6 -26   11.55    5.34
   0   6  26   19.29    5.99
   0   6 -26   30.69    8.87
   0   6 -26   16.80    5.77
   0   6  26   22.78    5.42
   0   6  26   11.50    3.94
   0   6  26   24.86    5.23
   0   6 -26   25.54    5.94
   0   6 -26   10.44    4.57
   0   6  26   14.05    5.26
   0   6 -26   24.22    5.97
   0  -7  -1   16.80    1.69
   0  -7  -1   17.25    1.91
   0  -7  -1   15.08    2.28
   0  -7  -1   17.33    2.33
   0  -7   1   14.87    2.19
   0  -7  -1   17.27    2.25
   0  -7  -1   15.97    1.66
   0  -7   1   17.25    1.76
   0  -7  -1   17.28    2.01
   0  -7   1   14.81    1.73
   0  -7   1   15.58    1.74
   0  -7   1   14.65    1.71
   0  -7  -1   15.01    1.63
   0  -7   1   16.41    1.64
   0  -7   1   15.79    2.21
   0  -7   1   17.93    2.13
   0  -7   1   15.83    1.93
   0   7  -1   18.77    1.90
   0   7  -1   16.36    1.81
   0   7  -1   16.28    1.75
   0   7  -1   14.43    1.81
   0   7   1   18.80    2.40
   0   7   1   15.52    2.02
   0   7  -1   15.90    2.25
   0   7   1   16.68    1.79
   0   7  -1   14.43    2.19
   0   7  -1   18.85    2.50
   0   7   1   14.21    1.50
   0   7  -1   15.88    2.26
   0   7  -1   14.88    1.68
   0   7   1   16.37    2.36
   0   7   1   15.41    1.65
   0   7  -1   16.06    1.80
   0   7   1   16.99    1.97
   0   7   1   16.72    2.15
   0   7   1   14.47    1.62
   0  -7  -3   18.85    1.74
   0  -7  -3   24.38    3.39
   0  -7  -3   18.84    2.42
   0  -7   3   18.19    2.30
   0  -7   3   17.13    1.77
   0  -7   3   16.42    2.02
   0  -7   3   16.13    1.92
   0  -7   3   17.83    1.83
   0  -7   3   15.90    2.22
   0  -7   3   21.39    2.64
   0  -7   3   23.47    2.54
   0  -7  -3   19.47    2.47
   0  -7  -3   18.80    2.00
   0  -7  -3   17.17    1.99
   0  -7   3   17.76    1.75
   0  -7   3   15.61    1.59
   0  -7  -3   20.06    1.62
   0  -7  -3   15.65    1.67
   0  -7   3   14.43    1.85
   0   7   3   17.58    1.96
   0   7   3   16.48    2.34
   0   7  -3   15.81    1.83
   0   7   3   20.13    2.22
   0   7   3   18.60    1.98
   0   7  -3   16.57    1.97
   0   7   3   20.51    2.21
   0   7  -3   14.86    1.92
   0   7  -3   17.38    2.23
   0   7   3   15.11    2.18
   0   7   3   19.08    1.81
   0   7  -3   15.34    2.37
   0   7  -3   20.72    2.38
   0   7  -3   16.13    2.01
   0   7   3   18.60    2.14
   0   7   3   17.02    1.66
   0   7  -3   13.93    1.77
   0   7   3   20.38    2.67
   0   7   3   22.02    3.06
   0   7  -3   19.37    2.48
   0   7  -3   18.39    2.21
   0  -7  -5   17.89    2.18
   0  -7  -5   18.53    1.75
   0  -7   5   21.52    2.24
   0  -7   5   16.44    2.09
   0  -7  -5   21.08    2.59
   0  -7  -5   20.36    1.97
   0  -7   5   19.03    1.83
   0  -7   5   15.97    1.65
   0  -7   5   18.87    2.36
   0  -7   5   21.35    2.25
   0  -7  -5   17.77    1.68
   0  -7   5   18.34    2.03
   0  -7  -5   16.98    1.73
   0  -7   5   18.97    2.32
   0  -7   5   15.74    1.95
   0  -7  -5   22.35    2.83
   0  -7   5   16.67    2.40
   0  -7  -5   17.25    4.48
   0  -7  -5   15.27    1.68
   0   7   5   21.14    2.26
   0   7  -5   15.50    3.39
   0   7  -5   18.78    2.06
   0   7  -5   22.08    2.30
   0   7   5   17.06    2.27
   0   7   5   17.79    2.07
   0   7   5   18.27    1.76
   0   7   5   23.23    1.99
   0   7   5   15.34    2.55
   0   7  -5   18.01    1.52
   0   7  -5   18.72    2.49
   0   7   5   20.89    2.13
   0   7  -5   16.04    2.08
   0   7   5   18.64    2.07
   0   7   5   21.52    2.15
   0   7  -5   24.12    2.51
   0   7   5   19.15    2.14
   0   7   5   16.86    2.25
   0   7  -5   18.92    2.21
   0   7  -5   20.15    2.35
   0   7  -5   20.31    2.56
   0   7  -5   14.67    2.09
   0   7   5   15.35    2.32
   0  -7  -7    9.73    1.48
   0  -7   7    6.70    2.07
   0  -7  -7    8.73    2.34
   0  -7   7    9.59    2.24
   0  -7   7   11.01    1.97
   0  -7   7    8.77    1.92
   0  -7   7    8.20    1.54
   0  -7   7    9.34    1.77
   0  -7   7    6.86    1.99
   0  -7   7    8.94    1.56
   0  -7  -7    9.17    1.45
   0  -7   7    6.81    1.59
   0  -7  -7    6.75    1.47
   0  -7  -7    9.51    1.57
   0  -7   7    9.39    1.63
   0  -7  -7    9.36    2.06
   0  -7  -7    7.46    2.05
   0  -7  -7    8.40    1.57
   0  -7   7   10.97    1.63
   0  -7  -7    5.86    1.14
   0   7  -7    7.79    1.90
   0   7   7    8.72    1.16
   0   7   7    9.59    1.62
   0   7   7    7.17    1.51
   0   7   7   10.86    1.57
   0   7  -7    6.37    1.66
   0   7   7   10.08    1.70
   0   7   7    9.72    1.49
   0   7  -7   11.16    2.32
   0   7   7    9.80    1.55
   0   7  -7    7.98    1.69
   0   7   7   11.33    2.13
   0   7   7    9.87    2.07
   0   7   7    8.84    2.31
   0   7  -7    5.33    1.83
   0   7   7    7.62    1.10
   0   7   7   12.37    1.66
   0   7  -7    7.72    1.77
   0   7   7    9.54    1.69
   0   7  -7    7.10    2.04
   0   7  -7    8.12    2.22
   0   7  -7    7.81    1.74
   0  -7  -9   -1.59    1.58
   0  -7   9   -1.76    1.82
   0  -7   9   -1.13    1.68
   0  -7   9    0.07    1.81
   0  -7   9   -0.16    1.51
   0  -7   9   -2.69    1.56
   0  -7   9    0.43    1.59
   0  -7  -9    0.69    1.72
   0  -7  -9   -0.10    1.50
   0  -7  -9   -0.35    2.16
   0  -7  -9   -1.55    1.32
   0  -7  -9    0.18    1.30
   0  -7   9   -0.56    1.61
   0  -7   9   -2.17    1.30
   0  -7  -9    0.08    1.29
   0  -7   9   -0.01    1.33
   0  -7  -9   -0.05    1.00
   0  -7  -9   -1.28    1.27
   0  -7   9   -1.09    1.21
   0  -7   9    0.92    1.65
   0   7   9    0.59    1.98
   0   7  -9    0.81    1.73
   0   7  -9   -2.13    1.08
   0   7  -9   -1.01    1.74
   0   7   9   -0.95    1.31
   0   7   9    2.56    1.62
   0   7   9    0.85    1.33
   0   7   9    0.03    1.28
   0   7   9    2.56    1.50
   0   7   9    1.37    1.52
   0   7  -9   -1.15    1.87
   0   7  -9    1.13    1.70
   0   7  -9   -1.54    1.62
   0   7  -9    0.69    1.58
   0   7  -9   -0.55    1.43
   0   7  -9    0.24    1.79
   0   7  -9   -1.83    1.50
   0   7   9   -0.30    1.26
   0   7   9    2.11    1.67
   0   7   9   -0.27    1.23
   0   7  -9    0.18    1.56
   0  -7 -11   37.82    2.82
   0  -7  11   40.27    2.96
   0  -7  11   35.31    3.10
   0  -7  11   41.76    3.83
   0  -7  11   32.45    3.04
   0  -7 -11   37.35    4.15
   0  -7  11   35.14    3.37
   0  -7 -11   28.99    3.65
   0  -7  11   44.05    3.84
   0  -7  11   35.15    3.82
   0  -7  11   39.08    3.68
   0  -7 -11   35.92    3.48
   0  -7  11   34.99    3.75
   0  -7  11   32.34    3.59
   0  -7  11   39.67    3.10
   0  -7 -11   44.04    3.34
   0  -7 -11   32.64    2.86
   0   7  11   37.57    4.33
   0   7 -11   40.14    4.48
   0   7 -11   45.50    3.95
   0   7 -11   40.49    4.31
   0   7 -11   32.99    3.02
   0   7 -11   38.23    4.04
   0   7  11   39.31    2.85
   0   7  11   39.00    3.21
   0   7 -11   35.44    4.12
   0   7  11   40.47    3.15
   0   7  11   39.09    3.38
   0   7 -11   38.22    4.23
   0   7  11   39.70    3.18
   0   7  11   39.07    3.12
   0   7  11   28.47    3.78
   0   7  11   41.76    4.36
   0   7 -11   40.91    3.68
   0   7  11   30.47    2.97
   0   7 -11   37.64    3.56
   0   7 -11   36.53    3.51
   0   7  11   42.43    3.85
   0  -7 -13   59.82    3.42
   0  -7  13   59.98    4.18
   0  -7  13   62.43    5.28
   0  -7  13   66.07    4.24
   0  -7 -13   62.19    3.95
   0  -7 -13   61.24    3.43
   0  -7 -13   63.30    4.88
   0  -7 -13   69.12    3.93
   0  -7  13   64.72    4.83
   0  -7  13   62.78    4.79
   0  -7  13   64.47    4.32
   0  -7 -13   62.38    3.77
   0  -7 -13   63.23    4.07
   0  -7  13   72.59    3.80
   0  -7 -13   65.98    5.15
   0  -7  13   72.28    4.79
   0  -7  13   57.90    4.26
   0   7  13   65.47    4.79
   0   7 -13   60.57    4.42
   0   7  13   66.32    4.03
   0   7 -13   58.87    4.82
   0   7  13   62.04    3.79
   0   7 -13   59.07    4.08
   0   7 -13   62.91    4.81
   0   7  13   64.81    3.97
   0   7  13   62.61    3.62
   0   7  13   62.17    5.30
   0   7 -13   67.16    4.51
   0   7 -13   63.13    5.31
   0   7 -13   66.89    4.53
   0   7 -13   68.16    4.67
   0   7 -13   64.11    5.17
   0   7  13   67.62    4.17
   0   7 -13   53.73    7.29
   0   7  13   74.01    5.13
   0   7  13   55.34    4.33
   0  -7 -15   22.41    2.30
   0  -7  15   15.43    3.15
   0  -7  15   21.44    3.22
   0  -7  15   24.29    3.14
   0  -7 -15   20.98    3.36
   0  -7  15   25.48    3.63
   0  -7 -15   22.39    2.84
   0  -7  15   27.41    3.56
   0  -7  15   16.94    2.29
   0  -7  15   16.49    2.92
   0  -7  15   16.06    2.82
   0  -7 -15   20.84    2.56
   0  -7  15   17.96    3.10
   0  -7 -15   22.78    2.39
   0  -7 -15   21.78    3.56
   0   7  15   21.75    2.82
   0   7 -15   15.87    2.65
   0   7  15   21.93    3.11
   0   7 -15   16.37    3.15
   0   7 -15   22.44    3.03
   0   7 -15   19.03    2.87
   0   7  15   19.08    2.43
   0   7 -15   21.21    3.84
   0   7  15   23.08    3.41
   0   7  15   18.72    2.36
   0   7  15   16.01    3.16
   0   7  15   17.98    2.82
   0   7  15   18.91    2.68
   0   7 -15   18.80    3.55
   0   7 -15   18.64    3.11
   0   7 -15   24.98    5.25
   0   7 -15   22.16    3.04
   0   7  15   22.28    3.31
   0  -7  17   -2.81    2.72
   0  -7  17    3.88    2.95
   0  -7  17    0.91    2.92
   0  -7 -17   -1.77    2.70
   0  -7  17    2.49    4.78
   0  -7 -17    3.31    2.79
   0  -7 -17    0.16    2.48
   0  -7  17   -3.46    2.78
   0  -7  17    3.25    3.16
   0  -7  17   -2.38    3.73
   0  -7 -17   -1.68    3.19
   0  -7 -17    0.73    1.90
   0  -7 -17   -1.17    1.98
   0  -7 -17   -1.63    2.32
   0  -7  17   -0.41    2.54
   0  -7  17    0.16    1.89
   0   7  17    3.50    3.12
   0   7  17   -2.88    1.79
   0   7  17   -0.22    2.77
   0   7 -17    4.79    2.80
   0   7 -17    0.35    2.85
   0   7 -17   -0.41    2.85
   0   7  17   -2.82    2.56
   0   7 -17   -4.42    2.59
   0   7 -17   -3.43    3.40
   0   7  17   -2.47    2.64
   0   7  17    0.37    2.42
   0   7  17    2.13    2.56
   0   7 -17   -0.93    3.56
   0   7 -17    4.13    2.80
   0   7 -17    3.04    2.47
   0   7 -17    0.99    2.48
   0   7  17    2.95    2.32
   0  -7  19   10.62    2.39
   0  -7 -19    8.61    2.34
   0  -7 -19   14.64    3.91
   0  -7  19    3.65    3.31
   0  -7  19    8.59    3.83
   0  -7  19    9.39    3.34
   0  -7  19    2.74    3.82
   0  -7  19    1.26    5.19
   0  -7 -19    7.93    3.49
   0  -7  19   10.66    3.71
   0  -7  19   10.84    3.96
   0  -7 -19   10.10    3.36
   0  -7 -19    7.25    3.01
   0   7 -19    3.81    3.40
   0   7  19    6.83    3.21
   0   7 -19    7.29    3.37
   0   7 -19   10.67    2.95
   0   7 -19   10.75    3.28
   0   7  19    5.75    3.28
   0   7  19   13.75    3.13
   0   7  19    6.25    3.47
   0   7  19    9.68    3.02
   0   7  19    5.80    2.35
   0   7  19    5.05    2.82
   0   7 -19    9.33    4.61
   0   7  19    9.52    2.93
   0   7 -19   15.41    4.48
   0   7 -19    8.27    3.67
   0   7  19   11.42    3.91
   0   7 -19    6.14    3.21
   0  -7  21    7.49    5.10
   0  -7 -21   15.10    2.73
   0  -7  21    9.50    4.55
   0  -7  21   10.17    2.65
   0  -7 -21   -1.90    4.89
   0  -7 -21   15.43    3.49
   0  -7 -21    9.65    3.95
   0  -7  21   12.19    4.67
   0  -7  21    5.93    3.92
   0  -7  21    5.77    3.86
   0  -7 -21   19.01    4.58
   0  -7  21    3.13    3.56
   0   7 -21   18.57    4.30
   0   7  21    8.48    2.75
   0   7 -21   15.82    3.95
   0   7  21   10.77    4.60
   0   7  21   16.65    5.01
   0   7  21   13.20    3.61
   0   7  21   16.63    3.76
   0   7 -21   16.26    3.99
   0   7  21   12.62    3.54
   0   7  21   12.41    3.65
   0   7 -21    9.94    4.43
   0   7 -21    8.54    5.49
   0   7  21   14.45    3.73
   0   7 -21   16.71    5.67
   0   7 -21   15.86    4.29
   0   7  21   11.53    4.10
   0   7 -21    9.77    3.40
   0  -7  23    2.99    4.39
   0  -7 -23    1.68    4.33
   0  -7  23   11.65    5.74
   0  -7  23   -2.87    4.27
   0  -7  23   13.83    5.65
   0  -7  23   -0.20    2.73
   0  -7  23    2.87    4.56
   0  -7 -23   -2.27    4.63
   0   7  23    4.14    5.21
   0   7  23   -3.57    4.08
   0   7 -23   -1.48    4.14
   0   7 -23    2.93    6.35
   0   7  23   -3.15    3.87
   0   7  23    0.18    3.82
   0   7  23    5.00    3.00
   0   7 -23    3.28    4.44
   0   7 -23   -3.60    5.44
   0   7 -23   -1.44    4.74
   0   7 -23    3.76    4.83
   0   7 -23   -1.02    3.72
   0  -7  25   -6.20    5.13
   0  -7 -25   -9.29    5.49
   0  -7  25   -4.58    7.58
   0  -7  25   -0.23    4.98
   0  -7  25    7.01    5.26
   0  -7  25    6.77    5.94
   0  -7  25    0.15    3.05
   0   7 -25    0.23    5.36
   0   7 -25   -0.35    5.33
   0   7 -25    2.83    5.16
   0   7 -25    1.28    5.69
   0   7 -25    5.20    4.38
   0   7  25   -5.99    4.78
   0   7  25    4.89    3.58
   0   7  25   -3.81    5.70
   0   7  25    5.69    4.54
   0   7  25   -2.12    4.82
   0  -8   0   34.55    3.93
   0  -8   0   32.68    2.74
   0  -8   0   38.42    3.01
   0  -8   0   35.70    2.59
   0  -8   0   34.45    2.85
   0  -8   0   41.09    2.29
   0  -8   0   35.43    3.98
   0  -8   0   33.02    2.80
   0   8   0   34.58    2.99
   0   8   0   27.43    3.48
   0   8   0   37.01    2.96
   0   8   0   32.16    2.79
   0   8   0   29.52    2.74
   0   8   0   36.90    2.57
   0   8   0   36.34    3.39
   0   8   0   32.12    3.84
   0   8   0   37.45    4.20
   0  -8  -2   28.49    2.54
   0  -8   2   30.21    3.16
   0  -8   2   31.06    2.84
   0  -8  -2   27.31    2.53
   0  -8   2   24.59    2.98
   0  -8   2   26.85    2.73
   0  -8  -2   31.22    3.52
   0  -8   2   27.65    3.16
   0  -8   2   27.58    2.59
   0  -8  -2   24.72    2.21
   0  -8   2   27.06    3.07
   0  -8  -2   24.94    3.00
   0  -8  -2   25.01    3.92
   0  -8   2   31.15    2.19
   0  -8   2   26.48    2.50
   0  -8  -2   27.85    2.14
   0   8   2   30.42    3.54
   0   8  -2   25.19    2.53
   0   8   2   34.92    4.18
   0   8  -2   29.22    2.98
   0   8  -2   29.77    2.96
   0   8   2   26.85    2.81
   0   8   2   25.60    2.46
   0   8  -2   28.40    2.73
   0   8  -2   37.47    4.21
   0   8   2   28.63    2.72
   0   8   2   27.99    3.57
   0   8   2   24.37    2.56
   0   8   2   31.66    2.56
   0   8  -2   26.70    3.25
   0   8  -2   29.01    2.43
   0   8   2   30.47    2.86
   0   8   2   31.99    3.71
   0   8  -2   29.15    3.59
   0   8  -2   26.47    2.43
   0   8  -2   29.22    2.81
   0   8  -2   27.33    3.56
   0  -8  -4   -0.93    1.36
   0  -8   4   -0.39    1.18
   0  -8   4    3.90    1.51
   0  -8  -4    4.69    2.42
   0  -8  -4    1.16    1.40
   0  -8   4   -3.07    1.89
   0  -8   4    1.56    1.15
   0  -8  -4    2.09    1.85
   0  -8  -4    0.94    2.04
   0  -8   4   -0.81    1.54
   0  -8  -4    0.70    1.33
   0  -8   4   -2.11    1.40
   0  -8   4    0.21    1.94
   0  -8  -4   -0.95    1.01
   0  -8   4    0.41    1.78
   0  -8  -4    1.29    1.29
   0  -8   4    1.61    1.12
   0  -8   4    1.29    1.60
   0  -8   4    0.11    1.18
   0   8  -4   -0.58    1.12
   0   8   4    1.81    1.89
   0   8  -4   -0.39    1.80
   0   8   4    0.66    1.27
   0   8   4    0.34    2.10
   0   8   4   -0.26    1.16
   0   8  -4   -1.31    1.43
   0   8  -4    2.13    1.96
   0   8   4   -0.96    1.38
   0   8  -4   -0.11    1.74
   0   8   4    0.35    1.35
   0   8  -4   -1.57    1.07
   0   8   4   -1.40    1.51
   0   8  -4   -1.23    2.01
   0   8  -4    0.77    1.57
   0   8   4   -0.51    1.21
   0   8   4   -2.18    1.74
   0   8  -4    0.41    1.52
   0   8  -4    0.51    2.21
   0   8   4   -1.12    1.33
   0   8  -4    0.53    1.61
   0  -8   6    5.66    2.04
   0  -8  -6    5.64    1.59
   0  -8   6    4.63    1.49
   0  -8  -6    8.51    1.85
   0  -8  -6    4.96    1.54
   0  -8  -6    5.66    1.48
   0  -8   6    1.79    2.06
   0  -8  -6    8.17    2.66
   0  -8  -6    3.99    1.44
   0  -8   6    7.74    1.59
   0  -8   6    0.80    1.66
   0  -8   6    1.70    2.14
   0  -8   6    3.27    1.40
   0  -8  -6    3.23    2.13
   0  -8  -6    5.57    1.45
   0  -8   6    4.66    1.84
   0  -8   6    5.97    1.88
   0  -8   6    4.97    1.58
   0  -8   6   -1.75    1.62
   0   8   6    5.47    2.13
   0   8  -6    4.92    2.02
   0   8  -6    5.33    1.59
   0   8   6    7.73    1.34
   0   8  -6    6.88    2.11
   0   8   6    4.00    1.47
   0   8  -6    3.10    1.89
   0   8   6    7.88    2.13
   0   8   6    3.84    2.29
   0   8  -6    2.67    1.64
   0   8  -6    4.19    1.82
   0   8  -6    5.54    1.98
   0   8   6    5.43    1.45
   0   8   6    5.26    1.47
   0   8   6    5.52    1.47
   0   8  -6   11.12    2.80
   0   8   6    4.15    1.42
   0   8  -6    6.99    2.08
   0   8   6    3.98    1.60
   0   8   6    5.48    1.47
   0   8  -6    3.13    1.92
   0   8   6    2.81    1.55
   0  -8  -8   24.00    3.06
   0  -8   8   20.07    2.31
   0  -8   8   18.36    2.98
   0  -8  -8   20.37    2.83
   0  -8   8   20.56    2.81
   0  -8  -8   18.01    2.08
   0  -8   8   18.81    2.25
   0  -8  -8   17.31    2.72
   0  -8  -8   21.88    2.21
   0  -8   8   18.73    2.25
   0  -8   8   19.62    2.23
   0  -8   8   18.31    2.88
   0  -8   8   19.02    2.11
   0  -8  -8   19.02    3.19
   0  -8   8   16.76    2.40
   0  -8  -8   19.29    1.94
   0  -8  -8   20.43    2.12
   0  -8  -8   26.40    2.68
   0  -8   8   20.93    2.63
   0  -8   8   19.93    2.63
   0   8  -8   23.33    3.19
   0   8   8   21.08    2.15
   0   8   8   20.57    2.73
   0   8  -8   16.87    2.72
   0   8   8   22.12    3.35
   0   8   8   24.87    3.20
   0   8   8   26.26    2.83
   0   8  -8   20.50    2.74
   0   8  -8   19.67    2.41
   0   8   8   22.56    2.25
   0   8   8   18.18    2.90
   0   8  -8   25.05    3.53
   0   8   8   18.99    2.22
   0   8   8   18.92    2.09
   0   8  -8   19.87    2.67
   0   8  -8   20.67    2.88
   0   8  -8   20.46    2.81
   0   8  -8   19.74    2.52
   0   8   8   18.53    2.04
   0   8  -8   19.56    2.67
   0   8   8   19.81    2.03
   0  -8  10    9.43    1.86
   0  -8  10    9.04    2.45
   0  -8  10   10.11    2.79
   0  -8 -10    5.86    2.24
   0  -8  10   10.87    3.04
   0  -8 -10    7.41    1.78
   0  -8  10    8.69    1.98
   0  -8 -10    6.64    3.02
   0  -8 -10    9.68    1.88
   0  -8  10    8.18    2.42
   0  -8 -10    8.80    2.46
   0  -8 -10    8.93    1.85
   0  -8 -10    4.45    2.25
   0  -8 -10    8.62    1.59
   0  -8  10    8.72    2.34
   0  -8  10    7.67    2.13
   0  -8  10   10.70    2.57
   0  -8 -10    8.00    1.90
   0  -8  10    7.13    1.80
   0   8 -10   10.29    1.57
   0   8  10    6.92    1.67
   0   8 -10   10.39    2.41
   0   8 -10    9.52    2.36
   0   8 -10   12.14    2.70
   0   8  10    6.53    1.91
   0   8  10   12.85    2.14
   0   8 -10    8.32    2.27
   0   8 -10   12.24    2.16
   0   8 -10    8.51    2.92
   0   8  10   12.44    2.35
   0   8  10   10.37    2.02
   0   8 -10    5.69    2.66
   0   8  10    8.21    1.83
   0   8  10    9.75    2.13
   0   8  10    8.76    1.97
   0   8  10    6.04    2.51
   0   8 -10    8.57    3.13
   0   8 -10    9.10    2.29
   0   8  10    8.78    2.41
   0   8 -10    3.31    2.33
   0   8  10   10.78    2.50
   0  -8 -12    5.10    2.38
   0  -8  12    3.12    2.49
   0  -8  12   -1.71    2.38
   0  -8  12    3.22    2.34
   0  -8 -12   -0.60    2.01
   0  -8  12    4.39    2.68
   0  -8  12   -4.11    2.45
   0  -8 -12    2.27    2.04
   0  -8 -12    2.35    1.74
   0  -8 -12    0.25    1.83
   0  -8  12    0.35    1.79
   0  -8  12    4.87    2.06
   0  -8  12   -0.65    2.15
   0   8  12    4.23    3.70
   0   8  12    1.08    2.18
   0   8  12   -0.63    1.79
   0   8  12    1.15    2.24
   0   8 -12    2.51    2.25
   0   8 -12    3.61    2.67
   0   8 -12   -2.04    2.65
   0   8 -12    1.44    2.42
   0   8  12   -2.77    1.71
   0   8 -12    0.31    2.42
   0   8 -12    0.25    2.78
   0   8  12    1.23    1.64
   0   8  12    0.81    2.23
   0   8 -12    5.72    2.93
   0   8 -12    2.57    2.20
   0   8  12   -0.52    1.72
   0   8  12   -0.29    1.82
   0   8 -12   -1.48    1.67
   0   8 -12    0.80    2.35
   0   8 -12   -0.92    2.04
   0   8  12    3.05    2.68
   0  -8  14    9.09    2.90
   0  -8 -14   11.26    3.10
   0  -8 -14    9.29    2.28
   0  -8  14    7.55    2.39
   0  -8 -14    6.04    2.12
   0  -8 -14    8.02    2.52
   0  -8  14   10.20    3.20
   0  -8  14   11.54    2.91
   0  -8 -14   12.33    2.53
   0  -8 -14   11.76    2.88
   0  -8 -14    7.46    2.52
   0  -8  14   12.87    2.40
   0  -8  14    6.83    2.70
   0  -8  14   10.17    3.25
   0  -8  14   10.16    2.99
   0  -8  14   13.40    2.65
   0   8  14    6.48    2.80
   0   8 -14   11.20    2.92
   0   8  14   10.99    3.14
   0   8 -14   11.35    3.23
   0   8  14   13.13    3.11
   0   8 -14   11.94    2.83
   0   8  14   11.25    2.41
   0   8 -14    8.29    2.57
   0   8 -14    8.85    3.43
   0   8 -14    8.81    2.66
   0   8 -14   10.84    3.54
   0   8  14   11.03    3.43
   0   8 -14   11.76    2.99
   0   8 -14   12.49    3.18
   0   8  14   11.38    2.76
   0   8  14    9.26    2.39
   0   8  14    9.93    2.23
   0   8  14   11.34    2.66
   0   8  14   15.67    2.61
   0   8 -14    4.04    2.20
   0  -8  16    7.08    2.82
   0  -8 -16    8.80    3.50
   0  -8  16   12.84    3.37
   0  -8 -16    4.49    2.45
   0  -8  16    5.67    2.92
   0  -8 -16    8.12    2.54
   0  -8 -16    5.63    2.41
   0  -8  16    8.25    2.12
   0  -8 -16    3.17    3.32
   0  -8 -16   10.07    2.76
   0  -8  16    2.23    3.49
   0  -8 -16   -0.94    2.74
   0  -8  16    6.26    3.13
   0  -8  16    5.27    3.12
   0  -8 -16    7.00    2.30
   0  -8  16    6.97    3.42
   0   8 -16   10.45    2.78
   0   8  16    7.58    3.37
   0   8 -16    0.58    3.40
   0   8  16    8.27    3.45
   0   8 -16    7.24    3.75
   0   8  16    4.48    2.54
   0   8 -16    6.60    3.46
   0   8 -16    8.65    2.87
   0   8  16    7.03    2.50
   0   8  16   10.73    2.74
   0   8 -16    2.56    3.29
   0   8  16    5.79    2.69
   0   8 -16    7.34    4.07
   0   8  16    6.51    2.22
   0   8  16    6.81    2.97
   0   8 -16    4.42    2.59
   0   8  16    1.37    2.94
   0   8 -16    1.68    2.74
   0   8 -16    2.41    3.27
   0  -8  18   10.28    2.55
   0  -8 -18   12.95    3.85
   0  -8 -18   12.59    2.65
   0  -8  18    7.35    4.18
   0  -8 -18    4.86    3.31
   0  -8  18    8.21    3.36
   0  -8 -18    8.22    4.20
   0  -8 -18   11.07    3.18
   0  -8  18    6.29    4.02
   0  -8  18   10.14    3.28
   0  -8 -18   11.91    3.35
   0  -8  18   13.99    4.03
   0  -8  18   12.58    3.98
   0   8  18    5.73    2.60
   0   8  18   11.17    3.78
   0   8 -18   11.58    4.70
   0   8  18   16.17    3.34
   0   8  18   14.46    4.22
   0   8 -18   10.77    4.88
   0   8  18   11.72    3.94
   0   8  18    6.12    3.73
   0   8 -18   14.11    3.61
   0   8 -18    3.39    3.54
   0   8 -18   15.41    3.90
   0   8 -18   10.61    3.47
   0   8  18   12.49    3.11
   0   8  18    9.26    2.70
   0   8  18    7.69    3.00
   0   8 -18   13.33    3.34
   0   8 -18    4.70    3.40
   0   8  18   11.47    3.68
   0  -8  20   16.29    4.87
   0  -8 -20    5.34    3.88
   0  -8  20    5.70    4.43
   0  -8  20    6.92    2.58
   0  -8  20   12.06    4.37
   0  -8  20   13.36    4.68
   0  -8 -20   13.39    4.39
   0  -8 -20    5.47    3.49
   0  -8 -20    8.49    2.61
   0  -8  20   14.84    5.22
   0  -8 -20   -1.94    4.92
   0  -8  20   -0.33    4.07
   0   8  20   10.48    4.01
   0   8 -20    7.21    3.91
   0   8  20   15.91    3.41
   0   8  20   15.41    4.05
   0   8 -20   13.69    5.60
   0   8 -20   14.13    4.35
   0   8  20    8.77    4.09
   0   8  20   10.56    3.23
   0   8  20   10.35    4.52
   0   8  20    9.79    4.09
   0   8  20    3.13    3.48
   0   8  20   11.71    4.42
   0   8 -20    8.00    4.20
   0   8 -20    4.04    4.28
   0   8 -20    5.60    3.77
   0   8 -20    5.71    3.43
   0   8 -20    9.55    5.91
   0  -8 -22    3.35    2.81
   0  -8  22    9.22    4.86
   0  -8 -22    1.27    5.06
   0  -8  22   -1.49    2.66
   0  -8  22    4.96    4.87
   0  -8  22   -0.82    5.34
   0  -8  22  -10.07    4.27
   0  -8  22    1.38    4.90
   0   8 -22   -5.80    3.67
   0   8 -22   -5.67    4.03
   0   8  22   -1.63    4.55
   0   8 -22   -4.97    4.54
   0   8  22    3.39    5.26
   0   8 -22   -6.95    5.11
   0   8 -22    6.59    4.77
   0   8  22    4.25    3.71
   0   8  22    6.17    3.31
   0   8  22    1.07    4.56
   0   8 -22    7.27    4.95
   0  -8  24   14.47    5.75
   0  -8 -24    6.65    5.92
   0  -8  24    3.76    5.52
   0  -8  24   10.47    3.39
   0  -8  24    9.16    7.17
   0  -8  24    6.02    5.92
   0   8 -24    2.81    6.02
   0   8  24   -4.85    6.07
   0   8  24    3.07    5.29
   0   8 -24   -0.93    6.74
   0   8  24   -3.57    5.90
   0   8 -24    6.45    6.07
   0   8  24    7.40    4.80
   0  -9  -1    0.13    1.82
   0  -9   1    2.34    1.86
   0  -9  -1   -0.28    2.30
   0  -9  -1    2.04    1.43
   0  -9   1    0.64    1.32
   0  -9   1    2.18    1.73
   0  -9   1    1.42    2.34
   0  -9   1   -2.72    1.54
   0  -9  -1    1.83    1.65
   0  -9  -1    1.35    1.69
   0  -9   1    2.20    1.32
   0  -9   1    2.35    1.80
   0  -9   1   -5.16    2.01
   0  -9  -1   -2.70    2.13
   0  -9  -1    0.52    1.37
   0  -9  -1    0.64    1.68
   0   9   1    1.42    1.72
   0   9  -1   -1.89    3.27
   0   9   1    0.09    2.70
   0   9  -1    1.20    1.72
   0   9   1   -0.09    1.57
   0   9   1    1.78    1.86
   0   9   1   -1.01    2.08
   0   9   1    1.02    1.36
   0   9  -1   -0.04    2.15
   0   9  -1   -2.92    1.56
   0   9  -1   -0.71    1.90
   0   9   1    5.40    2.32
   0   9  -1   -0.29    1.64
   0   9   1    1.28    2.27
   0   9   1    0.32    1.73
   0   9  -1    1.48    2.59
   0   9   1   -0.70    1.47
   0   9  -1   -2.69    1.97
   0   9  -1   -0.43    1.77
   0   9  -1    1.13    1.32
   0  -9  -3   14.56    2.48
   0  -9  -3   14.22    2.03
   0  -9   3   15.17    1.92
   0  -9   3   14.67    2.34
   0  -9   3   15.91    2.46
   0  -9   3   19.95    2.76
   0  -9  -3   20.96    3.40
   0  -9   3   14.68    4.71
   0  -9   3   15.51    2.95
   0  -9  -3   16.06    2.16
   0  -9  -3   13.38    2.64
   0  -9   3   14.71    2.39
   0  -9   3   17.22    1.81
   0  -9  -3   15.69    1.95
   0  -9  -3   14.30    3.01
   0  -9   3   13.94    2.35
   0  -9  -3   16.57    1.80
   0   9   3   16.64    2.04
   0   9  -3   16.49    2.14
   0   9  -3   14.76    2.25
   0   9  -3   15.30    1.96
   0   9   3   16.76    3.28
   0   9   3   16.29    2.31
   0   9  -3   12.77    2.47
   0   9  -3   17.31    2.51
   0   9  -3   14.97    2.71
   0   9  -3   18.98    3.48
   0   9   3   15.72    2.07
   0   9   3   15.92    3.05
   0   9  -3   16.87    2.44
   0   9  -3   13.00    2.44
   0   9   3   16.24    1.98
   0   9   3   18.10    2.67
   0   9   3   14.77    2.17
   0   9  -3   15.85    2.90
   0   9  -3   17.22    2.44
   0  -9   5    0.44    2.06
   0  -9   5    2.11    1.38
   0  -9  -5    4.35    3.92
   0  -9   5    0.35    2.49
   0  -9   5    2.05    1.92
   0  -9   5    4.28    1.53
   0  -9  -5    2.25    1.60
   0  -9  -5    2.15    1.42
   0  -9  -5    4.32    1.81
   0  -9  -5    0.26    1.74
   0  -9   5    1.80    1.48
   0  -9   5    5.84    2.10
   0  -9   5    0.48    2.09
   0  -9   5   -3.32    3.70
   0  -9  -5    7.00    2.84
   0  -9  -5    3.05    2.46
   0  -9   5    3.54    1.95
   0  -9  -5    3.59    1.64
   0   9  -5    4.05    1.31
   0   9  -5    1.24    2.50
   0   9   5    4.21    1.56
   0   9  -5    2.20    1.85
   0   9  -5    1.06    1.95
   0   9   5    3.50    1.83
   0   9   5    2.35    1.89
   0   9  -5    6.14    3.04
   0   9   5    0.77    2.15
   0   9  -5   -0.73    2.19
   0   9   5    4.65    1.52
   0   9   5    4.40    1.78
   0   9  -5    0.01    1.89
   0   9   5    1.65    1.81
   0   9  -5    4.03    2.57
   0   9   5    3.59    1.68
   0   9  -5    2.13    2.08
   0   9  -5   -2.15    1.99
   0   9   5    1.92    2.54
   0  -9  -7   29.37    3.12
   0  -9   7   27.37    3.47
   0  -9   7   25.39    3.03
   0  -9   7   18.77    3.08
   0  -9   7   25.00    3.21
   0  -9  -7   23.59    2.65
   0  -9  -7   25.44    4.02
   0  -9  -7   25.68    3.07
   0  -9   7   39.75    4.74
   0  -9  -7   22.50    3.34
   0  -9   7   25.46    3.04
   0  -9  -7   27.97    2.87
   0  -9   7   29.53    2.72
   0  -9  -7   24.14    2.42
   0  -9  -7   29.26    3.91
   0  -9   7   26.21    2.94
   0   9   7   26.21    3.60
   0   9  -7   27.64    3.27
   0   9   7   24.46    3.12
   0   9   7   25.35    2.51
   0   9  -7   26.56    3.20
   0   9  -7   31.60    4.01
   0   9   7   33.45    5.41
   0   9   7   25.11    2.98
   0   9  -7   23.53    3.62
   0   9  -7   28.66    4.48
   0   9  -7   26.47    2.88
   0   9   7   27.77    2.94
   0   9   7   26.80    3.17
   0   9   7   30.84    3.31
   0   9   7   25.19    3.38
   0   9  -7   26.10    3.20
   0   9   7   31.98    3.02
   0   9  -7   24.50    2.98
   0   9  -7   27.42    3.34
   0   9   7   32.81    3.36
   0  -9  -9    7.23    2.07
   0  -9  -9    2.86    1.79
   0  -9  -9    5.19    1.61
   0  -9   9    7.93    2.12
   0  -9   9    3.92    2.12
   0  -9   9    6.63    1.90
   0  -9   9    2.15    2.72
   0  -9   9    1.64    2.76
   0  -9   9    2.18    3.32
   0  -9  -9    5.26    3.47
   0  -9  -9    3.46    1.98
   0  -9   9    4.92    2.75
   0  -9  -9    2.54    1.69
   0  -9  -9   -1.64    2.36
   0  -9   9    3.08    2.79
   0  -9  -9    0.24    2.30
   0  -9   9    2.75    2.49
   0  -9  -9    3.90    1.83
   0   9  -9    3.66    2.49
   0   9  -9    1.29    2.27
   0   9  -9    2.61    3.06
   0   9   9    1.70    2.63
   0   9   9    6.80    1.87
   0   9  -9    4.36    2.65
   0   9  -9    2.87    2.66
   0   9  -9    3.84    2.65
   0   9  -9    2.51    2.42
   0   9   9    5.03    2.77
   0   9   9    5.29    1.89
   0   9   9    5.06    2.07
   0   9   9    3.66    1.82
   0   9   9    3.27    1.89
   0   9   9    2.19    2.08
   0   9   9    2.86    1.91
   0   9  -9    3.21    3.56
   0   9   9    2.75    3.04
   0   9  -9    5.27    2.07
   0   9  -9    7.09    2.26
   0  -9  11    0.22    2.20
   0  -9 -11    2.01    1.88
   0  -9  11    3.29    2.88
   0  -9 -11   -0.23    2.29
   0  -9 -11    5.19    2.55
   0  -9  11    1.30    2.71
   0  -9 -11    3.08    2.30
   0  -9 -11    3.65    2.11
   0  -9  11   -3.05    2.47
   0  -9 -11    3.02    2.54
   0  -9  11    1.34    2.88
   0  -9  11   -0.85    2.11
   0  -9  11    1.51    2.49
   0  -9 -11    2.13    1.78
   0  -9  11    2.65    1.76
   0  -9  11   -0.97    2.91
   0   9 -11    8.88    3.08
   0   9 -11   -0.46    2.90
   0   9 -11    6.12    3.02
   0   9  11    4.71    1.88
   0   9  11    2.16    2.98
   0   9  11    2.97    2.85
   0   9  11    2.33    2.14
   0   9  11    1.12    2.21
   0   9  11    0.74    1.79
   0   9  11    2.86    2.09
   0   9  11    2.30    2.15
   0   9 -11    3.08    3.03
   0   9  11    2.24    2.30
   0   9 -11    2.01    2.99
   0   9 -11    4.76    2.75
   0   9  11    4.68    2.45
   0   9 -11   -3.93    2.21
   0   9 -11    6.16    3.66
   0   9 -11    3.10    2.28
   0   9  11   -1.21    2.88
   0  -9  13   -1.92    2.86
   0  -9 -13    1.12    2.45
   0  -9  13   -4.79    2.47
   0  -9 -13   -5.00    3.45
   0  -9 -13   -0.19    2.25
   0  -9  13    0.62    2.94
   0  -9 -13    0.53    2.57
   0  -9 -13   -1.98    2.21
   0  -9  13   -1.30    2.50
   0  -9  13   -4.75    2.72
   0  -9  13   -1.06    3.22
   0  -9  13   -0.26    1.94
   0  -9  13   -0.96    3.81
   0  -9 -13   -0.10    3.01
   0  -9 -13    0.84    2.69
   0  -9 -13   -1.85    2.95
   0  -9  13   -2.44    2.55
   0  -9  13    1.72    3.39
   0  -9  13   -4.59    2.72
   0  -9 -13   -1.62    1.79
   0   9 -13    0.22    2.57
   0   9 -13   -0.92    3.32
   0   9 -13    5.09    3.94
   0   9 -13    0.62    2.54
   0   9  13   -0.75    2.20
   0   9  13   -2.95    2.33
   0   9  13    1.78    2.25
   0   9 -13   -3.62    2.85
   0   9  13    1.08    2.60
   0   9  13    4.12    2.69
   0   9 -13   -1.31    2.84
   0   9 -13    0.72    3.30
   0   9  13   -2.85    3.18
   0   9  13   -1.63    2.95
   0   9  13    1.06    3.36
   0   9  13   -0.76    1.95
   0   9  13    0.52    2.80
   0   9 -13    2.98    2.14
   0   9  13    2.90    2.05
   0   9 -13    0.70    2.34
   0   9 -13   -7.46    3.33
   0  -9 -15    1.57    4.40
   0  -9  15    5.93    3.48
   0  -9 -15   -1.62    1.84
   0  -9 -15   -1.59    3.19
   0  -9  15    5.29    3.70
   0  -9 -15   -3.48    3.66
   0  -9  15    0.76    3.46
   0  -9  15    4.13    3.90
   0  -9 -15   -3.94    2.79
   0  -9 -15    3.69    3.05
   0  -9  15   -1.46    3.49
   0  -9  15    0.09    1.93
   0  -9  15    5.13    3.18
   0  -9 -15   -2.05    2.56
   0  -9  15   -6.34    2.77
   0   9 -15    3.49    2.71
   0   9  15    1.68    3.83
   0   9 -15   -1.19    2.79
   0   9 -15    3.35    4.45
   0   9  15    0.99    3.30
   0   9  15   -1.40    2.36
   0   9  15   -3.40    3.46
   0   9 -15   -3.27    3.40
   0   9 -15    0.51    2.83
   0   9  15    3.07    2.41
   0   9  15   -2.62    2.45
   0   9  15    9.85    3.32
   0   9 -15    1.94    4.37
   0   9 -15    5.45    3.97
   0   9 -15    6.42    3.35
   0   9  15   -0.29    2.56
   0   9  15   -2.21    2.59
   0   9 -15    1.52    4.44
   0   9  15   -3.65    3.02
   0   9 -15    1.16    2.71
   0  -9 -17   -1.07    3.64
   0  -9 -17   -3.09    3.12
   0  -9  17    2.06    3.45
   0  -9  17   -0.36    4.06
   0  -9 -17    1.79    2.31
   0  -9 -17   -6.07    4.28
   0  -9  17    0.52    2.24
   0  -9  17   -0.87    3.85
   0  -9  17    5.76    4.48
   0  -9 -17   -2.03    3.37
   0  -9  17   -0.77    4.13
   0  -9  17   -9.37    3.78
   0  -9 -17   -4.27    2.91
   0   9 -17   -1.57    4.90
   0   9  17    4.28    3.31
   0   9  17    2.57    2.64
   0   9 -17   -4.62    3.06
   0   9  17   -2.44    3.90
   0   9 -17   -0.71    3.46
   0   9 -17    1.17    3.19
   0   9  17   -3.20    3.80
   0   9  17   -2.04    3.72
   0   9 -17   -1.27    3.43
   0   9  17    3.54    2.76
   0   9 -17    6.49    5.03
   0   9  17    7.07    4.28
   0   9  17   -5.15    2.67
   0   9 -17    1.20    3.65
   0   9  17   -4.00    3.52
   0   9  17    3.18    3.19
   0  -9 -19    1.40    2.57
   0  -9 -19    2.63    4.64
   0  -9  19    2.23    4.80
   0  -9 -19   -7.06    6.43
   0  -9  19    6.19    4.21
   0  -9  19   -3.97    3.58
   0  -9  19    1.94    2.53
   0  -9  19    7.60    5.04
   0  -9 -19   -3.70    4.99
   0  -9  19    7.87    4.77
   0  -9  19   -1.99    4.32
   0  -9  19    0.81    4.59
   0  -9  19    3.19    5.01
   0   9 -19    5.87    6.23
   0   9 -19   -0.51    3.79
   0   9  19    4.13    4.41
   0   9  19    2.62    4.64
   0   9  19    9.98    4.95
   0   9  19    0.65    4.72
   0   9  19    1.65    3.24
   0   9 -19   -4.44    4.20
   0   9 -19   -0.30    3.75
   0   9 -19   10.35    4.39
   0   9  19   -3.03    3.23
   0   9  19    2.11    3.76
   0   9 -19   -0.13    3.99
   0   9  19    1.32    4.01
   0   9  19   -2.06    4.52
   0   9 -19   -0.41    4.20
   0  -9  21    9.33    3.03
   0  -9  21   14.77    5.06
   0  -9 -21    7.21    5.57
   0  -9  21    0.55    5.15
   0  -9  21   11.07    5.65
   0  -9  21   16.02    5.98
   0  -9  21   -0.21    8.10
   0  -9  21    2.68    4.46
   0  -9 -21    8.37    3.04
   0   9 -21   13.04    5.45
   0   9  21    7.70    3.74
   0   9  21    7.20    5.69
   0   9 -21   13.10    4.83
   0   9  21   13.58    3.83
   0   9 -21   19.97    4.58
   0   9 -21    3.51    5.07
   0   9  21   -1.76    4.81
   0   9 -21    2.44   11.88
   0   9 -21    3.36    4.49
   0   9  21   13.56    5.08
   0 -10   0   37.62    3.93
   0 -10   0   38.16    3.20
   0 -10   0   47.91    5.36
   0 -10   0   46.81    5.74
   0 -10   0   40.89    4.01
   0 -10   0   38.44    3.62
   0 -10   0   47.58    3.92
   0  10   0   41.52    4.09
   0  10   0   35.69    4.14
   0  10   0   38.01    4.25
   0  10   0   41.82    3.83
   0  10   0   39.57    4.36
   0  10   0   37.78    4.85
   0  10   0   37.82    4.35
   0  10   0   43.94    3.37
   0  10   0   43.01    3.79
   0  10   0   39.59    3.68
   0 -10   2    0.98    2.52
   0 -10   2    0.07    2.11
   0 -10   2    4.13    2.40
   0 -10  -2    3.24    3.18
   0 -10   2    0.84    2.93
   0 -10   2    0.51    2.26
   0 -10   2   -2.86    2.00
   0 -10   2   -0.89    1.50
   0 -10  -2    0.67    1.83
   0 -10  -2    0.40    2.03
   0 -10  -2    0.02    1.61
   0 -10  -2    1.71    2.72
   0  10   2   -0.45    2.11
   0  10   2   -2.95    2.43
   0  10   2    1.91    2.88
   0  10   2    2.70    2.62
   0  10   2    1.00    1.86
   0  10  -2    1.80    1.61
   0  10  -2    0.80    2.36
   0  10  -2    7.07    2.87
   0  10  -2    1.54    3.01
   0  10  -2    1.21    2.09
   0  10   2   -1.54    2.08
   0  10  -2    1.42    1.96
   0  10  -2    1.00    2.56
   0  10   2   -2.73    2.42
   0  10   2    2.59    1.90
   0  10  -2    1.29    2.04
   0  10  -2   -1.41    2.22
   0  10   2   -0.49    1.63
   0 -10   4    2.23    2.25
   0 -10  -4    0.70    4.22
   0 -10  -4    5.40    2.08
   0 -10   4   -1.39    2.42
   0 -10   4    4.22    3.05
   0 -10  -4   11.05    2.88
   0 -10   4    3.37    2.39
   0 -10  -4    1.83    1.91
   0 -10   4    9.76    2.83
   0 -10   4    3.87    1.74
   0 -10   4    0.54    2.29
   0 -10  -4    2.26    2.07
   0 -10  -4    3.35    1.87
   0 -10  -4    6.14    3.33
   0  10  -4    3.54    2.30
   0  10  -4    2.64    2.60
   0  10  -4    1.42    2.76
   0  10  -4    0.68    2.55
   0  10  -4    2.81    1.81
   0  10   4    5.94    3.29
   0  10   4    1.39    1.67
   0  10   4    3.43    2.12
   0  10   4    1.89    1.78
   0  10  -4   -0.11    2.32
   0  10   4    3.35    2.21
   0  10  -4    2.08    2.73
   0  10   4    2.47    2.41
   0  10  -4    1.68    3.32
   0  10   4    6.13    2.81
   0  10  -4    3.61    1.77
   0  10   4    2.29    1.91
   0  10   4    4.13    2.26
   0 -10   6    5.79    2.61
   0 -10  -6    4.07    2.14
   0 -10  -6    2.86    1.95
   0 -10   6   13.09    2.96
   0 -10  -6    8.79    2.57
   0 -10   6    5.14    2.60
   0 -10  -6    5.44    3.17
   0 -10   6    4.70    2.71
   0 -10   6    5.13    1.56
   0 -10   6    7.90    2.55
   0 -10  -6    7.07    1.98
   0 -10  -6    3.10    2.15
   0 -10   6    5.94    1.63
   0 -10  -6    7.74    3.81
   0 -10   6    6.26    1.99
   0 -10   6    8.74    3.23
   0  10   6    3.86    2.28
   0  10  -6    6.53    2.11
   0  10  -6    3.92    2.51
   0  10  -6    7.07    2.66
   0  10  -6    5.93    3.06
   0  10  -6    3.34    2.56
   0  10   6    4.88    2.98
   0  10  -6   10.05    3.84
   0  10   6    4.51    2.24
   0  10  -6    8.08    3.14
   0  10   6    7.65    1.85
   0  10   6    7.03    2.23
   0  10   6   10.20    3.48
   0  10   6    5.62    2.10
   0  10   6    6.86    2.42
   0  10  -6    7.15    2.53
   0  10  -6    8.65    3.03
   0  10   6    5.64    1.95
   0 -10   8    9.40    2.25
   0 -10  -8    9.56    2.46
   0 -10  -8    7.77    3.20
   0 -10   8    6.73    2.90
   0 -10  -8    5.88    2.33
   0 -10  -8   10.65    2.88
   0 -10   8   11.02    3.37
   0 -10   8   10.80    3.00
   0 -10  -8    8.86    2.10
   0 -10   8    6.45    2.06
   0 -10  -8    8.75    2.17
   0 -10   8    5.46    3.36
   0 -10   8    7.37    2.22
   0 -10   8   13.30    4.21
   0 -10   8    7.71    2.90
   0  10   8    4.04    2.49
   0  10  -8   11.65    3.97
   0  10  -8    5.98    2.64
   0  10  -8    5.89    2.38
   0  10   8    6.88    2.07
   0  10   8    9.73    3.83
   0  10   8    2.80    3.09
   0  10  -8    8.45    3.28
   0  10   8    8.66    2.22
   0  10  -8    6.08    2.97
   0  10   8   14.12    3.47
   0  10   8    7.33    2.02
   0  10  -8    4.50    3.06
   0  10  -8    7.46    3.01
   0  10  -8    0.52    3.08
   0  10   8    9.35    1.84
   0  10   8    2.86    2.37
   0  10  -8   12.11    4.22
   0  10   8   10.43    2.25
   0  10  -8    6.36    3.01
   0 -10 -10    5.08    2.81
   0 -10  10    7.80    3.24
   0 -10  10    9.00    2.62
   0 -10 -10    2.18    2.30
   0 -10  10    6.76    3.47
   0 -10 -10    2.53    2.20
   0 -10 -10    4.82    2.55
   0 -10  10    6.59    3.23
   0 -10  10    4.32    2.93
   0 -10  10    7.45    3.70
   0 -10  10    4.73    2.40
   0 -10 -10    7.05    3.29
   0 -10 -10    6.08    2.11
   0 -10 -10    6.36    2.04
   0 -10  10    5.52    2.15
   0 -10  10    2.65    3.07
   0  10 -10    2.03    3.18
   0  10 -10    4.34    2.76
   0  10 -10    6.59    3.49
   0  10  10    3.70    2.62
   0  10  10    8.47    2.63
   0  10 -10   12.40    4.72
   0  10  10    6.69    2.17
   0  10  10    5.47    2.48
   0  10 -10    4.17    3.56
   0  10  10    5.11    2.43
   0  10 -10    4.48    2.80
   0  10 -10    8.73    3.16
   0  10  10    4.09    3.34
   0  10 -10    2.78    2.35
   0  10  10    3.32    2.46
   0  10  10    4.55    2.17
   0  10  10    3.83    3.74
   0  10 -10    5.14    3.40
   0  10 -10    6.95    4.42
   0  10  10    5.08    1.95
   0 -10 -12   -3.26    5.46
   0 -10  12   -4.90    3.19
   0 -10  12   -0.81    1.92
   0 -10 -12   -0.14    2.82
   0 -10  12    0.84    2.86
   0 -10 -12    0.22    2.49
   0 -10  12   -1.34    2.78
   0 -10 -12   -0.60    2.67
   0 -10  12   -2.44    4.13
   0 -10  12   -4.95    3.38
   0 -10 -12   -3.89    1.88
   0 -10  12   -0.61    3.67
   0 -10  12   -4.02    3.21
   0 -10 -12   -1.92    3.14
   0 -10 -12   -2.22    2.34
   0  10  12   -2.04    2.89
   0  10 -12   -1.61    3.44
   0  10 -12   -3.65    4.78
   0  10 -12   -4.30    3.55
   0  10  12    0.12    3.56
   0  10  12    1.47    2.18
   0  10  12    0.43    2.62
   0  10  12   -2.88    2.34
   0  10  12    2.40    2.86
   0  10  12   12.77    4.38
   0  10  12   -5.92    3.28
   0  10 -12   -1.78    3.05
   0  10  12   -2.14    2.42
   0  10 -12   -1.75    3.08
   0  10 -12    0.20    2.60
   0  10  12   -1.59    2.88
   0  10 -12    0.90    4.11
   0  10 -12   -6.87    2.69
   0  10  12   -4.09    3.47
   0  10 -12   -3.65    3.54
   0 -10  14    1.05    3.96
   0 -10  14   -0.91    3.43
   0 -10 -14   -0.63    3.43
   0 -10 -14    3.67    2.71
   0 -10 -14    1.88    2.28
   0 -10  14   -0.60    3.97
   0 -10 -14    0.84    2.62
   0 -10  14   -0.20    3.14
   0 -10 -14   -2.59    3.37
   0 -10 -14    3.90    3.87
   0 -10  14    2.40    2.25
   0 -10  14    5.36    4.03
   0 -10  14   -3.81    3.64
   0 -10  14    2.72    3.82
   0  10  14    0.30    2.34
   0  10  14    4.06    4.01
   0  10 -14    1.45    3.33
   0  10  14   -0.27    4.85
   0  10 -14   -2.50    3.66
   0  10 -14   -5.25    4.33
   0  10 -14    4.84    4.36
   0  10 -14    0.34    3.35
   0  10  14   -2.69    3.15
   0  10  14   -1.29    3.46
   0  10  14    2.80    3.08
   0  10  14   -2.79    3.99
   0  10  14   -2.39    2.85
   0  10 -14    3.90    2.89
   0  10  14    0.37    3.57
   0  10 -14    4.16    3.45
   0  10  14   -2.99    2.59
   0  10  14    0.72    2.57
   0 -10 -16    0.42    2.56
   0 -10 -16    5.16    4.73
   0 -10  16    2.20    4.40
   0 -10  16    0.59    3.88
   0 -10  16    1.83    4.63
   0 -10  16    3.78    4.68
   0 -10  16   -6.18    4.35
   0 -10  16    6.02    4.51
   0 -10  16    4.42    2.19
   0 -10 -16   -5.21    2.95
   0 -10 -16    9.44    3.74
   0 -10 -16   -5.43    3.63
   0 -10 -16    0.53    3.79
   0 -10  16   -0.50    4.39
   0  10 -16   -1.04    3.72
   0  10  16   -0.06    4.46
   0  10 -16   12.22    4.64
   0  10 -16    6.66    3.98
   0  10  16    2.62    3.01
   0  10  16    2.00    4.39
   0  10  16    1.75    2.86
   0  10  16    3.42    5.23
   0  10 -16   -1.71    5.28
   0  10  16   -1.05    3.26
   0  10  16    5.56    5.24
   0  10  16    1.16    4.40
   0  10  16    0.91    4.13
   0  10 -16    5.16    3.44
   0  10  16   -0.19    3.95
   0  10 -16   -2.58    4.00
   0 -10  18    0.34    2.46
   0 -10  18    7.37    4.83
   0 -10 -18   -2.62    4.91
   0 -10  18    2.20    4.26
   0 -10  18  -13.32    5.23
   0 -10 -18    1.34    2.71
   0 -10  18   -4.12    5.18
   0 -10  18    1.49    5.18
   0  10 -18   -2.58    4.48
   0  10  18   -2.87    5.11
   0  10  18    0.31    4.84
   0  10  18   -1.18    3.28
   0  10 -18    0.68    4.29
   0  10  18   -2.19    5.79
   0  10 -18    0.05    6.79
   0  10 -18    0.39    4.52
   0  10  18    4.35    4.96
   0  10 -18   -2.78    4.02
   0  10  18   -5.31    4.02
   0  10  18   -3.48    3.20
   0  10 -18    1.08    4.78
   0 -10  20   -2.06    5.65
   0 -10 -20   -0.52    2.98
   0 -10  20   -4.32    5.93
   0 -10  20    3.79    3.09
   0 -10 -20   -6.59    5.57
   0 -10  20    2.38    6.40
   0 -10  20    3.44    5.08
   0  10  20   -5.08    4.51
   0  10  20    4.60    6.07
   0  10  20    1.79    5.77
   0  10  20   -3.45    3.90
   0  10 -20   -2.64    4.99
   0  10  20    4.92    3.90
   0  10 -20    0.24    4.80
   0  10 -20   12.67    5.67
   0  10 -20   -1.12    8.67
   0 -11   1    0.23    2.34
   0 -11  -1    0.24    2.43
   0 -11  -1    2.82    3.91
   0 -11   1    0.40    3.90
   0 -11  -1   -2.55    2.48
   0 -11   1   -0.50    2.44
   0 -11  -1    3.95    2.13
   0 -11   1   -0.54    3.37
   0 -11   1   -2.00    2.36
   0 -11  -1   -1.38    3.20
   0 -11   1   -0.87    2.63
   0 -11  -1   -1.22    1.71
   0 -11   1   -1.10    1.75
   0 -11  -1    0.12    2.33
   0  11   1    1.94    2.39
   0  11  -1   -0.34    2.71
   0  11   1   -5.83    2.66
   0  11   1   -0.49    3.05
   0  11   1    1.70    2.72
   0  11   1   -6.98    2.81
   0  11  -1   -2.45    2.91
   0  11  -1   -1.91    2.47
   0  11   1   -0.78    1.93
   0  11  -1   -1.33    1.83
   0  11  -1    1.46    3.70
   0  11   1   -5.42    3.17
   0  11  -1    1.02    2.73
   0  11  -1    4.02    2.75
   0  11   1   -1.25    3.30
   0  11  -1   -0.94    3.15
   0  11  -1    3.59    3.49
   0  11  -1   -1.23    2.26
   0  11   1    4.53    3.37
   0  11   1   -2.85    2.46
   0 -11   3   11.17    2.87
   0 -11  -3   13.89    4.57
   0 -11   3   14.76    2.95
   0 -11  -3    9.59    2.21
   0 -11  -3    7.23    2.28
   0 -11  -3    8.66    3.73
   0 -11   3   14.62    3.48
   0 -11   3    9.08    2.19
   0 -11  -3    9.89    2.92
   0 -11   3   11.64    2.94
   0 -11  -3    9.58    2.33
   0 -11  -3    9.48    2.56
   0 -11   3    1.04    3.72
   0  11   3   11.88    2.54
   0  11  -3    9.90    3.31
   0  11   3    8.04    3.01
   0  11   3    3.81    4.40
   0  11  -3    9.97    2.79
   0  11  -3    8.84    3.07
   0  11  -3   10.97    2.84
   0  11   3   13.61    2.30
   0  11   3   10.18    2.67
   0  11  -3   10.10    4.26
   0  11  -3    7.36    3.29
   0  11   3    7.66    2.72
   0  11   3    7.93    3.56
   0  11  -3    9.67    2.93
   0  11   3    9.69    2.63
   0  11   3   11.40    5.31
   0  11   3    5.21    3.38
   0  11  -3   10.80    2.28
   0  11  -3   12.83    3.84
   0  11  -3    8.24    2.60
   0 -11  -5    7.72    3.75
   0 -11   5    1.96    2.79
   0 -11  -5    2.62    2.32
   0 -11   5    5.44    3.12
   0 -11   5    3.37    3.21
   0 -11  -5    4.29    1.90
   0 -11  -5    2.35    2.30
   0 -11   5    4.48    3.23
   0 -11   5    5.99    3.82
   0 -11   5    5.29    2.93
   0 -11  -5    1.55    2.52
   0 -11   5    1.92    1.73
   0 -11  -5    3.22    2.27
   0  11   5    4.14    2.87
   0  11  -5    7.02    3.42
   0  11  -5    4.30    1.90
   0  11   5    3.29    2.02
   0  11  -5    7.54    3.65
   0  11   5    0.63    3.72
   0  11  -5    5.21    2.31
   0  11  -5    4.47    4.66
   0  11   5    0.25    2.56
   0  11   5   -0.38    2.10
   0  11  -5    4.02    2.82
   0  11   5    6.29    2.99
   0  11  -5    1.60    3.17
   0  11  -5    2.41    2.98
   0  11  -5    0.78    3.28
   0  11   5    0.69    2.87
   0  11   5   12.02    4.21
   0  11   5    4.64    2.36
   0  11   5    7.05    3.46
   0  11  -5    6.69    3.43
   0 -11  -7   -4.04    2.29
   0 -11   7    4.40    3.10
   0 -11   7   -1.36    3.13
   0 -11   7   -2.39    3.35
   0 -11   7   -0.56    3.81
   0 -11  -7    3.58    2.30
   0 -11  -7    1.87    2.02
   0 -11  -7    3.81    5.54
   0 -11   7    0.39    3.35
   0 -11  -7    2.35    2.66
   0 -11   7    0.84    3.28
   0 -11  -7    4.13    3.45
   0 -11   7    2.00    2.11
   0 -11  -7    2.48    3.33
   0 -11  -7   10.11    3.40
   0  11   7   -2.49    2.47
   0  11  -7   -0.38    3.60
   0  11  -7    3.19    3.10
   0  11   7   -0.92    2.09
   0  11  -7    3.08    2.41
   0  11   7    5.41    4.04
   0  11  -7    2.12    3.28
   0  11  -7   -1.61    4.79
   0  11  -7   -0.50    2.97
   0  11   7    3.96    2.72
   0  11  -7    4.24    2.94
   0  11   7    0.65    2.04
   0  11  -7    4.35    3.53
   0  11   7    5.59    3.65
   0  11   7    3.99    3.90
   0  11   7    0.13    2.40
   0  11  -7   -5.83    3.39
   0  11   7   -0.14    2.30
   0  11   7   -0.57    3.11
   0  11   7   -3.13    2.11
   0 -11   9    4.98    3.27
   0 -11   9    2.27    2.32
   0 -11   9    4.90    3.86
   0 -11   9    0.13    2.32
   0 -11   9    1.75    2.26
   0 -11  -9    0.29    1.94
   0 -11  -9    0.49    3.17
   0 -11   9    7.67    4.08
   0 -11   9    1.47    3.43
   0 -11  -9    2.24    2.90
   0 -11  -9    7.02    3.91
   0  11  -9   -3.08    3.72
   0  11   9   -0.24    2.86
   0  11  -9    3.22    3.19
   0  11  -9    3.62    3.80
   0  11   9   -3.82    4.12
   0  11   9   -0.17    4.00
   0  11   9    1.70    4.33
   0  11   9   -0.93    2.35
   0  11   9    0.50    3.16
   0  11  -9    6.53    4.46
   0  11  -9   -3.04    2.54
   0  11  -9    3.15    5.87
   0  11  -9    1.99    3.27
   0  11   9   -0.44    2.09
   0  11  -9    6.90    3.56
   0  11   9    1.11    2.65
   0  11  -9   -0.24    3.19
   0 -11 -11    2.76    3.58
   0 -11  11   -2.37    4.14
   0 -11 -11   -2.95    3.70
   0 -11 -11    0.94    2.60
   0 -11  11    4.24    3.12
   0 -11  11   -0.40    3.76
   0 -11  11   -3.71    3.77
   0 -11  11   -0.31    2.32
   0 -11 -11    1.74    2.26
   0 -11  11   -0.11    2.68
   0 -11  11    4.17    3.71
   0 -11  11    1.55    4.29
   0  11  11    6.79    4.37
   0  11  11    2.20    3.37
   0  11  11   -1.23    2.29
   0  11 -11    2.77    3.63
   0  11 -11   -1.84    3.33
   0  11 -11    1.86    3.61
   0  11 -11    1.20    2.90
   0  11  11    2.88    2.92
   0  11  11    1.33    2.80
   0  11  11    2.81    3.17
   0  11  11   -4.17    2.60
   0  11  11    1.97    2.34
   0  11  11    9.24    4.22
   0  11 -11    1.16    4.32
   0  11 -11   -8.47    5.06
   0  11 -11   -0.37    4.15
   0 -11  13    2.55    4.85
   0 -11 -13    2.15    4.07
   0 -11  13   12.09    4.88
   0 -11  13   -1.16    2.38
   0 -11  13    2.57    4.33
   0 -11  13   -6.74    4.19
   0 -11 -13   -4.68    3.91
   0 -11  13    3.99    3.73
   0 -11 -13    3.29    3.62
   0 -11 -13    5.54    2.79
   0 -11 -13   -0.26    2.37
   0 -11  13    1.71    3.29
   0  11 -13    2.88    5.13
   0  11 -13    5.26    4.59
   0  11 -13    3.75    3.90
   0  11  13   -0.44    3.48
   0  11  13    4.15    2.86
   0  11 -13    3.63    3.27
   0  11 -13    5.86    3.77
   0  11  13    8.96    2.84
   0  11  13    1.16    4.86
   0  11  13   -1.93    3.22
   0  11 -13    6.46    3.91
   0  11  13    4.24    4.33
   0  11  13    5.35    5.74
   0  11  13    0.19    3.40
   0  11  13    1.54    4.20
   0 -11  15    1.66    2.58
   0 -11  15    1.74    5.04
   0 -11 -15   -1.84    4.40
   0 -11 -15    1.28    2.61
   0 -11  15    6.84    4.89
   0 -11 -15   -2.77    4.51
   0 -11  15    3.42    4.03
   0 -11  15    4.29    5.52
   0  11 -15    1.94    3.64
   0  11  15   17.81    6.70
   0  11 -15   -5.85    4.56
   0  11 -15    5.84    4.32
   0  11  15    2.13    3.08
   0  11 -15    2.88    4.62
   0  11  15    1.12    3.94
   0  11  15    4.85    4.90
   0  11  15   -2.82    4.01
   0  11  15   -4.39    4.98
   0  11 -15   -2.23    4.15
   0  11  15   -1.75    5.55
   0  11  15    1.35    3.08
   0 -11  17   -3.72    2.47
   0 -11  17   -1.20    4.53
   0 -11  17   -2.26    5.91
   0 -11  17    3.79    5.53
   0 -11  17    1.21    5.42
   0 -11 -17    7.04    5.35
   0 -11 -17   -3.03    3.01
   0  11  17   -0.10    4.49
   0  11 -17   -8.26    4.42
   0  11 -17   -7.27    4.74
   0  11  17   -5.95    8.01
   0  11 -17    5.67    5.55
   0  11  17   -8.36    3.45
   0  11  17   -0.05    5.67
   0  11  17   -5.57    3.61
   0  11 -17   -3.25    4.57
   0  11  17   -0.15    6.35
   0 -12   0   18.66    3.27
   0 -12   0   15.36    3.67
   0 -12   0   16.59    2.69
   0 -12   0   21.36    4.69
   0 -12   0   23.04    3.50
   0 -12   0   10.76    5.09
   0  12   0   21.15    4.98
   0  12   0   18.07    3.36
   0  12   0   17.92    2.95
   0  12   0   12.23    3.85
   0  12   0   22.24    3.81
   0  12   0   18.02    4.82
   0  12   0   20.31    3.66
   0  12   0   20.20    3.34
   0  12   0   23.64    4.67
   0 -12  -2   -0.07    2.86
   0 -12   2   -2.54    2.04
   0 -12   2   -8.41    3.59
   0 -12  -2   -2.24    3.90
   0 -12  -2   -3.88    1.87
   0 -12  -2   -4.89    3.63
   0 -12   2   -2.57    3.13
   0 -12   2    2.90    4.80
   0 -12   2    3.54    3.13
   0 -12   2    0.40    3.14
   0 -12  -2    2.34    3.55
   0 -12   2   -2.49    3.86
   0  12  -2    0.72    2.46
   0  12   2    3.20    2.42
   0  12   2    4.86    4.25
   0  12  -2   -0.26    3.68
   0  12  -2   -1.47    3.21
   0  12   2   -0.55    2.80
   0  12  -2   -3.75    3.37
   0  12   2   -5.25    3.65
   0  12   2   -2.38    2.89
   0  12   2    2.95    3.67
   0  12   2    3.91    3.22
   0  12  -2    4.24    4.15
   0  12   2   -2.04    4.40
   0  12   2    1.04    2.72
   0  12   2   -2.55    4.18
   0  12  -2    1.68    3.40
   0  12  -2    5.18    4.81
   0  12  -2    1.16    3.23
   0  12  -2    1.63    2.80
   0  12  -2    1.02    4.14
   0 -12  -4   -2.06    2.01
   0 -12  -4   -3.15    5.30
   0 -12   4   -0.01    4.77
   0 -12  -4    0.49    4.05
   0 -12   4    6.21    3.71
   0 -12   4    2.36    2.22
   0 -12   4    0.66    3.64
   0 -12   4    1.28    3.34
   0 -12   4   -0.34    3.35
   0 -12  -4   -0.58    2.86
   0  12  -4    1.17    4.36
   0  12  -4   16.06    5.46
   0  12   4    3.80    3.04
   0  12   4    4.75    4.62
   0  12   4    3.96    3.27
   0  12  -4   -2.26    4.34
   0  12   4    6.98    2.78
   0  12  -4    4.56    4.10
   0  12  -4    3.21    2.69
   0  12   4    7.56    4.76
   0  12   4    7.96    2.61
   0  12  -4    6.63    3.98
   0  12   4   -2.18    3.60
   0  12  -4    3.29    3.53
   0  12  -4   -0.33    3.54
   0  12   4   -1.98    2.62
   0  12  -4    6.70    2.91
   0  12   4   -0.02    3.83
   0  12  -4   -0.20    3.23
   0  12   4   -0.68    4.19
   0 -12   6   16.47    3.99
   0 -12   6   18.19    2.99
   0 -12  -6   18.25    2.87
   0 -12  -6   12.23    6.73
   0 -12   6    6.62    5.16
   0 -12   6   18.04    4.43
   0 -12  -6   15.57    4.63
   0 -12   6   14.99    4.35
   0 -12  -6   19.22    2.99
   0  12  -6   18.05    4.03
   0  12  -6   27.16    6.51
   0  12  -6   17.93    4.96
   0  12   6   20.79    4.80
   0  12   6   20.66    5.43
   0  12   6   19.96    2.89
   0  12   6   22.56    3.51
   0  12  -6   15.66    3.31
   0  12   6   23.35    3.96
   0  12  -6   20.89    4.89
   0  12   6   16.96    5.33
   0  12  -6   10.84    4.88
   0  12   6   20.27    2.87
   0  12  -6   23.37    4.04
   0  12  -6   28.08    4.35
   0  12   6   16.99    4.04
   0 -12   8    9.15    2.60
   0 -12   8   14.71    4.24
   0 -12   8   11.69    4.48
   0 -12   8   17.83    5.36
   0 -12  -8   11.26    2.94
   0 -12   8   14.02    4.32
   0 -12  -8   12.62    4.79
   0 -12  -8   10.23    2.64
   0 -12  -8   19.46    4.46
   0  12   8   14.88    3.41
   0  12  -8   13.14    4.28
   0  12   8    9.45    4.31
   0  12   8   18.20    3.06
   0  12  -8   12.70    4.03
   0  12   8    8.45    4.72
   0  12  -8   21.91    4.96
   0  12   8   19.81    5.94
   0  12   8   14.62    3.86
   0  12   8    9.32    2.82
   0  12  -8   15.54    4.15
   0  12   8    3.80    5.74
   0  12  -8   14.01    3.10
   0 -12 -10   -1.50    4.51
   0 -12  10    1.08    4.85
   0 -12  10    1.44    2.39
   0 -12 -10    0.15    3.91
   0 -12  10   -5.13    4.20
   0 -12  10   -1.58    4.25
   0 -12 -10    0.44    2.46
   0 -12 -10    8.40    4.02
   0  12  10    4.30    4.35
   0  12  10    1.84    2.62
   0  12  10   -0.40    3.27
   0  12  10    9.98    5.71
   0  12 -10   -5.98    3.83
   0  12  10    4.54    4.91
   0  12 -10    1.96    3.20
   0  12 -10   -8.70    4.67
   0  12  10   -4.11    2.75
   0  12 -10    4.85    4.20
   0  12  10    3.76    3.82
   0  12 -10    0.46    4.18
   0 -12  12    0.60    4.80
   0 -12 -12    5.34    4.10
   0 -12  12   -0.11    2.68
   0 -12  12    2.43    5.42
   0 -12 -12   -2.23    4.84
   0 -12  12    7.10    4.99
   0 -12 -12   -2.06    4.67
   0 -12 -12    3.20    2.53
   0  12  12    2.73    6.30
   0  12 -12   -3.32    5.15
   0  12  12    2.78    4.12
   0  12 -12    3.40    3.49
   0  12 -12    4.07    4.55
   0  12  12   -3.35    2.74
   0  12 -12    3.49    4.57
   0  12 -12   -5.09    4.49
   0  12  12    3.65    5.27
   0  12  12   -1.66    2.76
   0 -12 -14    2.04    2.74
   0 -12 -14   -1.67    8.95
   0 -12  14    3.40    3.38
   0 -12  14   11.58    6.17
   0 -12  14    0.01    6.18
   0 -12 -14   -2.71    5.36
   0  12 -14    3.55    6.48
   0  12  14    0.68    3.12
   0  12  14   16.30    6.38
   0  12  14   11.69    4.86
   0  12  14    8.22    6.81
   0  12 -14   13.23    5.26
   0  12 -14    6.04    4.96
   0  12  14    2.11    3.12
   0 -13  -1    8.34    2.91
   0 -13  -1   16.48    6.97
   0 -13   1    6.46    2.63
   0 -13   1   10.98    7.76
   0 -13  -1    0.45    5.26
   0 -13   1    9.80    5.16
   0  13  -1   12.02    5.33
   0  13  -1   -0.84    6.68
   0  13   1    1.67    3.05
   0  13   1    5.84    3.42
   0  13   1    9.75    5.58
   0  13  -1    7.44    4.38
   0  13  -1   -0.18    4.94
   0  13   1    4.57    4.35
   0  13   1   13.02    5.44
   0  13   1   11.06    5.28
   0  13  -1    2.15    3.14
   0  13  -1    3.57    3.61
   0 -13   3   11.75    2.83
   0 -13   3   11.99    4.40
   0 -13   3    9.26    5.12
   0 -13  -3    5.58    5.27
   0 -13  -3   12.40    2.97
   0  13  -3    5.81    5.29
   0  13   3   11.51    5.95
   0  13  -3   12.72    6.99
   0  13  -3   15.52    4.01
   0  13  -3   10.22    3.47
   0  13   3   11.26    4.21
   0  13  -3   17.05    5.30
   0  13   3    6.79    5.09
   0  13  -3   11.23    4.53
   0  13   3   14.66    3.68
   0  13  -3   17.11    7.52
   0  13   3   10.80    3.20
   0  13   3   10.16    5.83
   0 -13  -5   32.41    7.46
   0 -13   5   20.25    3.12
   0 -13  -5   22.28    5.82
   0 -13   5   11.27    5.06
   0 -13  -5   22.72    3.39
   0 -13   5   20.72    5.17
   0  13   5   20.36    5.73
   0  13  -5   24.40    6.12
   0  13  -5   21.82    5.22
   0  13   5   21.08    3.42
   0  13   5   18.82    4.60
   0  13   5   22.96    8.34
   0  13  -5   29.10    4.94
   0  13   5   24.30    3.51
   0  13   5   27.53    6.83
   0  13  -5   25.01    3.95
   0  13  -5   21.26    5.74
   0  13  -5   23.02    4.72
   0 -13   7    7.59    5.05
   0 -13  -7   16.27    5.71
   0 -13  -7    5.74    5.36
   0 -13  -7   15.56    3.13
   0 -13   7    8.88    5.13
   0  13   7   20.42    7.10
   0  13   7    9.41    5.72
   0  13   7    2.23    4.60
   0  13  -7   22.75    6.30
   0  13  -7   17.66    5.15
   0  13   7   10.13    3.23
   0  13  -7   10.44    3.80
   0  13  -7    7.68    4.75
   0  13   7   12.40    3.36
   0  13  -7   10.79    4.53
   0 -13   9   -3.76    5.62
   0 -13  -9   10.61    5.72
   0 -13   9   -2.67    3.43
   0 -13  -9    1.33    2.93
   0  13   9    6.96    4.93
   0  13   9  -11.40    6.14
   0  13  -9    7.81    4.99
   0  13   9   18.36    7.29
   0  13  -9    0.92    4.80
   0  13   9   -5.30    2.98
   0  13   9    4.59    3.33
  -1   0 -29    7.81    7.31
   1   0  29    3.02    4.33
   1   0  29   -3.79    5.85
  -1   0 -29   -4.73    4.37
  -1   0 -29    4.89    5.38
   1   0  29    3.74    4.60
   1   0  29   17.16    5.63
  -1   0 -29   -4.68    6.11
   1   0  29   -4.42    5.36
   1   0  27   -2.01    4.34
   1   0  27    1.26    3.56
   1   0  27   -4.90    4.69
  -1   0 -27   -0.57    3.59
   1   0  27    1.51    5.76
   1   0  27    7.14    6.17
  -1   0 -27   -1.76    7.95
  -1   0 -27   11.77    5.14
   1   0  27    5.63    5.66
   1   0  27    6.78    4.18
  -1   0 -27   -1.83    5.15
  -1   0 -27   -1.72    4.17
   1   0  27   -0.90    3.90
   1   0  25    0.33    3.46
  -1   0 -25   -5.58    5.06
   1   0  25    4.56    3.75
   1   0  25    7.13    4.55
  -1   0 -25    3.64    4.26
  -1   0 -25   -5.74    4.11
   1   0  25   -2.09    4.67
   1   0  25    3.68    3.79
  -1   0 -25   -5.29    4.08
   1   0  25    0.57    2.97
   1   0  25    0.01    2.92
   1   0  25   -4.43    4.65
  -1   0 -25   -1.20    3.36
  -1   0 -25    2.30    3.84
  -1   0 -25    1.40    3.09
   1   0  23    0.03    2.44
   1   0  23    5.06    2.75
   1   0  23    3.92    4.28
  -1   0 -23   -1.78    2.40
   1   0  23   -0.83    2.84
  -1   0 -23    5.24    3.05
  -1   0 -23    0.58    3.75
   1   0  23    3.09    3.33
  -1   0 -23    2.69    3.50
   1   0  23    3.15    3.15
   1   0  23    3.07    2.63
   1   0  23   -5.42    3.09
   1   0  23    1.92    2.92
   1   0  23   -5.46    3.48
   1   0  23   -0.84    2.67
  -1   0 -23   -1.10    3.26
  -1   0 -23    2.84    3.43
  -1   0 -23    4.40    2.78
  -1   0 -23   -3.81    2.79
   1   0  21    3.43    2.26
  -1   0 -21    0.87    2.80
   1   0  21   -0.24    1.96
   1   0  21    4.91    2.49
  -1   0 -21   -1.32    2.57
   1   0  21    1.67    2.24
  -1   0 -21   -0.36    2.74
  -1   0 -21    1.79    2.63
  -1   0 -21    1.26    2.31
   1   0  21    5.25    2.68
   1   0  21   -3.32    2.54
  -1   0 -21   -2.20    2.45
   1   0  21   -4.19    2.73
  -1   0 -21    0.53    2.23
   1   0  21    1.06    3.10
  -1   0 -21   -3.34    2.01
  -1   0 -21    3.64    2.47
   1   0  21   -1.02    2.10
   1   0  19   -0.49    1.73
  -1   0 -19    2.35    2.12
  -1   0 -19    3.71    2.42
   1   0  19   -2.86    2.25
  -1   0 -19   -0.01    2.17
   1   0  19    0.41    2.21
   1   0  19    1.75    2.16
   1   0  19    0.64    1.80
  -1   0 -19   -0.99    2.01
   1   0  19    2.34    2.21
   1   0  19    3.11    2.24
   1   0  19   -0.16    1.69
   1   0  19    0.08    1.67
  -1   0 -19   -0.56    1.80
  -1   0 -19   -3.38    1.95
  -1   0 -19   -4.52    1.76
  -1   0 -19   -0.89    2.10
   1   0  19   -0.11    2.13
  -1   0 -19   -1.53    2.09
   1   0  17    0.94    2.00
  -1   0 -17   -3.86    1.47
  -1   0 -17    0.83    1.69
  -1   0 -17    2.73    1.76
  -1   0 -17   -0.06    1.84
   1   0  17    1.50    1.52
   1   0  17   -0.92    1.74
  -1   0 -17   -0.74    1.57
  -1   0 -17    2.00    1.74
  -1   0 -17   -2.09    1.65
   1   0  17    1.41    1.41
   1   0  17    1.39    1.65
   1   0  17    2.52    1.83
   1   0  17    0.31    1.77
  -1   0 -17    0.02    1.86
   1   0  17   -0.98    1.48
  -1   0 -17    0.50    2.00
   1   0  17    0.10    1.71
  -1   0 -15    1.69    1.49
   1   0  15   -2.15    1.44
  -1   0 -15   -0.48    1.33
   1   0  15   -0.13    1.53
  -1   0 -15   -0.66    1.63
   1   0  15    0.26    1.26
  -1   0 -15    1.73    1.62
   1   0  15    3.23    1.32
   1   0  15    1.22    1.19
   1   0  15    1.72    1.49
   1   0  15    0.45    1.47
  -1   0 -15    2.67    1.84
   1   0  15   -0.44    1.54
  -1   0 -15    6.01    1.56
  -1   0 -15   -1.30    1.26
  -1   0 -15    0.44    1.52
   1   0  15    1.25    1.47
   1   0  15   -1.15    1.21
  -1   0 -15   -0.61    1.50
   1   0  13    0.34    1.25
   1   0  13    0.61    1.20
   1   0  13   -0.35    1.23
   1   0  13    0.32    1.08
  -1   0 -13   -1.98    1.17
  -1   0 -13    1.33    1.28
  -1   0 -13    2.81    1.40
  -1   0 -13    0.85    1.08
   1   0  13   -0.86    0.94
  -1   0 -13    1.31    1.15
  -1   0 -13    0.27    1.27
   1   0  13   -0.21    1.26
  -1   0 -13   -0.25    1.14
   1   0  13    2.28    1.18
   1   0  13   -0.51    1.15
   1   0  13   -0.29    1.04
  -1   0 -13   -1.09    1.09
  -1   0 -13    1.18    1.05
   1   0  13   -1.17    0.94
   1   0  11   -0.03    0.86
  -1   0 -11    0.36    1.14
   1   0  11    1.00    1.18
  -1   0 -11   -0.21    1.05
   1   0  11    1.18    1.06
  -1   0 -11    2.14    1.19
  -1   0 -11    0.55    1.11
   1   0  11    0.88    1.02
   1   0  11   -0.25    0.95
   1   0  11    1.41    1.22
  -1   0 -11    0.23    1.00
  -1   0 -11    0.27    0.99
  -1   0 -11    1.42    0.94
  -1   0 -11   -0.28    0.81
   1   0  11   -0.55    0.92
   1   0  11    1.25    1.01
  -1   0 -11    0.21    1.04
   1   0   9   -0.27    0.84
  -1   0  -9   -0.02    0.91
  -1   0  -9   -0.56    0.91
   1   0   9    0.35    1.08
   1   0   9    0.35    1.01
  -1   0  -9    0.86    0.87
   1   0   9   -0.54    0.76
  -1   0  -9    0.64    1.06
   1   0   9   -0.27    0.85
  -1   0  -9   -0.11    0.54
  -1   0  -9    0.07    0.78
   1   0   9   -0.18    0.86
   1   0   9    0.23    0.83
  -1   0  -9    0.50    0.93
   1   0   9   -0.66    0.72
  -1   0  -9    0.35    0.75
  -1   0  -9   -0.04    1.03
  -1   0  -9   -0.28    0.80
  -1   0  -7   -0.58    0.86
   1   0   7   -0.99    0.78
  -1   0  -7   -1.06    0.81
  -1   0  -7   -0.63    0.76
  -1   0  -7    0.21    0.76
  -1   0  -7   -0.64    0.72
  -1   0  -7    0.61    0.89
   1   0   7   -0.74    0.74
   1   0   7    0.10    0.93
   1   0   7   -0.50    0.76
   1   0   7   -0.38    0.90
  -1   0  -7   -0.56    0.76
   1   0   7    0.41    0.76
   1   0   7    0.20    0.84
  -1   0  -7    0.14    0.73
   1   0   7   -0.35    0.63
  -1   0  -7   -0.66    0.45
   1   0   5   -1.48    0.68
  -1   0  -5   -0.22    0.43
   1   0   5   -0.33    0.68
  -1   0  -5   -0.47    0.69
  -1   0  -5   -0.36    0.67
  -1   0  -5    0.11    0.69
   1   0   5   -0.54    0.84
   1   0   5    0.02    0.66
   1   0   5   -0.63    0.64
  -1   0  -5   -0.40    0.76
  -1   0  -5   -0.73    0.74
   1   0   5    0.14    0.65
   1   0   5   -0.24    0.80
  -1   0  -5   -0.30    0.65
  -1   0  -5   -0.88    0.56
   1   0   5   -0.60    0.55
  -1   0  -3   -0.02    0.49
  -1   0  -3   -0.28    0.70
   1   0   3   -0.09    0.49
   1   0   3   -0.57    0.45
  -1   0  -3   -0.28    0.46
  -1   0  -3    0.03    0.46
   1   0   3   -0.08    0.43
   1   0   3   -0.50    0.60
   1   0   3    0.29    0.55
   1   0   3   -0.06    0.58
   1   0   3   -0.07    0.38
   1   0   3    0.38    0.60
  -1   0  -3   -0.40    0.53
   1   0   3   -0.62    0.52
  -1   0  -3   -0.68    0.41
  -1   0  -3    0.04    0.54
  -1   0   5   -0.15    0.77
   1   0  -5   -0.57    0.47
  -1   0   5    0.28    0.58
  -1   0   5   -0.46    0.58
   1   0  -5   -0.32    0.60
   1   0  -5   -0.30    0.66
   1   0  -5   -0.30    0.53
   1   0  -5    0.14    0.69
   1   0  -5    0.21    0.63
  -1   0   5   -0.23    0.36
  -1   0   5   -0.32    0.54
  -1   0   5   -0.55    0.60
   1   0  -5   -0.13    0.41
   1   0  -5    0.11    0.61
  -1   0   5   -0.34    0.58
   1   0  -5    0.74    0.81
  -1   0   5    0.33    0.78
  -1   0   5   -0.80    0.59
   1   0  -5   -0.54    0.56
  -1   0   5   -0.68    0.70
  -1   0   7    0.28    0.70
   1   0  -7    0.63    0.86
   1   0  -7   -0.57    0.67
  -1   0   7    0.26    0.71
  -1   0   7   -0.75    0.70
   1   0  -7   -1.13    0.72
  -1   0   7    0.18    0.49
   1   0  -7    0.40    0.83
  -1   0   7    0.71    0.78
  -1   0   7    0.90    0.50
  -1   0   7    0.40    0.75
   1   0  -7   -0.24    0.66
   1   0  -7   -0.27    0.71
  -1   0   7    0.58    0.87
   1   0  -7    0.81    0.77
  -1   0   7   -0.14    0.74
   1   0  -7   -0.20    0.74
   1   0  -7    0.10    0.60
  -1   0   7   -0.22    0.80
  -1   0   7   -1.25    0.84
  -1   0   9   -0.52    0.78
   1   0  -9   -0.59    0.69
  -1   0   9    0.12    0.51
  -1   0   9   -0.38    0.85
   1   0  -9   -0.17    0.81
   1   0  -9    0.16    0.80
   1   0  -9   -0.02    0.71
   1   0  -9    0.11    0.84
  -1   0   9   -0.46    0.56
   1   0  -9   -0.65    0.98
  -1   0   9   -1.02    0.73
  -1   0   9   -0.42    0.80
   1   0  -9   -0.07    0.85
  -1   0   9   -0.81    0.84
  -1   0   9   -0.24    0.91
  -1   0   9   -0.19    0.91
   1   0  -9    0.33    0.97
  -1   0   9   -0.64    0.94
   1   0  -9   -0.80    0.86
   1   0  -9   -1.39    0.72
  -1   0  11    0.06    0.87
  -1   0  11   -0.85    0.70
   1   0 -11    0.16    0.94
  -1   0  11    0.11    0.96
  -1   0  11    0.22    1.16
  -1   0  11   -1.49    0.84
   1   0 -11   -1.25    1.01
   1   0 -11    1.67    1.08
  -1   0  11    0.09    0.68
  -1   0  11    0.50    0.98
   1   0 -11   -0.04    0.81
   1   0 -11    0.30    0.97
   1   0 -11    0.68    1.10
   1   0 -11   -0.45    0.78
  -1   0  11   -1.40    0.87
   1   0 -11    0.56    0.78
  -1   0  11   -1.80    0.81
   1   0 -11   -0.10    1.03
  -1   0  13   -0.61    1.00
   1   0 -13   -1.07    1.17
  -1   0  13   -0.28    1.08
   1   0 -13   -1.71    0.89
  -1   0  13   -0.27    1.09
  -1   0  13    1.09    0.94
  -1   0  13   -1.14    1.17
  -1   0  13    0.17    0.90
   1   0 -13    0.52    0.94
   1   0 -13    1.72    1.26
   1   0 -13   -1.11    0.95
   1   0 -13    1.43    1.17
   1   0 -13    0.28    1.10
  -1   0  13   -0.30    0.89
   1   0 -13   -0.63    0.91
  -1   0  13   -0.64    1.03
   1   0 -13    0.51    1.25
  -1   0  13    0.20    1.10
   1   0 -13   -0.94    0.90
   1   0 -15    2.22    1.29
  -1   0  15   -1.68    1.19
  -1   0  15    0.99    1.37
   1   0 -15   -1.03    1.40
   1   0 -15    1.16    1.23
  -1   0  15    0.83    1.03
   1   0 -15    0.76    1.03
  -1   0  15    1.07    1.27
   1   0 -15    0.40    1.45
  -1   0  15    1.88    1.25
  -1   0  15    1.63    1.63
   1   0 -15    0.91    1.23
   1   0 -15    1.27    1.16
   1   0 -15   -0.40    1.44
   1   0 -15   -0.85    1.21
   1   0 -15   -0.34    1.26
  -1   0  15    0.65    1.31
  -1   0  15   -0.14    1.25
   1   0 -17    2.41    1.29
   1   0 -17   -1.35    1.39
  -1   0  17    1.03    1.79
  -1   0  17    0.31    1.61
  -1   0  17    1.37    1.53
  -1   0  17    2.10    1.60
   1   0 -17    0.53    1.79
   1   0 -17   -1.97    1.42
   1   0 -17    0.23    1.39
  -1   0  17    3.06    1.34
   1   0 -17   -0.68    1.71
  -1   0  17   -1.43    1.76
   1   0 -17    2.58    1.43
   1   0 -17    2.13    1.55
  -1   0  17   -1.55    1.47
  -1   0  17   -0.92    1.53
   1   0 -17   -1.71    1.82
  -1   0  17   -1.05    1.19
  -1   0  17   -1.34    1.38
  -1   0  17   -0.16    1.39
   1   0 -17   -1.01    1.52
  -1   0  19    2.24    2.21
  -1   0  19   -2.36    1.51
  -1   0  19   -2.52    2.03
  -1   0  19   -0.46    1.92
   1   0 -19    2.15    4.60
   1   0 -19    0.66    1.80
  -1   0  19   -0.35    1.66
   1   0 -19   -1.93    1.84
   1   0 -19    1.41    2.00
   1   0 -19   -1.11    1.78
   1   0 -19   -0.09    2.06
  -1   0  19   -1.00    1.64
   1   0 -19   -0.21    1.72
   1   0 -19    0.91    1.48
  -1   0  19    0.28    1.87
  -1   0  19   -0.89    1.50
   1   0 -19   -0.50    2.18
  -1   0  19   -1.75    2.06
   1   0 -21    3.73    2.62
   1   0 -21   -0.76    2.56
  -1   0  21    0.50    3.58
   1   0 -21    0.28    2.07
   1   0 -21   -2.87    1.61
  -1   0  21   -0.29    2.31
   1   0 -21   -2.59    2.65
   1   0 -21    1.21    2.44
  -1   0  21    1.88    2.40
  -1   0  21   -1.57    2.34
  -1   0  21   -0.35    2.29
   1   0 -21   -1.67    2.19
  -1   0  21    2.34    2.71
  -1   0  21   -0.33    2.49
   1   0 -21   -1.43    2.24
  -1   0  21    4.79    2.53
  -1   0  21   -1.49    2.16
   1   0 -23   -2.79    3.06
  -1   0  23    0.12    2.50
   1   0 -23    0.23    2.91
   1   0 -23   -0.15    2.93
  -1   0  23    0.73    2.70
  -1   0  23    3.64    3.40
  -1   0  23    0.11    3.02
  -1   0  23   -0.73    3.18
   1   0 -23   -0.25    2.05
  -1   0  23   -4.71    2.44
   1   0 -23   -1.19    2.78
  -1   0  23    7.21    3.20
  -1   0  23   -0.25    3.36
  -1   0  23   -0.42    2.60
  -1   0  23    1.35    2.24
   1   0 -23   -2.34    2.90
   1   0 -23   -0.68    3.02
   1   0 -23   -2.03    2.75
  -1   0  25    1.74    3.82
   1   0 -25    0.96    3.90
  -1   0  25   -0.17    3.90
  -1   0  25   -1.25    4.12
  -1   0  25   -0.12    4.09
   1   0 -25   -1.00    3.13
   1   0 -25    1.43    3.89
  -1   0  25   -0.43    3.15
   1   0 -25    0.13    3.86
   1   0 -25   -2.16    3.58
  -1   0  25    5.48    2.96
  -1   0  25    3.42    3.10
  -1   0  25   -0.97    3.22
   1   0 -25   -1.28    2.53
   1   0 -27    1.22    4.97
  -1   0  27   -5.22    5.08
   1   0 -27    0.00    4.41
  -1   0  27   -3.81    4.38
  -1   0  27    1.35    5.12
   1   0 -27    0.05    3.02
  -1   0  27    2.05    3.98
   1   0 -27   -7.97    4.76
  -1   0  27    9.43    3.96
  -1   0  27    4.07    3.35
  -1   0  27   10.43    5.63
   1   0 -27   -6.92    3.91
   1   0 -27    6.55    4.55
  -1   0  27   -0.10    3.61
   1   0 -29  -16.00    6.47
  -1   0  29   -0.97    3.93
  -1   0  29    4.81    5.39
   1   0 -29   -0.80    4.36
   1   0 -29   -9.74    5.27
  -1   0  29    0.92    4.60
  -1   0  29   -1.31    4.94
  -1   0  29    2.83    5.08
   1   0 -29    0.05    4.78
   1   0 -29   -3.33    5.70
  -1  -1 -28   -4.92    5.93
   1  -1  28    3.61    4.28
  -1  -1 -28   -5.70    5.46
  -1  -1 -28   -1.50    3.88
   1  -1  28   -6.90    4.74
   1  -1  28   -3.95    4.97
  -1  -1 -28    3.17    4.72
  -1  -1 -28    1.87    6.37
   1  -1  28    1.82    3.97
   1  -1  28   -1.17    5.43
   1  -1  28    7.97    5.98
  -1   1 -28   -7.92    6.99
  -1   1 -28    3.89    5.78
   1   1  28   10.07    7.13
   1   1  28    7.19    5.29
  -1   1 -28    1.49    4.35
   1   1  28   -1.68    3.82
   1   1  28   -3.28    4.30
   1   1  28    4.52    5.70
  -1   1 -28   -3.01    4.68
  -1   1 -28    2.64    5.55
   1   1  28    6.81    4.41
  -1  -1 -26    5.72    4.72
   1  -1  26    7.48    3.31
  -1  -1 -26    7.67    4.76
  -1  -1 -26    0.66    3.19
   1  -1  26    1.91    5.28
  -1  -1 -26   10.86    4.88
   1  -1  26    3.75    3.96
  -1  -1 -26    6.60    4.60
   1  -1  26    9.18    3.79
   1  -1  26    7.79    4.31
   1  -1  26    4.70    4.67
   1  -1  26    2.47    5.52
  -1  -1 -26    8.63    3.95
   1  -1  26    1.15    4.42
   1   1  26    2.48    5.14
   1   1  26   -0.02    5.16
  -1   1 -26    7.04    4.50
  -1   1 -26    3.05    3.48
   1   1  26   13.67    4.19
   1   1  26    3.42    4.38
  -1   1 -26    7.24    3.99
   1   1  26    5.90    5.42
   1   1  26    8.83    3.68
  -1   1 -26    9.48    4.79
   1   1  26    4.15    3.53
   1   1  26    5.55    3.31
   1   1  26    2.12    3.65
  -1  -1 -24   -2.26    3.88
  -1  -1 -24   -0.97    3.64
   1  -1  24    2.15    3.02
  -1  -1 -24    4.68    2.76
  -1  -1 -24    2.99    3.77
   1  -1  24    8.36    4.37
   1  -1  24   -0.85    3.55
   1  -1  24    9.63    4.27
  -1  -1 -24    0.92    3.55
   1  -1  24    4.54    3.80
   1  -1  24   -1.01    3.51
   1  -1  24   -2.83    3.60
  -1  -1 -24    0.02    3.28
   1  -1  24    3.64    2.80
  -1   1 -24   -2.83    3.09
   1   1  24    3.20    4.13
   1   1  24    3.00    3.38
  -1   1 -24    1.96    3.90
   1   1  24   12.98    4.18
  -1   1 -24    0.14    3.45
   1   1  24    0.00    3.62
   1   1  24    6.74    3.47
  -1   1 -24   -2.70    3.55
  -1   1 -24    2.67    4.20
   1   1  24    5.81    3.58
  -1   1 -24   -0.03    3.98
  -1   1 -24    1.70    2.86
   1   1  24    3.77    3.05
   1   1  24   -1.37    2.62
  -1  -1 -22   -1.73    2.26
   1  -1  22   -0.99    3.09
   1  -1  22   -4.72    2.79
   1  -1  22   -1.41    2.25
   1  -1  22   -2.82    3.38
   1  -1  22    0.26    2.38
  -1  -1 -22   -2.29    2.88
  -1  -1 -22    1.64    2.82
   1  -1  22    3.06    2.87
  -1  -1 -22    0.32    2.53
   1  -1  22    6.01    3.07
  -1  -1 -22    0.34    3.22
  -1  -1 -22    3.04    2.89
   1  -1  22   -2.00    2.86
  -1  -1 -22   -0.98    2.94
   1   1  22    2.35    2.61
  -1   1 -22   -1.39    2.84
  -1   1 -22    1.92    2.87
  -1   1 -22   -8.84    3.06
   1   1  22    0.75    2.92
   1   1  22    1.48    2.36
   1   1  22   -3.75    2.04
  -1   1 -22    5.28    3.55
   1   1  22   -1.27    2.29
  -1   1 -22   -0.35    2.95
  -1   1 -22    1.33    3.01
   1   1  22    1.98    2.65
   1   1  22    4.35    3.39
   1   1  22   -0.08    2.85
  -1   1 -22    1.05    2.42
  -1   1 -22   -1.37    2.35
   1   1  22   -1.02    3.22
   1   1  22   -1.71    2.73
   1  -1  20   15.76    3.28
   1  -1  20   21.45    3.40
  -1  -1 -20   15.23    2.47
  -1  -1 -20   13.47    2.82
  -1  -1 -20   14.98    2.72
   1  -1  20   16.85    3.12
   1  -1  20   15.76    2.71
  -1  -1 -20   15.97    2.96
   1  -1  20   14.93    4.35
   1  -1  20   19.91    3.39
  -1  -1 -20   17.65    3.20
   1  -1  20   20.51    3.37
  -1  -1 -20   18.79    2.98
  -1  -1 -20   19.25    3.23
   1  -1  20   16.25    2.78
   1  -1  20   18.81    3.23
   1   1  20    6.62    2.72
  -1   1 -20   17.00    2.92
   1   1  20   17.68    4.57
  -1   1 -20   17.98    3.19
   1   1  20   12.29    2.98
  -1   1 -20   17.84    2.64
   1   1  20   14.77    3.11
   1   1  20   20.86    2.57
   1   1  20   16.49    2.76
  -1   1 -20   20.06    3.33
   1   1  20   18.80    3.03
   1   1  20   11.70    2.47
   1   1  20   17.84    3.83
  -1   1 -20   22.42    2.88
  -1   1 -20   16.56    3.36
  -1   1 -20   18.72    2.71
   1   1  20   17.54    3.22
  -1   1 -20   17.63    2.96
  -1   1 -20   18.16    3.42
  -1  -1 -18    1.54    2.06
  -1  -1 -18    0.61    1.75
   1  -1  18   -0.54    1.57
  -1  -1 -18    2.32    1.70
   1  -1  18    2.65    2.18
   1  -1  18   -3.46    1.62
   1  -1  18   -1.75    2.09
   1  -1  18    0.54    2.12
  -1  -1 -18   -0.14    2.09
  -1  -1 -18    0.29    1.94
   1  -1  18   -0.11    1.85
  -1  -1 -18   -0.30    1.71
   1  -1  18    4.56    2.02
   1  -1  18    3.24    2.10
  -1  -1 -18    1.10    1.73
  -1  -1 -18   -0.07    2.08
  -1  -1 -18    1.52    1.92
   1  -1  18    3.88    2.12
   1  -1  18    0.61    1.93
  -1   1 -18    2.21    1.99
   1   1  18    0.24    1.98
   1   1  18    1.91    1.70
  -1   1 -18   -0.12    2.02
  -1   1 -18    0.44    1.83
   1   1  18   -0.05    1.69
  -1   1 -18    0.22    1.72
  -1   1 -18    1.68    1.70
   1   1  18   -0.53    1.49
  -1   1 -18   -0.50    2.25
   1   1  18    2.07    2.55
  -1   1 -18   -3.25    1.76
   1   1  18    1.83    1.67
   1   1  18   -1.17    1.88
   1   1  18    0.46    1.69
  -1   1 -18    1.80    1.84
   1   1  18   -0.80    1.98
   1   1  18    0.98    1.83
  -1   1 -18    0.28    2.19
  -1  -1 -16    2.28    1.83
   1  -1  16    0.01    1.42
  -1  -1 -16    1.59    1.65
  -1  -1 -16    2.75    1.40
   1  -1  16    0.32    1.48
  -1  -1 -16    2.39    1.65
   1  -1  16    2.54    1.48
  -1  -1 -16    1.34    1.63
   1  -1  16    0.70    1.67
  -1  -1 -16   -0.75    1.55
   1  -1  16   -0.71    1.50
  -1  -1 -16    0.46    1.48
  -1  -1 -16    1.74    1.65
   1  -1  16    1.32    1.72
   1  -1  16   -1.66    1.72
   1  -1  16    0.79    1.78
  -1  -1 -16   -0.30    1.62
   1   1  16   -0.79    1.64
   1   1  16    0.46    1.41
   1   1  16    0.24    1.44
   1   1  16    2.11    1.37
  -1   1 -16    3.92    1.65
   1   1  16   -0.48    1.44
  -1   1 -16   -0.60    1.67
  -1   1 -16    1.90    1.52
  -1   1 -16    1.45    1.74
  -1   1 -16    0.85    1.93
  -1   1 -16   -0.32    1.39
   1   1  16    0.28    1.62
  -1   1 -16   -2.27    1.39
   1   1  16    0.02    1.63
   1   1  16   -0.01    1.39
  -1   1 -16   -2.58    1.36
   1   1  16    0.28    1.75
   1   1  16    0.70    1.66
  -1   1 -16    4.26    2.13
   1  -1  14   22.31    1.89
   1  -1  14   28.41    2.75
   1  -1  14   26.93    2.56
   1  -1  14   26.23    2.89
  -1  -1 -14   29.68    2.53
  -1  -1 -14   26.46    2.97
   1  -1  14   25.15    2.87
  -1  -1 -14   26.74    3.17
   1  -1  14   25.11    2.92
  -1  -1 -14   36.58    2.99
   1  -1  14   18.93    2.42
   1  -1  14   26.37    2.47
  -1  -1 -14   30.10    2.58
  -1  -1 -14   32.88    2.67
   1  -1  14   33.54    2.95
   1  -1  14   24.36    2.44
  -1  -1 -14   30.12    2.74
   1  -1  14   24.76    2.01
  -1  -1 -14   28.34    2.62
   1  -1  14   23.89    2.65
  -1  -1 -14   26.51    2.88
   1   1  14   27.13    2.70
   1   1  14   30.31    2.78
   1   1  14   32.44    2.73
   1   1  14   28.28    3.20
   1   1  14   32.44    3.01
   1   1  14   29.85    2.94
  -1   1 -14   26.20    2.96
  -1   1 -14   25.52    2.50
  -1   1 -14   29.10    2.66
  -1   1 -14   30.79    3.13
   1   1  14   24.39    2.35
  -1   1 -14   20.12    3.43
  -1   1 -14   26.63    3.78
  -1   1 -14   28.12    2.90
   1   1  14   28.20    3.12
   1   1  14   28.52    2.41
  -1   1 -14   26.03    3.21
   1   1  14   35.06    3.13
  -1  -1 -12    3.54    1.34
   1  -1  12    2.70    1.36
   1  -1  12    1.35    1.34
  -1  -1 -12    4.02    1.15
  -1  -1 -12    1.85    1.24
  -1  -1 -12    3.02    1.12
  -1  -1 -12    2.27    1.35
   1  -1  12    2.18    1.17
   1  -1  12    1.46    1.28
   1  -1  12    2.13    1.05
   1  -1  12    2.81    1.19
  -1  -1 -12    3.18    1.14
  -1  -1 -12    2.30    1.38
   1  -1  12    3.53    1.34
   1  -1  12    3.48    1.01
  -1  -1 -12    4.79    1.33
  -1  -1 -12    4.20    1.28
   1  -1  12    3.62    1.35
   1  -1  12    3.17    1.49
   1  -1  12    2.50    0.93
  -1   1 -12    2.35    1.43
  -1   1 -12    2.31    1.24
   1   1  12    4.15    1.19
   1   1  12    3.09    1.18
  -1   1 -12    3.12    1.16
   1   1  12    2.97    1.07
   1   1  12    2.10    1.39
  -1   1 -12    2.06    1.20
  -1   1 -12    3.93    1.14
  -1   1 -12    3.67    1.21
  -1   1 -12    2.86    1.36
   1   1  12    3.45    1.55
   1   1  12    0.97    1.10
   1   1  12    3.80    1.35
  -1   1 -12    3.17    1.23
   1   1  12    3.04    1.00
  -1   1 -12    1.97    1.39
   1   1  12    4.42    1.40
   1   1  12    3.73    1.54
  -1  -1 -10   -0.19    1.17
   1  -1  10    2.50    0.91
   1  -1  10    2.59    1.10
  -1  -1 -10    2.84    1.27
  -1  -1 -10    2.44    1.08
   1  -1  10    1.37    0.97
   1  -1  10    3.67    0.87
   1  -1  10    1.24    0.86
  -1  -1 -10    1.72    1.02
   1  -1  10    1.74    1.15
   1  -1  10    1.35    1.06
  -1  -1 -10    1.65    1.03
   1  -1  10    2.18    1.01
  -1  -1 -10    1.47    1.15
  -1  -1 -10    1.29    0.98
  -1  -1 -10    2.67    1.00
   1  -1  10    2.31    1.23
   1  -1  10    2.58    1.00
  -1   1 -10    3.24    1.22
  -1   1 -10    2.89    1.12
   1   1  10    2.80    0.87
   1   1  10    2.90    1.32
   1   1  10    1.51    1.13
   1   1  10   -1.35    1.10
  -1   1 -10    2.73    0.96
  -1   1 -10    2.31    1.29
  -1   1 -10    2.82    1.05
  -1   1 -10   -0.72    0.86
   1   1  10    0.91    1.02
  -1   1 -10    2.86    1.01
   1   1  10    1.96    1.00
  -1   1 -10    2.04    1.18
   1   1  10    1.42    0.97
   1   1  10    1.43    0.99
   1   1  10    1.27    0.89
  -1   1 -10    1.17    1.08
  -1   1 -10    1.35    0.98
   1  -1   8    4.47    1.01
  -1  -1  -8    6.21    1.06
   1  -1   8    5.83    1.06
   1  -1   8    3.83    0.89
  -1  -1  -8    6.64    1.04
   1  -1   8    4.11    1.15
  -1  -1  -8    4.04    1.19
  -1  -1  -8    5.91    1.19
   1  -1   8    5.01    1.11
   1  -1   8    4.69    1.08
   1  -1   8    4.28    1.28
  -1  -1  -8    3.73    0.96
   1  -1   8    5.30    0.95
   1  -1   8    5.53    1.08
  -1  -1  -8    5.93    1.07
   1  -1   8    6.46    0.87
   1  -1   8    4.66    1.07
  -1  -1  -8    4.86    0.96
  -1   1  -8    5.65    1.29
  -1   1  -8    4.21    1.05
   1   1   8    4.57    1.09
   1   1   8    3.94    1.01
  -1   1  -8    4.83    1.11
   1   1   8    4.66    1.37
   1   1   8    5.98    1.37
  -1   1  -8    4.78    1.17
   1   1   8    5.66    1.01
   1   1   8    3.87    1.05
   1   1   8    3.64    1.04
  -1   1  -8    5.90    1.21
  -1   1  -8    4.98    1.03
  -1   1  -8    5.43    1.18
  -1   1  -8    4.54    0.88
   1   1   8    4.48    1.02
  -1   1  -8    3.82    1.02
   1   1   8    4.39    0.89
  -1   1  -8    6.66    1.13
   1  -1   6  174.60    5.34
  -1  -1  -6  181.55    5.52
   1  -1   6  174.34    4.95
   1  -1   6  178.00    5.18
  -1  -1  -6  173.51    5.06
   1  -1   6  175.63    5.49
  -1  -1  -6  182.73    5.28
  -1  -1  -6  173.72    5.63
  -1  -1  -6  177.30    5.13
  -1  -1  -6  177.40    5.01
   1  -1   6  180.83    5.20
  -1  -1  -6  179.82    5.22
   1  -1   6  179.87    5.26
   1  -1   6  173.16    4.67
   1  -1   6  169.84    5.07
  -1  -1  -6  180.45    5.00
   1  -1   6  172.39    5.17
   1  -1   6  183.70    5.52
   1   1   6  176.54    5.19
  -1   1  -6  171.29    5.26
  -1   1  -6  182.25    5.23
  -1   1  -6  163.61    4.90
  -1   1  -6  179.35    5.22
  -1   1  -6  175.59    5.23
  -1   1  -6  175.54    5.41
  -1   1  -6  177.27    5.54
   1   1   6  176.83    5.12
   1   1   6  178.89    5.54
  -1   1  -6  174.01    5.16
  -1   1  -6  183.88    5.38
   1   1   6  178.81    5.11
   1   1   6  179.76    5.24
   1   1   6  170.47    4.93
  -1   1  -6  175.77    5.14
   1   1   6  180.26    5.55
   1   1   6  176.91    5.06
   1   1   6  180.02    5.15
  -1  -1  -4  101.21    3.53
  -1  -1  -4  107.31    3.25
  -1  -1  -4  110.48    3.29
   1  -1   4  113.07    3.37
  -1  -1  -4  106.14    3.36
  -1  -1  -4  112.08    3.25
   1  -1   4  110.20    3.34
   1  -1   4  110.56    3.62
   1  -1   4  112.98    3.38
   1  -1   4  112.74    3.58
  -1  -1  -4  108.30    3.28
   1  -1   4  109.77    3.36
   1  -1   4  105.09    3.70
   1  -1   4  113.23    3.37
  -1  -1  -4  107.50    3.29
   1  -1   4  107.98    3.47
   1  -1   4  107.15    3.00
   1  -1   4  106.21    3.42
  -1  -1  -4  105.51    3.63
  -1   1  -4  112.40    3.37
   1   1   4  111.51    3.65
  -1   1  -4  113.93    3.40
  -1   1  -4  109.56    3.64
  -1   1  -4  105.13    3.40
   1   1   4  107.73    3.68
  -1   1  -4  110.17    3.27
  -1   1  -4  112.45    3.41
   1   1   4  105.35    3.37
   1   1   4  108.77    3.26
   1   1   4  104.89    3.34
   1   1   4  112.06    3.32
  -1   1  -4  115.05    3.39
   1   1   4  106.54    3.28
   1   1   4  107.57    3.33
  -1   1  -4  108.75    3.53
   1   1   4  105.71    3.23
  -1   1  -4  108.72    3.36
  -1  -1  -2   19.39    1.29
   1  -1   2   20.51    1.08
  -1  -1  -2   18.04    0.95
   1  -1   2   15.28    1.16
  -1  -1  -2   21.78    1.24
   1  -1   2   19.55    1.09
   1  -1   2   21.08    0.96
  -1   1  -2   18.43    1.12
   1   1   2   17.46    1.20
   1   1   2   17.46    1.01
   1   1   2   20.79    0.98
  -1   1  -2   18.61    1.01
   1   1   2   20.00    1.01
  -1   1  -2   18.27    1.16
   1   1   2   19.33    1.29
   1   1   2   16.74    1.09
   1   1   2   18.21    1.39
   1   1   2   19.06    1.47
  -1   1  -2   19.17    0.98
   1   1   2   18.21    1.18
  -1   1  -2   19.36    1.29
  -1   1   2   -1.15    0.39
   1   1  -2   -0.39    0.49
   1   1  -2    0.34    0.35
  -1   1   2   -0.47    0.37
  -1   1   2   -0.20    0.35
  -1   1   2    0.70    0.44
  -1   1   2   -0.34    0.30
   1  -1  -4    4.32    0.77
   1  -1  -4    4.23    0.58
   1  -1  -4    5.16    0.59
  -1  -1   4    4.88    0.78
  -1  -1   4    5.20    1.03
   1  -1  -4    4.47    0.57
  -1  -1   4    3.02    0.71
  -1  -1   4    4.23    0.69
   1  -1  -4    4.65    0.61
  -1  -1   4    5.02    0.77
   1  -1  -4    4.84    0.51
  -1  -1   4    4.58    0.54
  -1  -1   4    3.45    0.75
  -1  -1   4    4.02    0.71
   1  -1  -4    3.78    0.77
  -1  -1   4    4.44    0.78
   1  -1  -4    5.30    0.62
   1  -1  -4    4.39    0.50
   1   1  -4    4.96    0.84
  -1   1   4    4.71    0.48
  -1   1   4    3.64    0.92
   1   1  -4    4.27    0.71
   1   1  -4    4.19    0.74
   1   1  -4    3.47    0.69
  -1   1   4    3.98    0.55
   1   1  -4    4.20    0.71
  -1   1   4    5.16    0.57
   1   1  -4    4.65    0.95
  -1   1   4    5.34    0.62
  -1   1   4    3.87    0.57
   1   1  -4    4.12    0.69
  -1   1   4    4.94    0.84
  -1   1   4    4.70    0.57
  -1   1   4    3.81    0.60
   1   1  -4    4.79    0.55
  -1   1   4    4.85    0.55
   1   1  -4    4.72    0.71
  -1   1   4    3.84    0.44
   1   1  -4    3.86    0.52
   1  -1  -6    0.68    0.69
  -1  -1   6    1.69    0.76
  -1  -1   6    1.08    0.87
   1  -1  -6    1.25    0.72
   1  -1  -6   -0.41    0.36
  -1  -1   6    0.70    0.51
  -1  -1   6    1.10    0.61
   1  -1  -6    0.46    0.66
  -1  -1   6    1.36    0.79
  -1  -1   6    1.78    0.75
   1  -1  -6    1.18    0.87
   1  -1  -6    0.86    0.68
  -1  -1   6    1.18    0.82
   1  -1  -6    0.66    0.61
  -1  -1   6    1.04    0.88
   1  -1  -6    0.86    0.55
   1  -1  -6    0.59    0.85
   1  -1  -6    1.63    0.68
  -1  -1   6    0.84    0.81
  -1  -1   6    1.00    0.80
  -1  -1   6    0.88    0.77
  -1   1   6    1.16    0.66
  -1   1   6    0.67    0.68
   1   1  -6    1.32    0.65
   1   1  -6    0.64    0.60
   1   1  -6    1.22    0.82
  -1   1   6    1.01    0.74
   1   1  -6    0.72    1.00
   1   1  -6    1.02    0.95
   1   1  -6    1.21    0.76
   1   1  -6    1.70    0.80
   1   1  -6    1.61    0.83
   1   1  -6    0.74    0.75
  -1   1   6    1.17    0.66
   1   1  -6    2.25    0.80
   1   1  -6    1.71    0.84
  -1   1   6    0.85    0.74
  -1   1   6    0.88    0.69
  -1   1   6    0.92    0.95
  -1   1   6    1.07    0.52
  -1  -1   8   17.73    1.87
  -1  -1   8   15.67    1.60
   1  -1  -8   14.63    1.45
   1  -1  -8   14.50    1.87
   1  -1  -8   15.30    1.67
  -1  -1   8   15.04    1.40
   1  -1  -8   15.76    1.37
  -1  -1   8   15.11    1.07
  -1  -1   8   15.15    1.32
   1  -1  -8   14.42    1.51
   1  -1  -8   14.36    1.50
   1  -1  -8   15.14    1.38
  -1  -1   8   14.79    1.51
  -1  -1   8   15.41    1.60
  -1  -1   8   14.32    1.61
   1  -1  -8   13.35    1.48
  -1  -1   8   15.51    1.92
  -1  -1   8   16.65    1.52
  -1  -1   8   17.11    1.57
   1  -1  -8   14.54    1.52
   1   1  -8   18.32    1.76
  -1   1   8   15.50    1.98
   1   1  -8   13.38    1.59
   1   1  -8   13.83    1.66
  -1   1   8   15.14    1.52
   1   1  -8   16.51    1.55
   1   1  -8   15.72    1.62
   1   1  -8   15.91    1.35
  -1   1   8   13.66    1.51
  -1   1   8   15.96    1.52
   1   1  -8   15.10    1.83
  -1   1   8   15.83    1.58
   1   1  -8   15.90    1.40
  -1   1   8   15.53    1.55
  -1   1   8   15.36    1.11
   1   1  -8   16.08    1.83
   1   1  -8   15.26    1.63
   1   1  -8   12.57    1.50
  -1   1   8   14.52    1.60
  -1   1   8   13.46    1.43
   1  -1 -10    0.29    0.94
  -1  -1  10   -0.81    0.91
  -1  -1  10    0.25    0.91
  -1  -1  10    0.51    0.85
   1  -1 -10    0.24    0.80
   1  -1 -10   -0.62    0.75
  -1  -1  10    1.70    0.97
  -1  -1  10    0.24    0.79
  -1  -1  10   -0.03    0.74
   1  -1 -10   -0.57    0.86
  -1  -1  10   -0.16    1.05
  -1  -1  10    1.48    1.07
  -1  -1  10    0.40    0.89
   1  -1 -10   -0.07    0.84
   1  -1 -10   -0.64    0.90
  -1  -1  10   -1.78    0.84
   1  -1 -10   -0.59    0.73
   1  -1 -10   -1.15    0.83
   1  -1 -10   -1.35    0.82
  -1  -1  10    0.02    0.92
   1  -1 -10   -1.14    0.94
   1   1 -10   -0.46    1.10
   1   1 -10   -0.69    0.95
   1   1 -10   -0.14    0.87
   1   1 -10   -0.31    0.85
   1   1 -10   -1.03    0.81
  -1   1  10   -0.05    0.81
  -1   1  10    0.50    0.67
   1   1 -10   -0.39    0.93
  -1   1  10   -0.32    0.93
   1   1 -10   -0.72    0.84
  -1   1  10    0.87    0.89
  -1   1  10   -0.29    0.91
   1   1 -10    0.73    0.96
   1   1 -10    0.31    0.86
  -1   1  10   -1.04    1.05
  -1   1  10    2.16    0.97
   1   1 -10   -0.97    0.76
  -1   1  10    0.14    0.87
  -1   1  10    0.13    0.85
   1   1 -10    0.25    1.09
  -1  -1  12    8.68    1.67
  -1  -1  12   10.79    1.04
  -1  -1  12    7.39    1.40
  -1  -1  12   10.44    1.62
  -1  -1  12    7.52    1.44
   1  -1 -12    7.94    1.37
   1  -1 -12   10.14    1.65
   1  -1 -12    8.89    1.35
   1  -1 -12    8.27    1.95
   1  -1 -12    7.77    1.39
   1  -1 -12    8.20    1.19
   1  -1 -12    9.26    1.60
  -1  -1  12    8.30    1.37
  -1  -1  12    7.81    1.58
   1  -1 -12    8.54    1.29
  -1  -1  12    6.55    1.30
  -1  -1  12    7.91    1.59
   1  -1 -12    7.34    1.31
  -1  -1  12    7.74    1.39
   1  -1 -12    8.57    1.16
  -1  -1  12    7.66    1.14
  -1   1  12    7.51    1.35
   1   1 -12    6.61    1.58
  -1   1  12    9.41    1.47
   1   1 -12    8.03    1.22
   1   1 -12   10.34    1.69
   1   1 -12    6.13    1.35
   1   1 -12    7.44    1.28
   1   1 -12    7.19    1.46
   1   1 -12    7.39    1.43
  -1   1  12    6.70    1.52
  -1   1  12    8.28    1.42
   1   1 -12    7.83    1.31
  -1   1  12    8.17    1.47
   1   1 -12    8.29    1.39
  -1   1  12    7.23    0.98
  -1   1  12    8.62    1.28
  -1   1  12    7.83    1.63
  -1   1  12   10.29    1.63
   1   1 -12    8.62    1.42
   1   1 -12    9.87    1.61
   1  -1 -14    4.23    1.14
  -1  -1  14    1.00    1.47
   1  -1 -14    0.36    1.36
   1  -1 -14   -0.20    1.11
  -1  -1  14   -0.56    1.27
   1  -1 -14    3.37    1.49
  -1  -1  14    1.77    1.34
  -1  -1  14    0.64    1.08
  -1  -1  14    0.05    1.28
   1  -1 -14    1.56    1.04
  -1  -1  14    1.04    0.95
   1  -1 -14   -0.42    1.16
  -1  -1  14    0.56    1.11
  -1  -1  14    0.43    1.24
   1  -1 -14    2.09    1.51
  -1  -1  14    0.18    1.20
   1  -1 -14   -0.64    1.16
   1  -1 -14    0.82    1.30
  -1  -1  14    2.97    1.32
  -1  -1  14    0.41    0.84
   1  -1 -14    2.93    1.09
  -1   1  14    1.07    1.17
  -1   1  14    3.94    1.38
  -1   1  14    1.15    0.96
   1   1 -14    2.70    1.15
  -1   1  14    1.59    1.51
   1   1 -14    1.12    1.26
   1   1 -14   -0.11    1.33
   1   1 -14    1.20    1.15
  -1   1  14   -0.51    1.23
   1   1 -14   -1.59    1.12
   1   1 -14    0.07    0.99
   1   1 -14    0.88    1.49
  -1   1  14    2.32    1.12
  -1   1  14    2.89    1.30
   1   1 -14    2.03    1.27
   1   1 -14    2.02    1.15
   1   1 -14   -0.75    0.99
  -1   1  14    0.64    1.15
  -1  -1  16   -0.45    1.25
  -1  -1  16    1.04    1.03
   1  -1 -16   -0.07    1.50
  -1  -1  16   -0.64    1.38
  -1  -1  16    1.59    1.19
  -1  -1  16    1.21    1.38
  -1  -1  16    0.52    1.39
   1  -1 -16    0.31    1.41
   1  -1 -16   -0.23    1.27
  -1  -1  16    1.29    1.72
  -1  -1  16    0.36    1.49
  -1  -1  16    1.40    1.17
  -1  -1  16    2.98    1.55
   1  -1 -16   -1.89    1.41
   1  -1 -16    0.56    1.11
   1  -1 -16   -1.03    1.04
   1  -1 -16   -0.09    1.41
  -1  -1  16    0.97    1.25
   1  -1 -16   -0.54    1.43
   1  -1 -16    1.37    1.26
   1  -1 -16    0.16    1.39
  -1   1  16    0.53    1.51
   1   1 -16   -0.89    1.37
   1   1 -16    0.62    1.39
   1   1 -16   -0.42    1.24
  -1   1  16   -0.31    1.28
  -1   1  16    1.50    1.26
  -1   1  16    3.10    1.44
  -1   1  16    3.85    1.48
   1   1 -16    2.12    1.39
   1   1 -16   -2.27    1.16
   1   1 -16    1.30    1.71
   1   1 -16    2.38    1.58
  -1   1  16    0.79    1.08
  -1   1  16    3.26    1.62
  -1   1  16    3.21    1.43
  -1   1  16    0.71    1.53
   1   1 -16    2.66    1.61
   1   1 -16    0.42    1.28
   1   1 -16    0.25    1.65
   1  -1 -18   26.68    3.17
   1  -1 -18   25.01    2.62
  -1  -1  18   24.78    2.95
  -1  -1  18   31.49    3.57
  -1  -1  18   23.35    2.94
  -1  -1  18   24.11    2.60
   1  -1 -18   24.28    2.91
  -1  -1  18   23.73    2.81
   1  -1 -18   28.58    3.18
   1  -1 -18   24.22    2.86
   1  -1 -18   21.36    2.48
   1  -1 -18   23.63    2.66
  -1  -1  18   24.98    3.19
  -1  -1  18   20.77    2.09
   1  -1 -18   28.10    3.14
  -1  -1  18   32.98    3.88
  -1  -1  18   22.63    2.84
   1  -1 -18   19.42    2.68
   1   1 -18   22.62    2.74
   1   1 -18   22.14    2.18
  -1   1  18   22.05    2.84
   1   1 -18   22.46    2.94
  -1   1  18   20.33    2.50
   1   1 -18   21.29    2.87
   1   1 -18   28.22    3.27
   1   1 -18   23.02    2.30
   1   1 -18   22.63    2.72
  -1   1  18   30.11    3.96
  -1   1  18   24.53    2.67
  -1   1  18   22.39    2.71
  -1   1  18   19.21    2.79
   1   1 -18   24.87    2.97
   1   1 -18   26.92    3.16
  -1   1  18   26.39    3.23
   1   1 -18   29.06    3.58
  -1   1  18   20.56    2.80
  -1   1  18   20.99    2.45
  -1   1  18   22.28    2.48
  -1  -1  20    3.47    1.95
   1  -1 -20    1.00    2.26
   1  -1 -20    4.15    2.21
  -1  -1  20   -0.44    2.08
  -1  -1  20    0.13    1.71
   1  -1 -20    1.01    2.10
  -1  -1  20    0.08    1.74
   1  -1 -20   -0.29    2.11
  -1  -1  20    0.67    2.58
   1  -1 -20    1.89    2.00
   1  -1 -20   -3.00    2.28
  -1  -1  20    0.16    2.17
   1  -1 -20    1.17    1.70
  -1  -1  20    4.89    2.15
  -1  -1  20    2.18    2.26
  -1  -1  20   -0.27    2.23
  -1  -1  20   -0.98    2.36
  -1   1  20    3.81    2.35
  -1   1  20    0.10    2.02
  -1   1  20    0.71    2.37
  -1   1  20    0.66    1.96
  -1   1  20    0.57    1.91
   1   1 -20    1.60    1.98
   1   1 -20    0.29    2.07
  -1   1  20    1.54    1.92
  -1   1  20   -0.12    2.23
   1   1 -20    1.44    2.49
   1   1 -20    0.74    1.90
  -1   1  20    1.17    2.11
   1   1 -20    0.85    1.70
  -1   1  20    5.10    4.32
  -1   1  20   -0.74    1.73
   1   1 -20    1.28    1.95
   1   1 -20   -0.63    2.49
  -1   1  20    1.84    1.61
   1   1 -20    2.08    2.51
   1   1 -20    1.16    2.19
   1  -1 -22   10.20    3.31
  -1  -1  22    9.08    3.07
   1  -1 -22    4.44    2.78
   1  -1 -22    7.83    2.92
  -1  -1  22    6.51    2.37
  -1  -1  22    1.37    2.27
   1  -1 -22    6.74    2.78
  -1  -1  22    9.96    3.07
  -1  -1  22   12.85    3.45
   1  -1 -22   10.72    3.20
  -1  -1  22    9.22    2.93
   1  -1 -22   11.29    2.30
  -1  -1  22    8.89    2.58
  -1  -1  22   10.09    2.72
   1  -1 -22    5.05    3.03
   1   1 -22    8.56    3.13
  -1   1  22    8.16    2.39
  -1   1  22    8.56    3.19
  -1   1  22    5.33    3.03
  -1   1  22   10.20    3.18
  -1   1  22   12.05    3.96
  -1   1  22   14.62    2.91
   1   1 -22   11.30    2.48
  -1   1  22    5.77    2.54
   1   1 -22    6.44    2.90
   1   1 -22   10.57    4.20
  -1   1  22    8.61    2.88
   1   1 -22    8.02    2.60
   1   1 -22   15.08    3.52
   1   1 -22    7.78    2.87
   1   1 -22    9.27    3.18
  -1   1  22    8.31    2.11
  -1   1  22    6.57    2.64
  -1   1  22   11.58    2.95
   1   1 -22    8.58    3.34
   1  -1 -24    1.87    3.11
   1  -1 -24    0.71    3.06
  -1  -1  24    7.93    2.80
   1  -1 -24    3.40    2.28
  -1  -1  24    3.85    3.75
  -1  -1  24    4.56    2.88
   1  -1 -24    2.67    3.58
   1  -1 -24    8.78    3.92
  -1  -1  24    7.87    3.69
   1  -1 -24    6.29    3.35
  -1  -1  24    1.90    3.92
   1  -1 -24    4.51    3.50
  -1  -1  24    5.39    2.74
  -1  -1  24   -0.12    3.37
  -1  -1  24    6.26    3.02
  -1  -1  24    4.92    2.88
  -1  -1  24   -0.22    3.23
  -1   1  24    6.15    3.19
  -1   1  24   -4.19    3.44
   1   1 -24    8.64    3.33
   1   1 -24    4.96    2.65
  -1   1  24    2.27    3.13
   1   1 -24    8.31    3.51
   1   1 -24   11.88    5.61
  -1   1  24   13.97    3.85
  -1   1  24    1.88    3.31
  -1   1  24   -1.44    2.90
  -1   1  24    6.12    2.92
  -1   1  24    3.90    2.54
   1   1 -24   11.29    3.22
  -1   1  24    0.64    3.64
   1   1 -24    4.02    3.79
   1   1 -24    5.00    2.94
   1   1 -24    5.95    3.64
  -1   1  24    2.91    3.62
   1  -1 -26    0.17    3.44
  -1  -1  26    2.44    3.68
   1  -1 -26    4.54    2.67
   1  -1 -26    2.99    3.91
  -1  -1  26   -1.07    4.19
  -1  -1  26    7.86    5.01
   1  -1 -26    2.41    4.51
  -1  -1  26   -3.91    3.20
   1  -1 -26   -1.17    4.26
  -1  -1  26    7.25    4.19
  -1  -1  26    3.28    3.91
  -1  -1  26    3.56    4.52
  -1  -1  26    4.41    3.20
   1   1 -26    0.44    4.56
  -1   1  26   -0.33    4.83
   1   1 -26   -1.23    2.84
  -1   1  26    0.58    2.74
  -1   1  26   -1.06    3.52
  -1   1  26   -6.27    4.51
  -1   1  26    7.18    4.09
   1   1 -26   -1.90    4.09
   1   1 -26   -2.79    3.42
  -1   1  26    3.83    3.70
  -1   1  26    5.05    3.40
  -1   1  26    2.95    4.61
   1   1 -26   -1.49    4.34
   1  -1 -28    2.52    4.30
   1  -1 -28    0.77    5.29
   1  -1 -28   13.85    4.91
  -1  -1  28    3.21    3.95
   1  -1 -28    6.62    5.63
  -1  -1  28   -0.49    4.76
  -1  -1  28    3.53    5.26
   1  -1 -28    1.65    3.06
  -1  -1  28    3.21    4.16
   1  -1 -28   -2.73    5.53
  -1  -1  28   12.85    5.38
   1  -1 -28    5.05    4.93
  -1  -1  28   11.82    5.98
  -1   1  28    3.32    4.32
  -1   1  28    9.49    4.50
   1   1 -28   10.53    5.19
  -1   1  28    2.16    4.51
   1   1 -28    1.60    3.65
  -1   1  28    4.75    3.57
   1   1 -28   -4.38    4.76
  -1   1  28   10.48    5.13
  -1   1  28   13.18    6.30
   1   1 -28   -4.51    6.03
   1   1 -28    2.04    4.25
  -1  -1  30  -17.38    6.88
  -1  -1  30   -3.42    5.61
   1  -1 -30   -3.62    5.68
  -1  -1  30    5.51    5.93
   1  -1 -30    4.81    6.67
   1  -1 -30   13.09    5.31
  -1  -1  30    2.86    5.92
   1   1 -30  -10.67   10.04
  -1   1  30   -6.14    6.01
  -1   1  30    7.17    5.45
   1   1 -30    1.72    6.20
  -1   1  30   11.75    5.10
  -1   1  30    0.02    6.88
   1   1 -30   -6.81    5.19
  -1  -2 -29    7.46    5.96
  -1  -2 -29    6.43    6.64
   1  -2  29    6.00    6.34
   1  -2  29    4.42    5.39
   1  -2  29    8.20    5.99
   1  -2  29    3.69    6.36
   1  -2  29    2.87    7.25
  -1  -2 -29   -1.37    5.30
  -1   2 -29   10.45    6.88
  -1   2 -29    0.30    5.18
   1   2  29    0.39    5.12
   1   2  29  -12.87    6.89
   1   2  29    9.61    6.44
   1   2  29   14.66    5.50
  -1   2 -29    6.24    5.19
  -1   2 -29    2.97    6.02
   1  -2  27   -0.22    4.74
   1  -2  27    3.71    3.70
  -1  -2 -27   -1.22    5.22
  -1  -2 -27   -0.39    4.85
   1  -2  27    0.62    4.76
   1  -2  27   12.02    4.71
  -1  -2 -27    3.49    5.07
   1  -2  27  -10.01    4.58
   1  -2  27   10.02    6.23
   1  -2  27    9.49    5.23
  -1  -2 -27   -0.08    4.31
  -1  -2 -27    5.35    5.31
  -1  -2 -27    9.56    5.27
   1   2  27    6.72    4.43
   1   2  27    3.21    3.55
  -1   2 -27    4.09    4.19
  -1   2 -27   -1.85    4.81
   1   2  27   -1.25    3.99
  -1   2 -27   -2.18    4.32
   1   2  27    4.77    4.42
   1   2  27    2.05    6.02
   1   2  27    4.86    4.78
  -1   2 -27  -11.18    4.95
   1  -2  25    1.77    4.81
   1  -2  25    3.42    3.94
  -1  -2 -25    4.42    3.75
   1  -2  25   -3.62    4.07
  -1  -2 -25   -0.94    3.76
   1  -2  25    3.46    3.53
   1  -2  25    1.77    4.84
  -1  -2 -25    3.33    3.01
   1  -2  25    1.07    4.18
   1  -2  25    6.20    3.15
  -1  -2 -25    8.04    4.27
  -1  -2 -25   -1.20    4.06
   1  -2  25    1.72    4.18
  -1  -2 -25    1.71    4.26
  -1   2 -25    0.08    4.01
   1   2  25    3.22    3.61
   1   2  25   -0.25    4.66
   1   2  25   -1.79    3.76
   1   2  25   -0.20    4.37
  -1   2 -25    4.38    5.04
  -1   2 -25   -4.05    3.09
   1   2  25    4.56    4.51
  -1   2 -25    8.34    4.37
  -1   2 -25  -11.05    4.68
   1   2  25    1.33    3.11
   1   2  25    0.89    3.74
  -1   2 -25    1.64    3.52
   1   2  25    3.46    3.59
   1   2  25   -6.75    4.50
  -1  -2 -23    0.93    3.30
   1  -2  23    1.33    3.81
   1  -2  23    4.11    4.10
   1  -2  23   12.41    3.52
   1  -2  23    2.68    3.09
  -1  -2 -23   13.34    3.47
  -1  -2 -23    4.28    3.94
   1  -2  23    7.78    3.81
  -1  -2 -23    0.26    2.89
   1  -2  23   10.68    3.45
   1  -2  23    6.38    3.26
  -1  -2 -23    9.45    3.43
  -1  -2 -23    7.10    2.73
   1  -2  23    8.75    2.98
   1   2  23    8.00    3.54
  -1   2 -23    7.61    3.51
   1   2  23    5.11    2.61
  -1   2 -23   10.08    4.06
   1   2  23    5.42    3.27
  -1   2 -23    7.16    3.77
   1   2  23    5.59    3.48
  -1   2 -23    9.37    3.08
   1   2  23    6.91    2.98
  -1   2 -23    6.42    3.60
  -1   2 -23    5.61    2.92
   1   2  23    5.20    3.46
   1   2  23    3.97    3.41
   1   2  23    7.05    3.86
  -1   2 -23    9.96    3.64
  -1   2 -23    4.09    3.75
   1   2  23    8.29    3.01
   1   2  23    5.82    2.58
  -1   2 -23    6.36    3.78
  -1  -2 -21    0.62    2.58
   1  -2  21    0.76    3.07
   1  -2  21    0.04    2.35
   1  -2  21    2.17    2.55
   1  -2  21   -1.15    2.56
   1  -2  21    3.28    2.90
  -1  -2 -21    4.40    2.63
  -1  -2 -21   -0.06    2.97
  -1  -2 -21    3.48    2.50
  -1  -2 -21   -2.12    2.38
  -1  -2 -21    1.47    2.89
   1  -2  21    0.73    2.49
  -1  -2 -21    1.00    2.18
   1  -2  21    2.24    2.57
   1  -2  21    4.27    3.19
  -1   2 -21    3.05    3.15
  -1   2 -21    1.64    2.44
  -1   2 -21    2.50    2.87
   1   2  21   -0.63    2.07
   1   2  21   -0.23    2.26
   1   2  21   -1.42    1.97
   1   2  21   -0.66    2.70
  -1   2 -21    4.01    3.34
  -1   2 -21   -0.51    2.84
  -1   2 -21    6.08    3.02
   1   2  21    3.22    2.53
   1   2  21    2.42    2.65
   1   2  21    4.94    2.38
   1   2  21   -0.26    2.89
  -1   2 -21    3.45    2.97
  -1   2 -21    2.87    2.22
   1   2  21    3.08    2.61
   1   2  21   -0.03    2.91
  -1  -2 -19    4.43    1.86
   1  -2  19    4.81    2.03
  -1  -2 -19    5.93    2.25
   1  -2  19    4.06    2.52
   1  -2  19   -0.45    2.00
  -1  -2 -19    4.39    2.49
  -1  -2 -19    2.49    2.13
   1  -2  19    5.42    2.49
  -1  -2 -19    2.35    2.53
  -1  -2 -19    2.93    2.13
   1  -2  19    5.89    2.57
  -1  -2 -19    5.71    2.32
  -1  -2 -19    0.76    1.98
   1  -2  19    1.96    2.06
   1  -2  19    3.26    1.67
   1   2  19    2.07    2.74
   1   2  19    0.48    2.46
  -1   2 -19    1.78    2.09
  -1   2 -19   -0.46    2.35
  -1   2 -19    5.76    2.52
   1   2  19    2.01    1.78
  -1   2 -19    6.04    2.79
   1   2  19    3.93    2.04
   1   2  19    0.53    1.82
  -1   2 -19    2.25    2.54
   1   2  19    5.76    2.23
   1   2  19    3.88    2.30
  -1   2 -19    7.10    2.53
  -1   2 -19    1.58    2.04
  -1   2 -19    4.41    2.21
   1   2  19    3.68    2.19
   1   2  19    5.76    2.68
  -1   2 -19    2.29    2.54
   1   2  19    5.68    2.08
  -1  -2 -17   48.67    3.60
  -1  -2 -17   50.72    4.31
   1  -2  17   49.82    4.00
  -1  -2 -17   50.11    4.22
   1  -2  17   46.49    3.83
   1  -2  17   48.45    4.47
  -1  -2 -17   48.76    4.00
  -1  -2 -17   47.76    3.60
   1  -2  17   49.38    2.84
   1  -2  17   45.99    3.52
  -1  -2 -17   42.25    3.74
   1  -2  17   51.65    4.30
   1  -2  17   50.21    3.72
  -1  -2 -17   54.22    3.52
  -1  -2 -17   47.90    3.31
   1  -2  17   51.35    4.12
   1  -2  17   42.07    3.01
   1  -2  17   51.41    4.39
   1  -2  17   43.29    3.40
  -1  -2 -17   51.10    3.63
   1  -2  17   61.01    4.72
   1   2  17   44.66    3.66
  -1   2 -17   44.54    3.92
  -1   2 -17   50.16    4.95
  -1   2 -17   47.50    4.37
   1   2  17   47.95    3.53
   1   2  17   45.29    4.11
  -1   2 -17   57.30    4.51
  -1   2 -17   48.90    3.92
  -1   2 -17   48.59    4.35
   1   2  17   49.31    3.65
   1   2  17   52.27    3.41
   1   2  17   47.51    3.75
   1   2  17   53.57    4.48
   1   2  17   48.77    3.93
  -1   2 -17   51.48    3.53
   1   2  17   46.79    3.99
  -1   2 -17   52.63    3.82
  -1   2 -17   42.34    4.61
   1   2  17   44.73    4.00
   1  -2  15   28.86    2.94
  -1  -2 -15   28.09    2.79
   1  -2  15   26.36    2.52
   1  -2  15   31.00    2.97
  -1  -2 -15   30.07    2.52
  -1  -2 -15   29.55    2.65
  -1  -2 -15   36.87    3.34
   1  -2  15   30.42    3.11
  -1  -2 -15   32.23    3.27
  -1  -2 -15   30.72    3.25
   1  -2  15   31.55    2.70
   1  -2  15   32.01    2.28
  -1  -2 -15   31.19    2.84
   1  -2  15   30.53    3.42
   1  -2  15   25.29    2.71
  -1  -2 -15   29.97    2.93
   1  -2  15   27.17    3.24
  -1  -2 -15   33.28    2.88
   1  -2  15   34.70    3.58
  -1   2 -15   28.11    3.28
  -1   2 -15   31.34    3.13
   1   2  15   28.00    2.88
   1   2  15   30.37    3.44
  -1   2 -15   27.96    2.83
  -1   2 -15   31.77    3.31
   1   2  15   30.84    2.88
   1   2  15   33.66    2.99
   1   2  15   28.88    2.80
  -1   2 -15   34.02    3.48
   1   2  15   24.91    2.56
  -1   2 -15   24.56    3.91
  -1   2 -15   27.70    2.73
  -1   2 -15   33.54    3.45
  -1   2 -15   29.77    2.92
   1   2  15   30.47    3.05
  -1   2 -15   36.72    3.25
   1   2  15   32.80    3.22
   1   2  15   36.52    3.56
   1  -2  13   27.53    2.78
   1  -2  13   23.30    1.90
   1  -2  13   24.07    2.77
  -1  -2 -13   24.44    2.23
   1  -2  13   25.74    2.32
  -1  -2 -13   21.87    2.35
   1  -2  13   20.55    2.53
  -1  -2 -13   21.54    2.14
  -1  -2 -13   27.02    2.63
  -1  -2 -13   21.68    2.77
  -1  -2 -13   19.91    2.33
  -1  -2 -13   24.31    2.70
  -1  -2 -13   20.37    2.25
  -1  -2 -13   24.95    2.35
   1  -2  13   22.73    2.15
   1  -2  13   24.02    2.90
   1  -2  13   22.80    3.76
   1  -2  13   17.53    2.05
   1  -2  13   24.59    2.34
   1  -2  13   22.94    2.49
   1   2  13   24.99    2.19
   1   2  13   19.51    2.22
   1   2  13   20.14    2.46
  -1   2 -13   21.86    2.60
   1   2  13   24.66    2.61
  -1   2 -13   22.13    2.74
  -1   2 -13   24.75    2.59
  -1   2 -13   25.06    2.42
  -1   2 -13   21.67    2.53
  -1   2 -13   25.20    2.54
  -1   2 -13   26.10    3.08
   1   2  13   24.81    2.41
  -1   2 -13   24.02    2.83
   1   2  13   20.98    2.32
   1   2  13   25.08    2.89
  -1   2 -13   23.37    2.42
  -1   2 -13   24.83    2.59
   1   2  13   23.09    2.44
   1   2  13   20.00    2.40
  -1  -2 -11    6.57    1.54
  -1  -2 -11    7.69    1.21
   1  -2  11    7.22    1.24
   1  -2  11    8.60    1.61
   1  -2  11    4.06    1.23
   1  -2  11    8.26    1.67
   1  -2  11    7.76    1.29
   1  -2  11    8.92    1.58
  -1  -2 -11    8.39    1.42
  -1  -2 -11    8.56    1.19
   1  -2  11    6.62    1.15
  -1  -2 -11    5.67    1.25
   1  -2  11    4.43    1.18
  -1  -2 -11    5.96    1.35
   1  -2  11    6.73    1.58
  -1  -2 -11    5.92    1.51
   1  -2  11    8.26    1.37
   1  -2  11    7.54    1.48
  -1  -2 -11    7.38    1.25
  -1   2 -11    6.71    1.46
   1   2  11    6.40    1.34
  -1   2 -11    8.16    1.48
  -1   2 -11    7.52    1.55
   1   2  11    6.53    1.28
  -1   2 -11    6.90    1.63
  -1   2 -11    7.84    1.59
   1   2  11    6.07    1.30
  -1   2 -11    5.81    1.26
   1   2  11    8.25    1.25
  -1   2 -11    8.71    1.34
  -1   2 -11    6.69    1.41
   1   2  11    5.38    1.38
   1   2  11    7.10    1.65
  -1   2 -11    8.55    1.54
   1   2  11    9.18    1.54
  -1   2 -11    5.25    1.40
   1   2  11    6.76    1.55
   1   2  11    8.92    1.40
  -1   2 -11    8.58    1.52
   1  -2   9   -0.59    0.81
  -1  -2  -9    0.28    0.82
   1  -2   9   -0.49    0.98
  -1  -2  -9   -1.30    0.91
   1  -2   9   -0.56    0.96
   1  -2   9    0.08    0.99
  -1  -2  -9   -0.72    0.85
  -1  -2  -9    0.09    0.72
   1  -2   9   -0.90    0.86
  -1  -2  -9    0.35    0.94
   1  -2   9    0.97    1.09
   1  -2   9   -1.14    0.95
  -1  -2  -9    0.29    0.76
   1  -2   9    0.65    0.92
   1  -2   9   -0.68    0.81
  -1  -2  -9   -0.26    0.90
   1  -2   9    0.94    0.81
  -1  -2  -9   -0.36    0.78
  -1  -2  -9    1.65    0.79
   1  -2   9    1.47    0.86
  -1   2  -9    1.23    1.06
   1   2   9    1.28    0.96
   1   2   9   -0.81    0.89
   1   2   9   -1.30    1.04
   1   2   9    0.45    0.85
   1   2   9    0.67    0.96
   1   2   9   -0.39    0.85
  -1   2  -9    0.19    0.83
  -1   2  -9    1.38    1.01
   1   2   9   -0.47    0.89
  -1   2  -9   -0.18    0.94
   1   2   9    0.03    1.08
  -1   2  -9    1.11    1.00
  -1   2  -9   -0.64    0.85
   1   2   9   -0.25    0.80
  -1   2  -9   -1.04    0.99
  -1   2  -9   -0.35    0.98
  -1   2  -9   -0.23    0.81
  -1   2  -9    0.70    0.90
  -1  -2  -7    2.30    0.84
  -1  -2  -7    2.84    0.87
  -1  -2  -7    3.18    0.59
  -1  -2  -7    4.56    1.07
   1  -2   7    3.09    0.87
   1  -2   7    2.43    1.05
  -1  -2  -7    2.92    0.89
   1  -2   7    4.70    1.16
   1  -2   7    2.84    0.99
  -1  -2  -7    4.28    0.94
  -1  -2  -7    4.21    0.99
   1  -2   7    3.14    0.96
   1  -2   7    4.05    1.05
  -1  -2  -7    4.09    1.15
  -1  -2  -7    3.37    0.91
  -1  -2  -7    3.32    1.07
   1  -2   7    1.90    0.92
  -1  -2  -7    5.06    0.66
   1  -2   7    3.77    0.89
  -1  -2  -7    2.83    1.29
   1  -2   7    4.12    0.77
   1  -2   7    3.33    0.90
   1  -2   7    3.52    0.88
  -1   2  -7    2.75    0.94
   1   2   7    3.67    1.14
  -1   2  -7    4.31    1.04
  -1   2  -7    3.49    1.01
   1   2   7    4.43    0.92
  -1   2  -7    3.43    1.14
   1   2   7    5.10    1.03
   1   2   7    3.21    0.85
  -1   2  -7    4.61    1.04
  -1   2  -7    3.82    1.01
   1   2   7    3.59    1.24
   1   2   7    3.18    0.95
   1   2   7    3.11    0.90
   1   2   7    3.67    0.96
  -1   2  -7    3.57    0.94
  -1   2  -7    2.85    0.93
  -1   2  -7    2.75    1.00
   1   2   7    5.13    1.07
  -1   2  -7    1.82    0.95
   1  -2   5   76.44    2.71
  -1  -2  -5   86.70    2.84
   1  -2   5   74.18    3.02
  -1  -2  -5   73.99    3.06
   1  -2   5   74.62    2.81
  -1  -2  -5   75.05    2.53
  -1  -2  -5   72.75    2.93
   1  -2   5   74.39    2.78
  -1  -2  -5   75.61    2.56
   1  -2   5   75.24    2.92
  -1  -2  -5   72.62    2.64
   1  -2   5   73.41    2.87
   1  -2   5   73.43    2.42
   1  -2   5   72.94    2.86
   1  -2   5   78.40    2.93
  -1  -2  -5   78.69    3.32
   1   2   5   74.80    2.74
   1   2   5   73.03    2.67
   1   2   5   76.80    2.82
   1   2   5   72.38    2.71
   1   2   5   72.54    2.67
   1   2   5   78.16    3.08
   1   2   5   77.79    2.61
  -1   2  -5   73.66    2.85
   1   2   5   73.39    3.27
  -1   2  -5   77.90    2.87
   1   2   5   77.49    2.69
  -1   2  -5   76.26    2.90
  -1   2  -5   74.25    2.76
  -1   2  -5   72.41    2.85
  -1   2  -5   76.80    2.85
  -1   2  -5   71.53    2.92
  -1   2  -5   72.94    2.78
  -1   2  -5   77.32    2.84
  -1  -2  -3   19.61    1.37
   1  -2   3   20.08    1.22
   1  -2   3   24.47    1.77
  -1  -2  -3   21.40    1.31
  -1  -2  -3   22.24    1.23
  -1  -2  -3   19.44    1.64
  -1  -2  -3   21.81    1.82
   1  -2   3   27.01    1.45
   1  -2   3   22.07    1.67
  -1  -2  -3   22.57    1.52
  -1  -2  -3   23.11    1.26
   1  -2   3   20.14    1.22
   1  -2   3   20.24    1.44
  -1  -2  -3   20.74    1.29
   1  -2   3   20.73    1.41
  -1  -2  -3   24.20    1.47
   1  -2   3   22.87    1.31
   1  -2   3   21.78    1.40
  -1   2  -3   22.10    1.59
   1   2   3   20.32    1.72
  -1   2  -3   22.66    1.42
   1   2   3   24.56    1.35
  -1   2  -3   23.51    1.41
   1   2   3   20.50    1.41
  -1   2  -3   25.17    1.79
  -1   2  -3   20.62    1.49
   1   2   3   22.68    1.36
   1   2   3   22.53    1.37
  -1   2  -3   19.99    1.42
  -1   2  -3   23.41    1.36
   1   2   3   20.61    1.34
  -1   2  -3   22.45    1.45
  -1   2  -3   23.72    1.38
   1   2   3   22.97    1.23
  -1   2  -3   22.46    1.67
   1   2   3   22.06    1.59
   1  -2   1   28.37    1.23
  -1  -2  -1   27.04    1.34
   1  -2   1   26.20    1.24
  -1  -2  -1   30.30    1.80
   1  -2   1   28.68    1.09
  -1  -2  -1   26.27    1.21
  -1  -2  -1   27.13    1.66
   1  -2   1   27.30    1.27
  -1  -2  -1   28.25    1.23
   1  -2   1   28.81    1.61
  -1  -2  -1   25.76    1.34
   1  -2   1   28.99    1.71
  -1  -2  -1   27.86    1.24
  -1  -2  -1   31.29    1.71
   1  -2   1   26.62    1.25
   1  -2   1   27.38    1.56
   1  -2   1   27.12    1.24
   1  -2   1   29.10    1.14
  -1  -2  -1   26.56    1.31
  -1   2  -1   29.32    1.28
   1   2   1   28.85    1.30
   1   2   1   26.09    0.95
  -1   2  -1   27.39    1.13
   1   2   1   27.68    1.33
  -1   2  -1   28.66    1.05
   1   2   1   27.79    1.31
  -1   2  -1   24.96    1.20
   1   2   1   27.75    1.34
  -1   2  -1   28.12    1.67
  -1   2  -1   29.94    1.27
  -1   2  -1   27.26    1.27
  -1   2  -1   27.36    1.25
  -1   2  -1   28.59    1.65
  -1   2  -1   26.42    1.32
   1   2   1   27.26    1.67
   1   2   1   26.82    1.40
  -1   2  -1   28.95    1.18
   1   2   1   29.45    1.23
   1   2   1   28.74    1.79
   1  -2  -1    3.52    0.72
  -1  -2   1    4.08    0.68
   1  -2  -1    3.46    0.41
  -1  -2   1    2.76    0.57
   1  -2  -1    4.24    0.60
  -1  -2   1    2.85    0.85
   1  -2  -1    3.61    0.43
  -1  -2   1    3.92    0.60
  -1  -2   1    3.11    0.73
  -1  -2   1    3.20    0.67
   1  -2  -1    3.48    0.44
  -1  -2   1    2.04    0.53
   1  -2  -1    2.78    0.82
  -1  -2   1    2.97    0.60
  -1  -2   1    3.19    0.81
   1  -2  -1    4.17    0.74
   1  -2  -1    3.00    0.76
  -1  -2   1    2.90    0.76
  -1  -2   1    3.38    0.76
   1   2  -1    3.46    0.72
   1   2  -1    4.14    0.70
  -1   2   1    2.64    0.67
   1   2  -1    3.45    0.62
   1   2  -1    2.97    0.84
  -1   2   1    3.32    0.44
   1   2  -1    2.65    0.75
  -1   2   1    3.39    0.48
   1   2  -1    2.79    0.67
  -1   2   1    3.50    0.73
  -1   2   1    3.78    0.69
   1   2  -1    3.11    0.81
  -1   2   1    3.13    0.41
  -1   2   1    2.67    0.41
   1   2  -1    3.71    0.62
  -1   2   1    1.95    0.71
   1   2  -1    2.69    0.63
   1   2  -1    2.94    0.64
  -1  -2   3   10.07    1.31
   1  -2  -3    9.34    1.08
   1  -2  -3   12.89    1.24
  -1  -2   3    9.65    1.07
   1  -2  -3    9.78    1.12
  -1  -2   3    9.27    0.96
  -1  -2   3    9.96    0.95
  -1  -2   3   10.39    1.19
  -1  -2   3   10.61    1.20
   1  -2  -3    9.48    0.78
  -1  -2   3   11.90    0.96
  -1  -2   3   10.38    1.28
   1  -2  -3   10.14    1.34
   1  -2  -3    9.09    0.75
   1  -2  -3   13.26    0.88
   1  -2  -3   10.41    0.89
  -1  -2   3   10.12    1.13
  -1  -2   3    9.77    1.07
  -1  -2   3    8.56    1.07
   1  -2  -3    8.77    0.73
  -1   2   3   12.28    1.37
  -1   2   3    9.87    0.83
   1   2  -3    9.50    1.11
   1   2  -3    9.68    0.88
  -1   2   3   12.88    1.15
   1   2  -3    9.94    0.98
   1   2  -3   10.65    1.12
   1   2  -3   10.76    1.27
  -1   2   3    9.48    1.06
  -1   2   3   10.66    0.91
  -1   2   3    9.18    0.79
   1   2  -3   11.33    1.17
   1   2  -3   10.00    1.01
   1   2  -3   10.06    1.16
   1   2  -3   10.14    1.39
   1   2  -3   10.82    1.32
  -1   2   3   10.45    1.18
  -1   2   3    9.43    0.79
  -1   2   3    9.49    0.82
   1  -2  -5   67.83    1.87
  -1  -2   5   65.33    2.11
  -1  -2   5   66.13    2.66
   1  -2  -5   64.89    2.20
   1  -2  -5   62.93    2.58
   1  -2  -5   62.29    2.18
  -1  -2   5   64.04    2.74
   1  -2  -5   61.58    2.14
   1  -2  -5   66.77    2.14
  -1  -2   5   63.16    1.90
   1  -2  -5   64.32    2.72
   1  -2  -5   68.76    2.17
  -1  -2   5   63.45    2.48
   1  -2  -5   65.85    1.97
   1  -2  -5   65.61    2.01
  -1  -2   5   66.77    2.56
  -1  -2   5   66.56    2.71
   1  -2  -5   65.03    1.87
  -1  -2   5   67.51    2.51
  -1  -2   5   64.85    2.65
   1  -2  -5   64.85    3.17
  -1  -2   5   63.79    2.58
  -1   2   5   64.26    2.19
  -1   2   5   65.40    2.26
   1   2  -5   64.70    2.58
   1   2  -5   65.00    2.52
   1   2  -5   63.31    2.53
  -1   2   5   66.94    2.09
   1   2  -5   67.37    2.07
  -1   2   5   67.41    2.70
  -1   2   5   64.73    2.03
  -1   2   5   64.10    2.18
  -1   2   5   64.40    2.22
   1   2  -5   63.30    1.91
   1   2  -5   64.75    2.66
   1   2  -5   67.80    2.55
  -1   2   5   67.96    2.99
   1   2  -5   66.17    3.13
  -1   2   5   66.98    2.24
   1   2  -5   65.12    2.41
  -1   2   5   63.69    2.64
  -1  -2   7   36.66    2.14
   1  -2  -7   38.03    1.79
  -1  -2   7   38.08    2.05
   1  -2  -7   39.23    2.28
   1  -2  -7   39.07    1.62
   1  -2  -7   38.10    1.82
  -1  -2   7   36.92    2.38
   1  -2  -7   37.57    1.94
  -1  -2   7   35.15    2.08
   1  -2  -7   38.95    1.86
  -1  -2   7   41.12    2.15
  -1  -2   7   36.93    2.00
   1  -2  -7   38.85    2.26
   1  -2  -7   36.54    1.64
   1  -2  -7   43.48    1.70
  -1  -2   7   38.80    2.18
  -1  -2   7   37.23    1.64
  -1  -2   7   38.63    2.22
   1  -2  -7   38.60    1.43
  -1  -2   7   38.48    2.19
  -1  -2   7   35.81    1.56
  -1   2   7   38.73    1.77
  -1   2   7   40.87    1.92
  -1   2   7   37.90    1.87
   1   2  -7   36.71    2.06
   1   2  -7   39.61    2.05
   1   2  -7   40.27    2.28
  -1   2   7   40.23    1.71
  -1   2   7   37.80    2.37
   1   2  -7   38.95    1.71
  -1   2   7   35.24    1.70
  -1   2   7   37.34    2.60
   1   2  -7   39.89    2.11
   1   2  -7   39.25    2.12
   1   2  -7   37.18    2.22
  -1   2   7   40.18    1.50
  -1   2   7   40.70    1.84
  -1   2   7   41.81    1.92
   1   2  -7   40.58    2.70
   1   2  -7   37.12    2.15
   1   2  -7   40.00    2.13
  -1   2   7   41.22    1.95
  -1  -2   9    6.41    1.14
  -1  -2   9    7.29    1.17
   1  -2  -9    4.75    1.14
   1  -2  -9    7.30    1.02
  -1  -2   9    7.81    1.27
   1  -2  -9    8.32    1.04
   1  -2  -9    8.68    1.27
  -1  -2   9    7.59    1.31
  -1  -2   9    7.93    1.32
  -1  -2   9    7.49    1.25
   1  -2  -9    5.76    0.94
   1  -2  -9    9.00    0.79
   1  -2  -9    7.32    1.10
  -1  -2   9    6.52    1.12
   1  -2  -9    6.69    1.05
   1  -2  -9    6.83    0.92
  -1  -2   9    8.07    1.34
  -1  -2   9    6.64    1.20
  -1  -2   9    6.90    0.90
   1  -2  -9    7.59    1.41
   1   2  -9    7.18    1.20
   1   2  -9    7.30    1.22
   1   2  -9    7.60    1.21
  -1   2   9    9.08    1.68
   1   2  -9    7.07    0.97
  -1   2   9    7.66    1.45
   1   2  -9    6.54    1.17
   1   2  -9    7.03    1.24
  -1   2   9    6.89    1.02
   1   2  -9    8.88    1.57
  -1   2   9    7.48    0.87
   1   2  -9    6.99    1.09
   1   2  -9    7.33    1.56
  -1   2   9    6.52    0.96
  -1   2   9    7.14    1.14
   1   2  -9    7.25    1.25
  -1   2   9    8.26    1.17
  -1   2   9    6.62    1.08
  -1   2   9    6.30    1.06
  -1   2   9    7.30    1.13
   1   2  -9    8.13    1.28
  -1  -2  11   49.63    2.32
   1  -2 -11   47.98    2.63
  -1  -2  11   50.15    2.90
   1  -2 -11   52.11    2.45
   1  -2 -11   50.51    2.95
  -1  -2  11   47.53    2.95
   1  -2 -11   50.35    2.85
   1  -2 -11   48.29    2.46
  -1  -2  11   49.72    2.96
  -1  -2  11   48.59    2.81
   1  -2 -11   47.55    2.89
   1  -2 -11   45.49    2.49
   1  -2 -11   45.39    2.38
  -1  -2  11   47.43    2.07
  -1  -2  11   48.96    3.13
  -1  -2  11   48.40    2.68
   1  -2 -11   52.23    2.48
  -1  -2  11   46.13    2.57
  -1  -2  11   46.88    2.73
   1  -2 -11   48.71    2.52
   1   2 -11   47.20    2.83
  -1   2  11   49.99    2.16
  -1   2  11   50.28    2.64
   1   2 -11   51.09    2.64
  -1   2  11   45.77    2.60
   1   2 -11   45.66    2.93
  -1   2  11   47.74    3.32
  -1   2  11   49.47    2.59
   1   2 -11   49.87    2.94
   1   2 -11   49.70    3.17
  -1   2  11   47.79    2.64
   1   2 -11   51.52    2.82
   1   2 -11   48.10    3.08
  -1   2  11   50.70    3.19
  -1   2  11   46.25    2.54
   1   2 -11   46.38    2.65
  -1   2  11   48.95    2.68
   1   2 -11   46.73    2.98
   1   2 -11   48.21    2.25
   1   2 -11   47.66    2.80
   1  -2 -13   28.38    2.56
   1  -2 -13   23.53    2.20
  -1  -2  13   29.00    2.92
  -1  -2  13   36.30    2.76
  -1  -2  13   24.86    2.38
   1  -2 -13   35.14    2.92
   1  -2 -13   26.92    2.28
  -1  -2  13   33.25    2.37
  -1  -2  13   28.34    2.39
   1  -2 -13   28.72    2.60
   1  -2 -13   24.31    2.09
   1  -2 -13   33.02    2.02
   1  -2 -13   33.94    2.22
  -1  -2  13   33.71    2.79
  -1  -2  13   30.83    2.23
   1  -2 -13   25.64    2.29
   1  -2 -13   33.78    2.38
  -1  -2  13   31.59    2.63
  -1  -2  13   34.34    1.92
  -1  -2  13   36.13    2.69
  -1  -2  13   28.19    2.79
   1  -2 -13   34.27    2.75
   1   2 -13   25.90    2.59
   1   2 -13   33.07    2.52
   1   2 -13   32.74    2.80
  -1   2  13   29.57    2.48
  -1   2  13   30.48    2.54
   1   2 -13   27.39    2.16
   1   2 -13   30.93    2.47
  -1   2  13   32.10    3.03
  -1   2  13   29.60    2.42
  -1   2  13   30.42    2.46
   1   2 -13   35.57    2.84
   1   2 -13   29.08    3.00
   1   2 -13   29.67    2.37
  -1   2  13   30.74    1.93
  -1   2  13   30.89    2.55
  -1   2  13   31.42    2.39
   1   2 -13   34.92    2.99
   1   2 -13   30.56    2.85
   1   2 -13   28.18    2.38
  -1   2  13   30.46    2.97
  -1  -2  15    3.10    1.57
   1  -2 -15    4.53    1.45
  -1  -2  15    3.29    1.48
  -1  -2  15    3.98    1.47
   1  -2 -15    3.84    1.29
   1  -2 -15    3.05    1.46
  -1  -2  15    3.64    1.36
  -1  -2  15    5.23    1.43
   1  -2 -15    3.61    1.39
  -1  -2  15    2.36    1.25
  -1  -2  15    6.35    1.57
  -1  -2  15    3.60    1.65
  -1  -2  15    1.03    1.53
   1  -2 -15    3.44    1.06
   1  -2 -15    3.14    1.68
   1  -2 -15    2.29    1.41
  -1  -2  15    4.09    1.66
   1  -2 -15    4.29    1.24
  -1   2  15    2.80    1.43
  -1   2  15    1.14    1.29
   1   2 -15    1.15    1.27
   1   2 -15    2.71    1.43
  -1   2  15    5.17    1.36
   1   2 -15    4.32    1.63
  -1   2  15    3.21    1.67
   1   2 -15    2.96    1.29
  -1   2  15    4.12    1.64
  -1   2  15    3.84    1.52
   1   2 -15    4.38    1.75
  -1   2  15    1.71    1.25
  -1   2  15    4.30    1.47
   1   2 -15    3.14    1.26
   1   2 -15    1.77    1.79
   1   2 -15    4.99    1.47
   1   2 -15    2.85    1.55
  -1   2  15    3.34    1.14
  -1   2  15    2.45    1.33
   1   2 -15    4.48    1.72
   1  -2 -17   20.98    2.68
   1  -2 -17   19.27    2.27
   1  -2 -17   19.35    2.46
   1  -2 -17   19.20    2.26
  -1  -2  17   19.38    2.17
  -1  -2  17   17.87    2.37
  -1  -2  17   18.84    2.31
   1  -2 -17   20.35    2.35
  -1  -2  17   22.56    2.67
   1  -2 -17   17.16    2.23
  -1  -2  17   23.01    2.83
  -1  -2  17   17.75    2.55
   1  -2 -17   17.12    2.39
   1  -2 -17   21.69    2.37
   1  -2 -17   19.37    2.52
  -1  -2  17   17.45    2.62
  -1  -2  17   19.91    1.71
  -1  -2  17   17.63    2.47
  -1  -2  17   17.98    1.97
  -1  -2  17   23.34    2.92
  -1   2  17   18.22    2.31
   1   2 -17   24.01    2.77
  -1   2  17   16.76    1.71
  -1   2  17   17.80    2.18
  -1   2  17   17.06    2.28
   1   2 -17   14.78    2.78
   1   2 -17   18.32    2.43
   1   2 -17   21.43    2.07
  -1   2  17   17.99    2.28
   1   2 -17   16.68    2.42
  -1   2  17   15.26    2.29
  -1   2  17   20.30    2.63
   1   2 -17   24.35    2.89
   1   2 -17   17.68    2.28
   1   2 -17   21.34    3.10
   1   2 -17   18.85    2.45
  -1   2  17   15.27    2.24
  -1   2  17   23.39    2.71
  -1   2  17   18.76    2.85
   1   2 -17   17.28    2.67
   1   2 -17   20.31    2.81
   1  -2 -19   44.58    3.81
  -1  -2  19   48.74    4.72
  -1  -2  19   58.59    4.87
  -1  -2  19   47.56    3.76
   1  -2 -19   43.61    4.00
  -1  -2  19   46.65    3.14
   1  -2 -19   49.60    3.92
   1  -2 -19   42.48    4.40
   1  -2 -19   42.88    4.40
   1  -2 -19   47.64    3.12
  -1  -2  19   49.19    4.58
  -1  -2  19   48.83    4.09
   1  -2 -19   46.86    3.43
  -1  -2  19   45.13    2.88
  -1  -2  19   48.61    3.73
  -1  -2  19   46.44    3.62
   1  -2 -19   46.41    3.62
   1  -2 -19   44.82    4.10
  -1  -2  19   43.33    4.69
   1  -2 -19   49.64    4.35
  -1   2  19   48.45    3.74
  -1   2  19   45.29    4.56
   1   2 -19   43.87    3.95
   1   2 -19   45.66    4.52
   1   2 -19   47.00    4.31
   1   2 -19   53.62    4.72
  -1   2  19   53.01    4.10
  -1   2  19   41.43    4.16
  -1   2  19   54.07    4.23
   1   2 -19   48.34    5.07
  -1   2  19   46.94    3.98
   1   2 -19   46.76    4.58
   1   2 -19   45.49    4.13
  -1   2  19   44.22    3.03
  -1   2  19   43.25    4.72
   1   2 -19   48.20    3.88
   1   2 -19   43.59    3.92
  -1   2  19   45.50    3.84
  -1   2  19   47.62    4.44
   1  -2 -21    4.26    2.50
  -1  -2  21    4.69    2.41
   1  -2 -21    4.17    2.65
  -1  -2  21    2.24    2.58
  -1  -2  21    3.96    3.39
   1  -2 -21    4.37    2.42
   1  -2 -21    4.20    2.08
  -1  -2  21    3.88    4.08
  -1  -2  21   12.42    3.11
  -1  -2  21    4.35    1.72
   1  -2 -21    3.05    2.36
  -1  -2  21    4.20    2.56
   1  -2 -21    3.31    2.60
  -1  -2  21   -2.42    2.74
  -1  -2  21   -0.71    1.96
   1  -2 -21    6.84    2.87
  -1   2  21    3.72    2.75
  -1   2  21    2.35    1.71
   1   2 -21    4.70    2.73
   1   2 -21    3.04    2.86
   1   2 -21    1.49    3.60
   1   2 -21    9.77    2.83
   1   2 -21    5.56    2.80
  -1   2  21    2.16    1.98
   1   2 -21    4.61    3.23
  -1   2  21    2.28    2.44
   1   2 -21    5.73    2.88
  -1   2  21    4.24    2.56
  -1   2  21    5.32    2.72
  -1   2  21    1.41    2.25
  -1   2  21    2.86    2.62
  -1   2  21    2.59    2.53
   1   2 -21    6.82    2.65
  -1   2  21    1.87    3.05
   1   2 -21    5.82    2.21
  -1  -2  23   13.75    3.35
   1  -2 -23    7.15    4.55
   1  -2 -23   12.96    2.97
  -1  -2  23    6.18    3.43
  -1  -2  23    8.95    3.22
   1  -2 -23   14.86    3.57
   1  -2 -23    0.36    2.79
  -1  -2  23   10.44    3.78
  -1  -2  23   12.27    3.00
   1  -2 -23   16.31    3.94
  -1  -2  23    9.99    2.68
  -1  -2  23   13.64    3.43
   1  -2 -23   11.73    3.52
   1  -2 -23   12.67    3.19
  -1  -2  23    4.36    2.87
   1   2 -23    7.19    3.62
  -1   2  23    8.08    3.37
  -1   2  23   10.09    2.33
  -1   2  23    3.17    3.31
   1   2 -23    4.26    2.74
  -1   2  23   10.50    3.07
   1   2 -23    9.22    2.82
   1   2 -23    9.38    3.72
   1   2 -23    8.75    3.26
  -1   2  23   10.02    3.27
  -1   2  23   14.80    3.29
  -1   2  23   11.93    3.01
   1   2 -23    7.82    3.71
  -1   2  23    4.99    3.35
  -1   2  23   10.42    3.67
   1   2 -23    5.77    3.71
  -1   2  23    6.12    2.45
   1   2 -23   15.75    5.14
   1  -2 -25    8.76    3.59
   1  -2 -25   11.15    3.96
   1  -2 -25    4.71    3.47
  -1  -2  25   10.21    3.66
  -1  -2  25    5.96    3.87
  -1  -2  25    7.44    3.51
  -1  -2  25   13.69    4.52
  -1  -2  25    6.04    3.84
   1  -2 -25    3.74    3.82
   1  -2 -25   12.14    4.10
   1  -2 -25    1.05    3.37
  -1  -2  25    7.75    2.94
  -1  -2  25   14.34    4.68
   1   2 -25    1.19    3.85
  -1   2  25    4.34    3.38
  -1   2  25   12.69    4.24
  -1   2  25    2.56    4.60
   1   2 -25    1.39    3.15
   1   2 -25    5.40    4.51
  -1   2  25   10.04    2.76
   1   2 -25    8.82    4.49
  -1   2  25    7.32    3.93
  -1   2  25   10.26    4.14
  -1   2  25    9.43    3.72
   1   2 -25    1.65    3.03
  -1   2  25   12.32    3.04
  -1   2  25   10.54    3.40
   1   2 -25    9.61    4.21
  -1  -2  27   14.00    4.12
   1  -2 -27   12.12    5.01
   1  -2 -27   17.93    4.35
   1  -2 -27   10.06    4.52
   1  -2 -27    8.52    4.98
   1  -2 -27   14.64    4.89
  -1  -2  27   13.42    4.87
  -1  -2  27   13.37    3.84
  -1  -2  27   16.75    5.20
  -1  -2  27   18.62    5.73
  -1  -2  27   14.48    4.94
  -1  -2  27   12.50    5.08
   1   2 -27    6.91    6.60
  -1   2  27   11.41    3.73
  -1   2  27   17.10    4.06
  -1   2  27   16.85    4.35
  -1   2  27   15.86    7.08
   1   2 -27   10.68    3.91
  -1   2  27    8.81    4.14
  -1   2  27   15.20    5.05
   1   2 -27   10.91    3.96
   1   2 -27   11.35    4.98
   1   2 -27    4.43    7.35
  -1   2  27   15.28    5.76
  -1  -2  29    2.77    5.54
   1  -2 -29    2.79    5.77
   1  -2 -29  -10.55    5.26
  -1  -2  29    7.51    4.67
   1  -2 -29    3.81    5.87
  -1  -2  29    4.80    5.65
  -1  -2  29    0.85    4.36
  -1  -2  29    2.20    5.71
   1  -2 -29    9.12    5.13
   1   2 -29    3.89    4.20
   1   2 -29   18.41    6.33
  -1   2  29    1.03    4.20
   1   2 -29   -1.19    5.62
  -1   2  29    1.44    4.95
  -1   2  29   10.26    5.62
  -1   2  29   11.92    5.00
   1   2 -29   -2.44    4.57
  -1   2  29    5.34    5.16
   1  -3  28    9.14    5.48
   1  -3  28    4.71    5.78
   1  -3  28    2.05    8.00
   1  -3  28   11.34    4.38
  -1  -3 -28   13.05    5.75
  -1  -3 -28   13.70    4.91
  -1  -3 -28   16.43    6.37
   1  -3  28   -3.86    5.27
   1  -3  28   13.70    6.26
  -1  -3 -28    3.03    6.11
  -1   3 -28    4.07    5.75
  -1   3 -28   12.45    6.14
   1   3  28   -6.21    4.44
   1   3  28    8.46    5.30
   1   3  28   -3.30    5.04
   1   3  28    8.80    4.69
  -1   3 -28   10.73    5.07
  -1   3 -28   13.06    5.18
   1   3  28   15.24    6.20
   1  -3  26   20.35    5.29
  -1  -3 -26   -1.57    5.46
  -1  -3 -26    6.04    4.60
   1  -3  26   23.00    6.09
  -1  -3 -26   17.75    5.39
   1  -3  26   13.77    5.06
   1  -3  26   12.69    3.89
  -1  -3 -26   20.32    4.38
  -1  -3 -26   12.78    4.26
   1  -3  26   25.91    5.46
  -1  -3 -26   29.37    5.85
   1  -3  26   12.31    4.62
   1  -3  26    9.24    4.41
   1   3  26   17.72    5.00
   1   3  26   19.48    3.98
   1   3  26   16.57    4.36
  -1   3 -26   14.89    4.12
  -1   3 -26    5.46    6.34
   1   3  26   15.03    5.46
   1   3  26   12.46    4.14
  -1   3 -26   22.67    5.45
  -1   3 -26   13.80    5.51
   1   3  26   17.71    4.15
   1   3  26   23.95    5.50
  -1   3 -26   12.43    6.16
  -1  -3 -24    8.13    4.14
   1  -3  24   -0.42    3.91
   1  -3  24    8.19    6.39
  -1  -3 -24   12.70    3.20
   1  -3  24    8.88    3.66
  -1  -3 -24    9.87    3.84
   1  -3  24    4.60    4.52
  -1  -3 -24    3.88    4.08
   1  -3  24   12.09    4.99
   1  -3  24    7.08    3.37
   1  -3  24    8.26    3.55
  -1  -3 -24    5.62    4.13
  -1  -3 -24    2.11    3.22
   1  -3  24    1.03    3.64
  -1   3 -24    6.69    3.19
   1   3  24    5.41    3.55
   1   3  24    7.84    3.72
   1   3  24   -0.34    2.76
  -1   3 -24    9.44    4.07
  -1   3 -24    7.98    3.55
   1   3  24    9.85    3.38
  -1   3 -24   11.71    4.80
   1   3  24    6.90    4.12
   1   3  24    5.42    3.83
  -1   3 -24   -0.41    4.71
   1   3  24   -0.52    4.13
   1   3  24   11.96    3.64
  -1   3 -24    7.81    4.40
  -1  -3 -22   -1.22    1.90
   1  -3  22   -8.14    3.45
  -1  -3 -22   -2.16    2.93
  -1  -3 -22    0.97    3.16
  -1  -3 -22   -0.98    3.26
   1  -3  22    1.45    2.55
  -1  -3 -22   -1.66    3.09
  -1  -3 -22    1.25    2.67
  -1  -3 -22    0.46    3.21
   1  -3  22   -2.16    2.70
   1  -3  22    0.19    2.48
   1  -3  22    8.26    3.76
  -1  -3 -22    1.56    2.68
   1  -3  22    2.08    2.06
  -1  -3 -22    3.53    2.43
  -1  -3 -22   -4.39    2.55
   1  -3  22    8.48    2.99
   1  -3  22   -1.53    3.16
   1   3  22   -5.86    3.00
  -1   3 -22   -0.71    3.19
  -1   3 -22    1.49    3.20
  -1   3 -22    3.82    2.94
  -1   3 -22    0.65    2.49
  -1   3 -22   -4.84    3.39
   1   3  22    3.63    2.61
   1   3  22    2.36    2.77
   1   3  22    1.52    2.51
   1   3  22   -4.92    3.06
   1   3  22   -2.98    2.37
  -1   3 -22   -2.46    3.71
  -1   3 -22   -1.39    2.78
   1   3  22   -0.95    3.19
  -1   3 -22    1.63    3.80
   1   3  22   -0.91    3.24
   1   3  22    5.67    3.12
   1   3  22    0.65    3.40
  -1  -3 -20   11.11    2.40
   1  -3  20   13.09    2.48
   1  -3  20    9.92    3.91
   1  -3  20   10.68    2.94
   1  -3  20   12.70    2.09
  -1  -3 -20   12.58    3.12
   1  -3  20   14.74    3.05
  -1  -3 -20    9.36    2.37
   1  -3  20   15.80    2.78
  -1  -3 -20    8.10    3.00
   1  -3  20    9.84    2.46
  -1  -3 -20   11.59    2.74
  -1  -3 -20   13.36    2.79
   1  -3  20    9.07    2.51
  -1  -3 -20   12.58    3.26
   1  -3  20   13.61    3.34
  -1   3 -20   12.14    3.25
   1   3  20   11.94    3.19
   1   3  20   17.93    3.40
  -1   3 -20   11.77    2.88
   1   3  20   15.13    2.80
  -1   3 -20   11.19    3.40
  -1   3 -20   19.03    3.73
   1   3  20    8.95    2.42
   1   3  20   10.79    2.79
  -1   3 -20   15.35    3.50
   1   3  20   14.21    3.22
   1   3  20   14.33    2.86
   1   3  20   14.29    2.89
  -1   3 -20   10.30    3.05
   1   3  20   10.31    2.91
   1   3  20   15.98    2.48
  -1   3 -20   14.06    3.17
  -1   3 -20   10.59    2.66
   1  -3  18   46.85    4.23
  -1  -3 -18   49.02    3.80
   1  -3  18   37.37    3.38
   1  -3  18   34.37    3.50
   1  -3  18   41.10    3.03
  -1  -3 -18   39.96    4.36
   1  -3  18   41.89    4.71
  -1  -3 -18   45.07    3.42
   1  -3  18   41.73    4.46
  -1  -3 -18   41.97    4.40
   1  -3  18   41.18    3.85
  -1  -3 -18   44.18    3.51
  -1  -3 -18   46.70    4.49
  -1  -3 -18   40.26    3.42
   1  -3  18   38.70    3.44
  -1  -3 -18   48.38    3.87
   1  -3  18   41.43    4.79
   1  -3  18   48.60    4.62
  -1  -3 -18   37.78    4.40
  -1   3 -18   34.98    4.31
  -1   3 -18   38.03    3.81
  -1   3 -18   37.92    4.80
  -1   3 -18   42.72    4.71
  -1   3 -18   47.55    4.35
  -1   3 -18   47.34    4.59
   1   3  18   38.82    4.01
   1   3  18   38.06    3.78
  -1   3 -18   36.97    3.69
  -1   3 -18   40.57    4.54
   1   3  18   35.58    3.44
   1   3  18   46.79    4.79
   1   3  18   48.23    4.41
   1   3  18   40.26    4.55
   1   3  18   48.74    4.19
  -1   3 -18   47.00    5.42
   1   3  18   42.64    4.39
  -1   3 -18   38.73    3.62
   1   3  18   48.08    3.99
  -1  -3 -16   13.05    1.76
  -1  -3 -16   15.17    1.88
  -1  -3 -16   13.85    2.47
   1  -3  16   14.74    2.28
   1  -3  16   15.76    1.75
  -1  -3 -16   16.73    2.15
  -1  -3 -16   15.27    2.07
   1  -3  16   19.72    2.65
   1  -3  16   10.27    1.77
   1  -3  16   15.49    2.46
  -1  -3 -16   13.55    2.29
   1  -3  16   14.44    1.87
   1  -3  16   15.86    2.75
  -1  -3 -16   17.06    2.67
   1  -3  16    8.04    3.94
  -1  -3 -16   15.65    2.54
   1  -3  16   16.09    2.50
   1  -3  16   15.22    2.04
  -1  -3 -16   12.63    2.10
   1  -3  16   15.95    2.38
   1   3  16   17.04    2.23
  -1   3 -16   13.01    2.19
  -1   3 -16   15.38    2.47
  -1   3 -16   14.46    2.58
  -1   3 -16   15.63    2.64
  -1   3 -16   13.19    2.25
   1   3  16   15.10    2.43
   1   3  16   13.03    2.16
   1   3  16   15.17    2.30
   1   3  16   11.50    2.41
   1   3  16   15.33    2.14
   1   3  16   15.54    2.02
  -1   3 -16   14.04    2.71
  -1   3 -16   17.26    2.58
  -1   3 -16   20.92    2.92
   1   3  16   15.15    2.60
  -1   3 -16   13.94    2.21
  -1   3 -16   13.63    2.66
   1   3  16   12.58    2.17
   1  -3  14   16.59    2.44
  -1  -3 -14   15.55    2.01
   1  -3  14   18.97    2.15
   1  -3  14   14.86    1.76
   1  -3  14   18.58    2.45
   1  -3  14   17.55    1.66
  -1  -3 -14   18.09    2.38
  -1  -3 -14   21.11    2.52
   1  -3  14   17.54    2.04
  -1  -3 -14   20.04    2.34
  -1  -3 -14   17.87    2.38
  -1  -3 -14   16.96    1.85
   1  -3  14   18.06    2.02
   1  -3  14   17.99    2.34
   1  -3  14   19.50    2.52
  -1  -3 -14   18.24    1.99
  -1  -3 -14   25.69    2.55
   1  -3  14   21.10    2.56
   1  -3  14   20.57    1.83
   1   3  14   19.70    2.25
  -1   3 -14   17.82    2.35
   1   3  14   21.99    2.55
  -1   3 -14   22.79    2.38
  -1   3 -14   18.08    2.31
  -1   3 -14   19.08    2.51
  -1   3 -14   16.74    1.99
  -1   3 -14   13.77    2.35
   1   3  14   20.06    2.27
  -1   3 -14   24.19    2.53
   1   3  14   17.70    2.66
   1   3  14   19.18    2.41
   1   3  14   17.40    2.08
  -1   3 -14   16.64    3.88
   1   3  14   15.96    2.44
   1   3  14   21.82    2.47
  -1   3 -14   14.71    2.37
  -1   3 -14   14.35    2.13
   1   3  14   17.33    2.15
  -1  -3 -12   98.17    4.19
   1  -3  12  104.13    5.11
   1  -3  12  104.35    4.55
  -1  -3 -12   98.50    3.30
  -1  -3 -12   97.50    3.89
   1  -3  12  102.94    4.40
   1  -3  12   91.85    3.36
   1  -3  12  103.99    4.29
  -1  -3 -12  102.63    4.77
   1  -3  12  100.55    4.71
   1  -3  12  105.72    4.40
   1  -3  12  101.71    4.59
  -1  -3 -12  101.78    3.90
  -1  -3 -12  107.52    4.77
  -1  -3 -12  107.19    4.53
  -1  -3 -12  103.96    4.25
   1  -3  12   96.25    4.05
   1  -3  12  109.37    3.61
   1  -3  12  100.48    4.20
  -1   3 -12   94.89    4.62
  -1   3 -12  102.45    4.34
   1   3  12  105.92    4.26
  -1   3 -12  100.76    4.48
  -1   3 -12  100.79    4.36
   1   3  12  105.27    4.23
  -1   3 -12  107.86    4.53
  -1   3 -12  105.80    4.66
  -1   3 -12  105.22    4.71
  -1   3 -12  102.44    4.79
   1   3  12  103.47    3.98
   1   3  12  103.67    4.92
   1   3  12  103.78    4.14
   1   3  12  101.60    4.36
   1   3  12  102.19    4.26
   1   3  12  105.04    4.10
  -1   3 -12   96.41    4.70
  -1   3 -12  100.07    4.50
  -1   3 -12  101.44    4.29
   1   3  12  101.26    4.96
  -1  -3 -10   38.40    2.26
  -1  -3 -10   35.93    2.48
  -1  -3 -10   27.94    2.82
   1  -3  10   34.45    1.67
  -1  -3 -10   38.83    2.69
   1  -3  10   36.84    2.76
  -1  -3 -10   39.29    2.39
  -1  -3 -10   40.49    2.94
  -1  -3 -10   37.35    2.21
   1  -3  10   38.74    2.79
   1  -3  10   40.15    2.93
  -1  -3 -10   32.84    2.73
   1  -3  10   39.20    2.53
   1  -3  10   37.35    2.57
   1  -3  10   39.81    2.64
   1  -3  10   38.58    2.79
   1  -3  10   37.44    2.11
   1  -3  10   41.76    2.39
   1  -3  10   37.31    2.52
   1   3  10   37.61    3.00
  -1   3 -10   36.40    2.65
   1   3  10   36.80    2.37
  -1   3 -10   36.38    2.75
  -1   3 -10   37.13    2.45
   1   3  10   38.26    3.01
  -1   3 -10   40.52    2.67
  -1   3 -10   36.14    2.72
   1   3  10   36.05    2.40
  -1   3 -10   41.79    2.90
   1   3  10   35.06    2.51
   1   3  10   34.04    2.46
  -1   3 -10   39.07    2.68
   1   3  10   35.67    2.55
  -1   3 -10   39.72    2.71
   1   3  10   40.92    2.46
  -1   3 -10   40.15    2.98
  -1   3 -10   37.77    2.58
   1   3  10   35.65    2.50
   1  -3   8    0.88    0.85
   1  -3   8    2.06    1.01
  -1  -3  -8    0.92    0.85
   1  -3   8    2.09    1.02
   1  -3   8    1.68    1.09
  -1  -3  -8    3.56    1.15
  -1  -3  -8    0.38    0.75
  -1  -3  -8    1.18    1.20
   1  -3   8    2.04    1.03
  -1  -3  -8    2.55    0.78
  -1  -3  -8    0.76    0.73
  -1  -3  -8    1.89    1.09
   1  -3   8    1.20    1.13
   1  -3   8    1.88    0.53
   1  -3   8    1.61    1.00
   1  -3   8    2.65    0.79
   1  -3   8    0.91    1.14
  -1  -3  -8    1.56    0.84
  -1  -3  -8    1.77    0.83
   1  -3   8    0.54    1.04
  -1  -3  -8    2.56    1.20
  -1   3  -8    2.63    1.03
  -1   3  -8    1.09    1.21
  -1   3  -8    1.70    0.89
   1   3   8    1.00    0.93
   1   3   8    1.22    0.87
   1   3   8    0.49    1.13
  -1   3  -8    1.37    1.07
   1   3   8    0.77    0.87
  -1   3  -8    0.34    0.98
  -1   3  -8   -0.05    0.85
   1   3   8    1.69    0.93
  -1   3  -8    2.44    1.08
   1   3   8    3.27    1.03
   1   3   8    2.10    0.97
   1   3   8    1.82    0.93
  -1   3  -8    1.72    1.07
  -1   3  -8    1.50    1.13
  -1   3  -8    0.31    1.03
   1   3   8    1.25    1.12
   1  -3   6    1.14    0.94
  -1  -3  -6    0.42    0.66
  -1  -3  -6    0.26    1.13
  -1  -3  -6    0.17    0.87
   1  -3   6   -0.39    1.04
  -1  -3  -6    0.02    1.01
  -1  -3  -6    1.70    0.78
  -1  -3  -6    0.88    0.78
  -1  -3  -6    0.59    0.74
   1  -3   6    1.39    0.80
  -1  -3  -6    0.39    0.76
   1  -3   6    1.34    0.76
   1  -3   6    1.93    1.00
   1  -3   6    1.10    0.86
  -1  -3  -6    0.26    0.67
   1  -3   6    0.92    0.79
   1  -3   6    0.29    0.85
   1  -3   6    0.30    0.87
  -1  -3  -6    1.46    0.99
   1  -3   6   -0.04    0.79
  -1   3  -6    0.79    1.03
   1   3   6    0.10    0.78
  -1   3  -6    1.52    0.83
   1   3   6    0.55    0.78
   1   3   6    1.20    0.97
  -1   3  -6   -0.28    0.94
   1   3   6    0.53    0.76
   1   3   6    0.30    0.77
   1   3   6    0.79    1.00
  -1   3  -6    1.02    0.93
  -1   3  -6    0.34    0.95
   1   3   6    1.43    0.82
   1   3   6    1.95    0.91
  -1   3  -6    1.23    0.98
  -1   3  -6    0.72    1.00
  -1   3  -6    1.46    0.89
   1   3   6    0.75    0.69
  -1   3  -6    1.64    0.81
  -1   3  -6   -0.67    0.83
   1  -3   4   77.68    2.70
   1  -3   4   80.21    2.61
   1  -3   4   76.04    2.83
  -1  -3  -4   72.92    2.80
   1  -3   4   73.13    2.87
   1  -3   4   77.16    2.71
   1  -3   4   85.11    3.35
   1  -3   4   76.61    2.95
   1  -3   4   78.13    3.19
  -1  -3  -4   80.04    2.52
   1  -3   4   78.36    2.83
   1  -3   4   80.26    2.73
  -1  -3  -4   75.51    3.40
  -1  -3  -4   79.91    2.67
   1  -3   4   84.09    2.84
  -1  -3  -4   76.08    2.71
  -1  -3  -4   78.57    2.55
  -1  -3  -4   75.98    3.24
  -1  -3  -4   72.67    2.84
  -1  -3  -4   80.96    2.92
   1   3   4   77.41    2.78
  -1   3  -4   83.71    3.23
  -1   3  -4   74.62    2.93
  -1   3  -4   78.19    2.87
  -1   3  -4   72.80    2.88
   1   3   4   81.99    2.99
  -1   3  -4   81.80    2.86
   1   3   4   73.59    3.25
  -1   3  -4   79.96    3.27
  -1   3  -4   77.92    2.70
   1   3   4   78.51    2.59
   1   3   4   81.30    2.73
   1   3   4   77.67    2.71
  -1   3  -4   72.70    3.05
   1   3   4   78.05    3.44
   1   3   4   75.52    2.76
  -1   3  -4   83.58    2.85
   1   3   4   79.30    2.74
  -1   3  -4   75.68    2.87
   1  -3   2  159.99    4.17
  -1  -3  -2  144.47    4.23
  -1  -3  -2  148.90    4.13
  -1  -3  -2  144.89    4.78
  -1  -3  -2  146.26    4.02
  -1  -3  -2  144.11    4.16
  -1  -3  -2  149.68    4.57
  -1  -3  -2  150.51    4.09
   1  -3   2  148.33    4.04
   1  -3   2  148.88    4.59
  -1  -3  -2  149.57    4.27
   1  -3   2  150.19    4.28
   1  -3   2  146.88    4.29
   1  -3   2  151.92    4.82
   1  -3   2  143.91    4.17
   1  -3   2  155.27    4.11
   1  -3   2  150.61    4.66
   1  -3   2  146.96    4.23
  -1  -3  -2  144.22    4.73
  -1  -3  -2  150.92    4.01
   1   3   2  140.05    3.90
  -1   3  -2  149.43    4.21
   1   3   2  147.36    4.09
  -1   3  -2  150.01    4.24
  -1   3  -2  145.43    4.79
   1   3   2  148.49    4.17
   1   3   2  149.84    4.29
  -1   3  -2  148.62    4.32
  -1   3  -2  146.96    3.95
  -1   3  -2  146.10    3.82
  -1   3  -2  145.31    4.70
  -1   3  -2  144.05    4.26
  -1   3  -2  151.46    4.30
   1   3   2  151.96    4.89
   1   3   2  144.82    4.19
   1   3   2  147.50    4.81
  -1   3  -2  151.59    4.20
  -1   3  -2  150.93    4.20
   1   3   2  144.31    4.10
   1   3   2  143.08    4.22
   1   3   2  143.20    4.17
   1  -3   0   27.85    1.32
   1  -3   0   29.36    1.74
  -1  -3   0   30.75    1.51
  -1  -3   0   32.39    1.50
  -1  -3   0   30.18    1.46
   1  -3   0   29.71    1.73
   1  -3   0   27.84    1.32
  -1  -3   0   30.52    1.61
  -1  -3   0   30.23    1.94
   1  -3   0   28.71    1.32
  -1  -3   0   28.96    1.38
  -1  -3   0   24.20    1.28
  -1  -3   0   30.81    2.02
  -1  -3   0   30.35    1.56
   1  -3   0   29.06    1.35
   1  -3   0   28.69    1.83
   1  -3   0   29.98    1.48
   1  -3   0   30.55    2.05
  -1   3   0   28.82    1.94
  -1   3   0   27.03    1.95
   1   3   0   31.15    1.56
  -1   3   0   31.52    1.68
  -1   3   0   31.14    1.42
   1   3   0   30.55    1.93
  -1   3   0   31.15    1.40
   1   3   0   30.41    1.54
  -1   3   0   30.27    1.72
  -1   3   0   28.85    1.36
   1   3   0   28.87    1.54
   1   3   0   29.31    1.59
  -1   3   0   33.65    1.31
  -1   3   0   28.42    2.01
   1   3   0   27.69    1.78
   1   3   0   29.33    1.63
   1   3   0   27.60    1.48
  -1   3   0   32.51    1.41
   1   3   0   33.53    2.10
  -1  -3   2    4.86    0.98
  -1  -3   2    4.81    0.83
   1  -3  -2    4.69    0.99
   1  -3  -2    4.59    0.60
   1  -3  -2    5.35    0.74
   1  -3  -2    3.32    1.01
  -1  -3   2    3.18    1.05
  -1  -3   2    5.36    0.82
  -1  -3   2    4.22    0.72
  -1  -3   2    3.13    0.90
   1  -3  -2    4.09    0.52
  -1  -3   2    4.62    0.73
   1  -3  -2    3.71    0.56
   1  -3  -2    4.70    0.91
  -1  -3   2    4.40    0.84
  -1  -3   2    4.90    0.80
   1  -3  -2    3.73    0.94
  -1  -3   2    3.81    0.98
  -1   3   2    4.20    0.98
  -1   3   2    4.80    0.61
   1   3  -2    4.78    1.07
  -1   3   2    3.70    0.60
   1   3  -2    4.63    0.96
   1   3  -2    4.45    0.94
  -1   3   2    3.67    0.90
  -1   3   2    4.38    0.57
  -1   3   2    4.22    0.49
   1   3  -2    4.46    0.84
  -1   3   2    4.54    0.56
  -1   3   2    4.57    0.78
   1   3  -2    3.76    0.82
  -1   3   2    5.32    0.88
   1   3  -2    4.15    0.79
   1   3  -2    4.71    0.78
   1   3  -2    3.91    0.80
   1   3  -2    5.30    0.89
  -1   3   2    2.52    0.92
   1   3  -2    3.60    0.94
  -1   3   2    4.41    0.96
  -1   3   2    4.45    0.51
  -1  -3   4   51.68    2.15
  -1  -3   4   54.91    2.62
  -1  -3   4   54.43    2.65
   1  -3  -4   49.20    2.13
  -1  -3   4   55.91    2.26
  -1  -3   4   54.39    2.23
   1  -3  -4   50.79    1.84
  -1  -3   4   51.04    2.38
   1  -3  -4   50.82    1.75
   1  -3  -4   53.54    1.90
   1  -3  -4   50.57    2.56
  -1  -3   4   51.51    1.96
  -1  -3   4   52.41    2.40
   1  -3  -4   51.85    1.73
  -1  -3   4   51.00    2.31
   1  -3  -4   51.08    2.63
   1  -3  -4   55.57    2.39
   1  -3  -4   51.75    1.84
  -1  -3   4   49.15    2.29
  -1   3   4   49.31    1.84
  -1   3   4   53.64    2.23
   1   3  -4   51.97    2.29
   1   3  -4   48.20    2.56
   1   3  -4   49.61    1.84
  -1   3   4   50.09    1.83
   1   3  -4   52.36    2.28
  -1   3   4   53.32    1.66
  -1   3   4   52.59    1.72
  -1   3   4   53.23    2.24
   1   3  -4   53.94    2.49
  -1   3   4   51.95    1.83
  -1   3   4   54.10    2.25
   1   3  -4   50.72    2.35
   1   3  -4   51.34    2.19
   1   3  -4   49.01    1.65
   1   3  -4   52.45    2.70
   1   3  -4   51.64    2.26
   1   3  -4   50.49    2.34
  -1   3   4   52.54    1.81
  -1   3   4   52.23    2.72
  -1   3   4   50.79    2.49
  -1  -3   6   88.52    2.83
  -1  -3   6   91.60    3.21
   1  -3  -6   90.29    3.06
   1  -3  -6   86.89    2.87
  -1  -3   6   84.16    3.34
   1  -3  -6   91.98    2.85
   1  -3  -6   87.70    3.31
  -1  -3   6   89.02    3.19
   1  -3  -6   87.20    3.52
  -1  -3   6   92.49    3.41
   1  -3  -6   90.33    2.81
  -1  -3   6   89.50    3.14
   1  -3  -6   85.06    2.73
  -1  -3   6   85.57    3.56
   1  -3  -6   89.45    2.70
  -1  -3   6   88.21    3.42
  -1  -3   6   85.32    3.23
  -1  -3   6   89.39    3.38
   1  -3  -6   85.35    2.85
  -1  -3   6   90.92    3.59
  -1   3   6   85.05    3.42
   1   3  -6   84.71    3.24
   1   3  -6   88.26    3.91
   1   3  -6   88.33    3.36
  -1   3   6   89.61    2.78
  -1   3   6   85.54    2.70
  -1   3   6   86.00    2.87
  -1   3   6   87.98    2.81
  -1   3   6   84.05    2.50
   1   3  -6   86.87    3.19
  -1   3   6   86.60    3.78
   1   3  -6   89.95    2.67
  -1   3   6   91.08    3.42
   1   3  -6   88.45    3.31
  -1   3   6   87.25    2.84
   1   3  -6   83.15    3.00
  -1   3   6   86.17    2.99
  -1   3   6   87.64    2.91
   1   3  -6   86.77    3.66
   1   3  -6   84.85    3.29
   1   3  -6   87.93    3.31
  -1  -3   8  245.86    7.34
   1  -3  -8  256.67    6.80
   1  -3  -8  252.72    7.55
  -1  -3   8  247.90    6.40
   1  -3  -8  252.21    6.87
  -1  -3   8  265.11    7.51
  -1  -3   8  256.89    7.37
  -1  -3   8  253.48    7.35
   1  -3  -8  263.05    6.55
   1  -3  -8  255.73    7.03
   1  -3  -8  255.82    6.57
   1  -3  -8  254.76    6.92
  -1  -3   8  250.11    7.74
  -1  -3   8  253.37    7.52
  -1  -3   8  262.35    7.33
  -1  -3   8  258.63    6.75
  -1  -3   8  252.21    7.57
   1  -3  -8  267.93    6.90
   1  -3  -8  254.14    7.71
   1  -3  -8  257.01    7.07
   1  -3  -8  250.31    6.50
   1  -3  -8  247.54    6.46
  -1  -3   8  251.63    7.56
  -1   3   8  263.34    6.97
   1   3  -8  256.27    7.32
   1   3  -8  260.88    7.43
   1   3  -8  253.83    7.43
   1   3  -8  255.98    7.79
   1   3  -8  255.23    7.58
  -1   3   8  252.98    6.88
   1   3  -8  255.44    8.17
  -1   3   8  253.21    7.67
  -1   3   8  259.70    6.48
  -1   3   8  262.17    8.06
  -1   3   8  249.21    6.92
   1   3  -8  251.84    7.40
  -1   3   8  253.68    7.02
  -1   3   8  256.60    6.93
   1   3  -8  255.11    7.57
  -1   3   8  255.91    6.96
   1   3  -8  254.28    7.44
   1   3  -8  253.24    7.35
  -1   3   8  257.76    6.77
   1   3  -8  259.81    6.68
  -1   3   8  269.27    7.10
   1  -3 -10    1.59    0.90
   1  -3 -10    0.81    0.84
   1  -3 -10   -0.06    0.73
   1  -3 -10   -1.01    1.15
   1  -3 -10    1.63    0.66
   1  -3 -10    0.09    0.79
   1  -3 -10   -1.14    0.93
  -1  -3  10    0.44    0.98
   1  -3 -10    0.22    0.91
  -1  -3  10   -0.01    1.09
  -1  -3  10    1.89    1.12
  -1  -3  10    1.12    0.90
  -1  -3  10    0.36    1.14
   1  -3 -10    2.29    1.09
  -1  -3  10    1.84    1.00
   1  -3 -10    0.55    0.75
  -1  -3  10    1.02    0.91
   1   3 -10   -0.60    0.98
   1   3 -10    1.63    1.18
   1   3 -10    1.22    0.87
   1   3 -10    0.66    1.11
  -1   3  10    2.19    1.29
   1   3 -10    1.05    0.97
  -1   3  10    1.26    0.90
   1   3 -10    1.31    1.13
   1   3 -10    0.23    0.89
  -1   3  10    0.27    0.89
  -1   3  10    1.62    0.96
   1   3 -10    1.68    1.03
   1   3 -10    1.38    1.31
  -1   3  10   -0.20    0.89
   1   3 -10    0.35    1.10
  -1   3  10    1.44    0.97
  -1   3  10    0.30    1.10
  -1   3  10    1.35    0.96
   1   3 -10    1.62    1.11
  -1   3  10    0.72    0.92
   1  -3 -12  109.25    4.03
  -1  -3  12  116.61    4.72
   1  -3 -12  115.72    4.83
  -1  -3  12  121.95    4.88
   1  -3 -12  113.26    3.38
  -1  -3  12  116.22    4.56
  -1  -3  12  112.78    4.57
  -1  -3  12  114.29    4.79
  -1  -3  12  119.52    4.39
  -1  -3  12  114.14    4.44
   1  -3 -12  112.84    3.84
   1  -3 -12  114.72    4.22
   1  -3 -12  112.14    3.81
  -1  -3  12  114.83    3.69
  -1  -3  12  108.35    4.82
   1  -3 -12  113.80    4.40
  -1  -3  12  108.27    3.65
   1  -3 -12  113.47    4.78
   1  -3 -12  111.29    3.67
  -1  -3  12  112.99    4.47
  -1   3  12  112.22    4.22
   1   3 -12  117.76    4.53
   1   3 -12  111.90    3.86
   1   3 -12  113.99    4.50
   1   3 -12  114.53    4.72
  -1   3  12  113.04    4.14
  -1   3  12  117.58    4.37
   1   3 -12  113.49    4.37
  -1   3  12  113.09    4.31
  -1   3  12  114.79    4.25
  -1   3  12  108.76    4.18
  -1   3  12  117.41    5.18
   1   3 -12  114.35    4.67
   1   3 -12  116.43    5.16
  -1   3  12  111.55    3.84
  -1   3  12  115.95    5.05
   1   3 -12  110.19    4.99
   1   3 -12  114.77    4.67
   1   3 -12  111.95    4.67
   1   3 -12  113.89    4.80
  -1  -3  14   69.36    3.72
  -1  -3  14   69.93    4.09
   1  -3 -14   73.98    3.18
  -1  -3  14   67.07    3.84
  -1  -3  14   71.19    3.65
   1  -3 -14   65.29    3.13
  -1  -3  14   77.28    3.59
   1  -3 -14   69.00    3.79
  -1  -3  14   68.53    4.01
   1  -3 -14   60.03    4.02
   1  -3 -14   69.28    3.33
  -1  -3  14   73.79    2.91
  -1  -3  14   69.92    3.01
  -1  -3  14   68.24    3.93
   1  -3 -14   68.25    3.01
   1  -3 -14   68.14    2.53
   1  -3 -14   65.10    3.44
   1  -3 -14   70.09    4.03
  -1  -3  14   62.25    4.49
  -1  -3  14   73.70    4.01
   1  -3 -14   60.38    3.48
   1   3 -14   71.47    4.04
   1   3 -14   68.91    4.17
   1   3 -14   73.46    4.02
  -1   3  14   69.40    4.36
   1   3 -14   68.96    3.88
  -1   3  14   66.63    3.55
   1   3 -14   51.35    4.18
   1   3 -14   70.02    3.59
  -1   3  14   65.35    2.99
  -1   3  14   72.40    3.69
   1   3 -14   68.83    3.94
   1   3 -14   71.30    3.65
   1   3 -14   68.62    3.66
   1   3 -14   69.37    4.23
  -1   3  14   69.81    4.30
   1   3 -14   67.13    4.11
  -1   3  14   74.56    3.66
  -1   3  14   72.65    3.65
  -1   3  14   68.17    3.61
  -1   3  14   67.78    3.39
   1  -3 -16   -3.68    1.47
   1  -3 -16    0.48    1.62
   1  -3 -16    1.12    1.41
   1  -3 -16    0.77    1.39
  -1  -3  16   -0.07    1.30
  -1  -3  16   -0.23    1.74
  -1  -3  16    1.66    1.38
   1  -3 -16    1.16    1.07
  -1  -3  16    0.76    1.44
   1  -3 -16   -0.44    1.74
  -1  -3  16    2.85    1.75
   1  -3 -16   -0.70    1.17
   1  -3 -16   -0.12    1.60
   1  -3 -16    0.40    1.37
  -1  -3  16   -0.56    1.56
  -1  -3  16   -0.45    1.61
  -1  -3  16    3.41    1.74
  -1  -3  16    0.18    1.44
  -1  -3  16   -0.74    1.65
   1  -3 -16    0.24    1.32
  -1  -3  16   -1.28    1.24
  -1   3  16    2.10    1.41
   1   3 -16   -0.05    1.27
   1   3 -16    2.36    1.94
  -1   3  16   -0.50    1.49
   1   3 -16    2.09    1.85
   1   3 -16    0.49    1.73
  -1   3  16   -0.98    1.72
  -1   3  16    1.43    1.16
  -1   3  16    0.72    1.59
   1   3 -16   -0.99    1.45
  -1   3  16   -0.22    1.40
  -1   3  16    0.10    1.68
   1   3 -16    1.29    2.05
   1   3 -16    1.11    1.48
   1   3 -16    0.00    1.65
  -1   3  16    1.51    1.64
  -1   3  16   -0.84    1.61
   1   3 -16    1.71    1.49
   1   3 -16    0.46    1.76
   1   3 -16   -3.12    1.77
  -1  -3  18    2.18    1.50
  -1  -3  18   -1.04    2.04
  -1  -3  18    2.20    1.88
  -1  -3  18    3.22    1.64
  -1  -3  18    1.11    1.71
   1  -3 -18    1.53    2.18
  -1  -3  18    2.93    1.98
   1  -3 -18    4.13    1.73
  -1  -3  18    2.89    1.73
   1  -3 -18    0.88    1.87
  -1  -3  18    4.27    2.32
   1  -3 -18    0.18    1.50
   1  -3 -18    4.41    1.59
   1  -3 -18    4.30    2.12
  -1  -3  18    0.69    1.60
   1  -3 -18    2.23    1.79
  -1  -3  18   -0.03    2.62
   1  -3 -18    3.74    2.12
   1  -3 -18    3.64    1.73
  -1  -3  18    1.25    2.23
   1  -3 -18    2.67    1.31
   1   3 -18    3.42    2.02
  -1   3  18    2.68    1.92
   1   3 -18    4.39    2.21
  -1   3  18    2.68    1.93
   1   3 -18    0.97    2.12
  -1   3  18    0.91    2.09
  -1   3  18    2.66    2.24
   1   3 -18    1.21    2.18
   1   3 -18    3.99    1.82
  -1   3  18    2.22    1.51
   1   3 -18    6.94    2.37
  -1   3  18    0.85    1.81
  -1   3  18    2.69    1.78
   1   3 -18    1.63    1.48
  -1   3  18    3.15    1.68
   1   3 -18    2.60    2.42
  -1   3  18    3.22    1.91
   1   3 -18    2.85    1.85
   1   3 -18    2.58    2.27
   1   3 -18    1.93    2.05
  -1  -3  20   11.37    2.75
   1  -3 -20   13.11    1.58
  -1  -3  20    8.03    2.88
   1  -3 -20    6.67    2.62
  -1  -3  20    8.84    2.92
   1  -3 -20    6.70    2.76
   1  -3 -20    9.06    1.97
  -1  -3  20   10.09    2.45
   1  -3 -20   10.78    2.24
   1  -3 -20    8.82    2.29
   1  -3 -20    9.28    2.54
  -1  -3  20   11.97    2.34
  -1  -3  20   11.91    2.38
   1  -3 -20    8.66    2.30
  -1  -3  20   12.29    2.97
   1  -3 -20   10.36    2.93
   1  -3 -20    9.26    3.18
  -1  -3  20    5.45    2.37
  -1  -3  20    9.92    2.83
  -1  -3  20   10.75    1.92
  -1   3  20    7.82    2.68
   1   3 -20    9.79    3.08
  -1   3  20    7.61    4.97
  -1   3  20    6.57    1.82
   1   3 -20    8.43    2.77
   1   3 -20   12.93    3.23
  -1   3  20    7.22    3.36
   1   3 -20    6.51    2.79
   1   3 -20   11.64    2.50
  -1   3  20    9.64    2.41
   1   3 -20    7.63    2.77
  -1   3  20    9.88    2.62
  -1   3  20   11.46    2.78
   1   3 -20    9.99    2.84
   1   3 -20    6.75    3.00
   1   3 -20    9.37    2.41
  -1   3  20    7.07    2.56
  -1   3  20    5.32    3.52
  -1  -3  22   10.29    3.63
  -1  -3  22    7.86    2.55
   1  -3 -22    5.49    3.04
  -1  -3  22   10.79    3.04
  -1  -3  22   11.33    2.78
   1  -3 -22   12.78    2.82
  -1  -3  22   10.86    2.14
   1  -3 -22    5.83    2.96
  -1  -3  22   15.34    3.43
   1  -3 -22    4.20    4.33
   1  -3 -22    9.72    2.68
   1  -3 -22    5.28    2.53
  -1  -3  22    7.74    3.36
   1  -3 -22   11.21    3.15
  -1  -3  22    9.29    3.72
   1  -3 -22   17.01    5.27
   1  -3 -22    7.77    2.40
  -1  -3  22    6.81    2.33
   1   3 -22    4.44    3.55
  -1   3  22    9.00    2.48
   1   3 -22    3.25    3.45
   1   3 -22    9.67    3.74
  -1   3  22    8.10    2.10
   1   3 -22    9.40    3.52
  -1   3  22    6.04    2.98
  -1   3  22   12.33    2.63
  -1   3  22    6.21    3.12
  -1   3  22    9.03    3.34
   1   3 -22    9.32    2.81
   1   3 -22   13.68    2.96
   1   3 -22   12.72    3.68
  -1   3  22    5.39    3.12
  -1   3  22    8.82    3.09
  -1   3  22    9.56    3.08
  -1   3  22    7.08    3.11
   1   3 -22    3.62    3.20
   1  -3 -24   11.52    3.48
   1  -3 -24   12.79    3.84
  -1  -3  24   19.11    4.33
  -1  -3  24   10.40    3.10
  -1  -3  24   11.60    3.53
  -1  -3  24   13.34    4.50
   1  -3 -24    7.55    2.93
   1  -3 -24   14.19    3.21
  -1  -3  24   12.33    5.03
   1  -3 -24   12.24    3.96
  -1  -3  24   15.12    4.69
  -1  -3  24   13.81    3.51
   1  -3 -24   17.56    3.98
  -1  -3  24   12.09    2.66
  -1  -3  24   16.23    3.66
   1   3 -24    7.13    4.40
  -1   3  24    8.03    3.09
   1   3 -24    8.98    4.42
   1   3 -24   19.64    4.35
  -1   3  24   10.03    4.21
  -1   3  24   10.24    3.78
  -1   3  24   15.78    2.49
  -1   3  24   12.54    4.09
  -1   3  24   13.51    3.25
   1   3 -24    6.95    6.56
  -1   3  24    9.50    3.50
  -1   3  24    5.14    3.65
  -1   3  24    4.58    4.38
  -1   3  24   15.87    4.07
   1   3 -24   14.02    3.52
   1   3 -24   15.26    4.04
   1   3 -24    9.19    4.98
   1   3 -24    9.42    3.29
   1   3 -24    1.73    4.69
   1  -3 -26    2.11    4.31
   1  -3 -26   12.17    4.35
   1  -3 -26    8.84    3.87
   1  -3 -26    5.85    4.59
  -1  -3  26   -6.13    3.05
  -1  -3  26    6.27    4.11
   1  -3 -26    8.61    5.12
  -1  -3  26    3.48    4.15
  -1  -3  26    3.73    5.57
  -1  -3  26    2.09    3.92
   1  -3 -26    3.00    3.78
  -1   3  26    6.50    4.40
   1   3 -26    6.94    3.70
   1   3 -26    5.98    4.76
  -1   3  26    6.34    2.81
  -1   3  26   17.05    4.55
   1   3 -26    3.47    4.92
  -1   3  26    7.49    3.54
  -1   3  26    7.69    3.86
   1   3 -26    4.03    3.54
  -1   3  26   11.25    4.91
  -1   3  26   10.65    4.97
   1   3 -26    7.20    4.77
  -1   3  26    0.71    3.30
  -1  -3  28    8.18    5.56
  -1  -3  28   12.29    4.45
   1  -3 -28    3.50    4.34
  -1  -3  28    6.19    4.68
  -1  -3  28    9.77    5.25
   1  -3 -28   11.74    6.41
  -1  -3  28    6.75    5.40
   1  -3 -28    7.49    5.14
  -1  -3  28   12.99    6.81
   1  -3 -28    3.23    5.25
   1   3 -28    2.71    5.43
  -1   3  28    8.35    5.01
   1   3 -28    1.85    4.31
  -1   3  28   -1.88    4.15
  -1   3  28   12.08    4.73
   1   3 -28   -8.32    4.21
   1   3 -28   16.84    5.99
  -1   3  28   -2.53    5.48
  -1   3  28    9.04    4.99
   1  -4  27    4.25    4.52
   1  -4  27    3.65    5.58
  -1  -4 -27   -4.54    4.90
  -1  -4 -27   -4.33    5.23
   1  -4  27   -3.70    5.04
   1  -4  27   -3.58    5.09
   1  -4  27    4.22    5.81
  -1  -4 -27   -2.25    5.91
  -1   4 -27   -2.00    4.55
   1   4  27    2.01    4.18
  -1   4 -27    0.19    5.32
   1   4  27    1.93    4.74
  -1   4 -27   -0.90    4.86
  -1   4 -27   -8.92    5.18
   1   4  27   -1.93    5.36
   1   4  27   -5.77    4.23
   1   4  27   -2.72    5.65
   1  -4  25   17.17    4.28
  -1  -4 -25   21.98    4.46
   1  -4  25   19.73    6.65
  -1  -4 -25   26.80    7.71
   1  -4  25   17.09    5.03
   1  -4  25   20.01    6.37
  -1  -4 -25   22.91    3.29
   1  -4  25   14.61    4.57
   1  -4  25   23.39    4.99
  -1  -4 -25   19.75    5.03
  -1  -4 -25   24.33    4.00
   1  -4  25   26.53    5.02
  -1  -4 -25   11.22    4.89
   1   4  25   19.90    4.32
   1   4  25   22.71    5.16
   1   4  25   18.54    4.18
   1   4  25   20.94    5.48
   1   4  25   15.15    3.99
  -1   4 -25   19.72    4.22
  -1   4 -25   17.18    4.50
   1   4  25   23.39    4.02
  -1   4 -25   20.35    5.29
   1   4  25   16.28    4.99
  -1   4 -25   11.92    6.09
  -1   4 -25   24.28    5.33
  -1  -4 -23   31.31    4.84
   1  -4  23   28.38    2.88
  -1  -4 -23   24.04    4.76
   1  -4  23   20.67    3.78
  -1  -4 -23   23.69    3.87
  -1  -4 -23   20.79    2.73
   1  -4  23   26.40    4.31
  -1  -4 -23   16.16    3.27
   1  -4  23   21.97    3.39
   1  -4  23   27.02    4.81
   1  -4  23   27.77    3.48
   1  -4  23   29.27    5.20
  -1  -4 -23   27.21    2.67
  -1  -4 -23   28.02    4.48
   1   4  23   27.57    4.82
  -1   4 -23   24.70    4.96
   1   4  23   21.32    3.87
   1   4  23   27.19    4.62
   1   4  23   20.87    3.91
  -1   4 -23   24.54    5.42
  -1   4 -23   33.68    4.52
  -1   4 -23   19.38    5.31
   1   4  23   22.39    4.09
   1   4  23   25.94    4.56
  -1   4 -23   19.81    5.51
   1   4  23   22.24    4.45
  -1   4 -23   26.91    5.11
  -1   4 -23   27.02    4.69
  -1   4 -23   17.41    3.90
   1   4  23   25.95    3.61
   1   4  23   21.59    4.29
   1  -4  21   14.28    3.84
   1  -4  21   14.10    3.01
  -1  -4 -21   16.08    2.10
  -1  -4 -21   20.56    3.93
   1  -4  21   17.04    3.82
  -1  -4 -21   10.16    2.01
  -1  -4 -21   19.76    2.84
  -1  -4 -21   15.85    3.28
  -1  -4 -21   11.97    2.64
   1  -4  21   16.90    2.39
  -1  -4 -21   12.15    4.49
   1  -4  21   15.59    3.53
   1  -4  21   16.73    4.04
   1  -4  21   18.64    3.29
  -1  -4 -21   16.10    3.14
  -1  -4 -21   23.07    3.89
   1  -4  21   12.33    3.01
   1  -4  21   19.15    2.69
  -1  -4 -21   18.16    3.53
   1  -4  21   12.57    2.84
   1  -4  21   19.82    3.62
   1   4  21   12.50    3.85
   1   4  21   18.48    3.68
   1   4  21   14.82    2.92
   1   4  21   15.34    3.26
   1   4  21   13.01    2.79
  -1   4 -21   16.06    4.08
   1   4  21   14.56    3.16
   1   4  21   15.06    3.62
  -1   4 -21   20.84    3.87
   1   4  21   14.06    3.29
  -1   4 -21   16.01    3.54
   1   4  21   13.42    3.65
  -1   4 -21   18.67    3.64
  -1   4 -21   20.24    4.08
  -1   4 -21   17.53    3.38
  -1   4 -21   13.61    2.96
   1   4  21   14.91    3.17
  -1   4 -21   13.37    4.39
   1  -4  19    6.11    2.45
  -1  -4 -19   -0.07    1.43
   1  -4  19    5.63    2.79
  -1  -4 -19    0.46    2.48
  -1  -4 -19   -1.35    1.90
  -1  -4 -19   -0.20    1.92
  -1  -4 -19    3.95    1.70
   1  -4  19   -0.75    1.70
   1  -4  19    4.35    2.81
  -1  -4 -19    1.47    4.19
   1  -4  19    0.86    1.76
   1  -4  19    3.54    2.78
   1  -4  19   -0.01    2.12
  -1  -4 -19    5.12    2.86
   1  -4  19    1.51    2.51
  -1  -4 -19    0.80    4.05
   1  -4  19    2.34    2.28
  -1  -4 -19   -0.68    2.16
  -1  -4 -19    4.95    2.63
  -1   4 -19    3.58    2.50
   1   4  19    0.53    2.11
   1   4  19    0.79    2.12
   1   4  19    3.29    2.42
  -1   4 -19    2.15    1.94
  -1   4 -19    2.51    2.93
   1   4  19    0.22    2.45
  -1   4 -19    4.89    2.75
  -1   4 -19   -4.15    2.69
   1   4  19    0.53    2.43
  -1   4 -19    5.41    3.16
   1   4  19    4.35    2.66
  -1   4 -19    1.44    2.98
  -1   4 -19    2.14    2.88
   1   4  19    1.00    2.04
  -1   4 -19    2.83    2.50
   1   4  19   -0.06    2.49
  -1  -4 -17   45.51    3.57
   1  -4  17   48.40    4.41
   1  -4  17   62.89    4.42
   1  -4  17   53.34    4.83
  -1  -4 -17   56.62    4.96
   1  -4  17   43.28    3.91
  -1  -4 -17   50.88    2.92
  -1  -4 -17   46.86    4.22
  -1  -4 -17   54.13    3.61
  -1  -4 -17   50.53    3.80
   1  -4  17   47.00    3.90
  -1  -4 -17   56.77    4.32
   1  -4  17   52.55    3.32
   1  -4  17   43.70    2.93
   1  -4  17   52.96    4.54
   1  -4  17   51.20    4.89
   1  -4  17   50.59    4.26
  -1  -4 -17   58.92    4.85
  -1  -4 -17   48.87    3.74
  -1   4 -17   44.75    4.94
  -1   4 -17   45.14    3.83
   1   4  17   61.15    5.00
   1   4  17   43.83    4.08
  -1   4 -17   52.58    4.53
  -1   4 -17   53.63    5.52
   1   4  17   46.34    3.66
   1   4  17   50.71    4.03
  -1   4 -17   48.92    5.09
   1   4  17   48.10    4.38
  -1   4 -17   47.97    4.73
   1   4  17   49.26    4.22
  -1   4 -17   47.18    4.63
   1   4  17   45.67    3.67
   1   4  17   52.46    4.67
  -1   4 -17   53.96    4.30
   1   4  17   51.32    4.28
  -1   4 -17   45.35    4.18
  -1  -4 -15   84.64    4.05
   1  -4  15   87.12    4.59
   1  -4  15   87.79    4.61
   1  -4  15   89.80    4.46
   1  -4  15   86.49    3.72
   1  -4  15   93.23    4.49
  -1  -4 -15   90.41    5.11
  -1  -4 -15   98.18    5.37
   1  -4  15   87.15    3.34
   1  -4  15   94.32    5.21
   1  -4  15   87.04    4.95
  -1  -4 -15   89.64    4.80
  -1  -4 -15   88.97    4.08
  -1  -4 -15   86.91    3.44
  -1  -4 -15   82.05    4.08
   1  -4  15   91.57    4.81
   1  -4  15   87.22    4.85
  -1  -4 -15   91.89    4.41
   1  -4  15   89.76    5.19
  -1  -4 -15   85.03    4.54
   1   4  15   85.44    4.56
  -1   4 -15   94.09    4.80
  -1   4 -15   80.81    4.51
  -1   4 -15   87.35    5.23
  -1   4 -15   93.14    5.21
   1   4  15   89.31    5.32
   1   4  15   86.79    5.28
  -1   4 -15   87.04    4.89
  -1   4 -15   81.37    4.44
  -1   4 -15   90.59    4.96
   1   4  15   85.84    4.59
   1   4  15   90.47    4.60
   1   4  15   88.01    4.34
   1   4  15   85.22    4.23
   1   4  15   94.85    4.58
   1   4  15   96.97    4.69
  -1   4 -15   92.08    5.33
  -1   4 -15   86.77    5.10
  -1   4 -15   96.43    5.41
   1  -4  13   14.04    1.94
  -1  -4 -13   14.03    1.98
   1  -4  13   17.68    2.14
   1  -4  13   15.94    1.53
   1  -4  13   15.77    2.43
   1  -4  13   15.90    3.67
   1  -4  13   15.20    2.14
  -1  -4 -13   16.65    1.51
  -1  -4 -13   17.48    2.77
  -1  -4 -13   20.47    2.27
  -1  -4 -13   13.31    2.11
  -1  -4 -13   17.14    2.45
   1  -4  13   21.40    2.42
   1  -4  13   18.03    1.73
  -1  -4 -13   15.27    1.75
   1  -4  13   16.82    2.25
   1  -4  13   14.21    2.24
  -1  -4 -13   13.43    1.68
   1  -4  13   15.25    2.25
   1   4  13   19.96    2.47
   1   4  13   20.04    2.76
  -1   4 -13   15.40    2.37
  -1   4 -13   15.52    2.49
   1   4  13   15.26    2.02
  -1   4 -13   13.78    1.85
  -1   4 -13   13.21    2.23
   1   4  13   14.12    1.82
   1   4  13   14.49    2.35
   1   4  13   16.22    1.98
  -1   4 -13   15.61    2.10
   1   4  13   15.32    2.05
  -1   4 -13   14.42    2.30
  -1   4 -13   17.47    2.36
   1   4  13   13.84    2.00
  -1   4 -13   16.21    2.45
  -1   4 -13   16.66    1.92
   1   4  13   16.71    1.95
  -1   4 -13   14.82    2.08
   1  -4  11   -0.47    1.04
  -1  -4 -11    1.07    1.03
   1  -4  11   -0.07    1.30
  -1  -4 -11   -0.66    1.00
   1  -4  11    1.15    1.24
  -1  -4 -11   -1.61    1.20
  -1  -4 -11   -1.41    0.98
  -1  -4 -11   -0.94    1.25
   1  -4  11   -0.87    1.02
   1  -4  11    0.36    1.55
  -1  -4 -11    0.01    1.40
   1  -4  11    0.04    1.19
  -1  -4 -11   -0.90    0.83
  -1  -4 -11   -1.13    1.29
   1  -4  11    0.98    1.40
   1  -4  11   -0.39    1.34
  -1  -4 -11   -1.34    0.96
   1  -4  11   -0.67    1.29
   1  -4  11   -0.31    1.10
   1   4  11    0.62    1.40
  -1   4 -11   -0.44    1.12
  -1   4 -11   -1.30    1.13
   1   4  11   -0.89    1.13
  -1   4 -11    0.22    1.21
   1   4  11   -1.39    1.09
  -1   4 -11    1.02    1.60
  -1   4 -11    0.28    1.40
  -1   4 -11   -1.59    1.41
   1   4  11    1.01    1.15
  -1   4 -11   -2.23    1.30
  -1   4 -11    0.20    1.14
   1   4  11    0.89    1.02
   1   4  11   -0.68    1.22
  -1   4 -11    0.24    1.39
   1   4  11   -0.21    1.44
   1   4  11    1.27    1.20
   1   4  11   -0.75    1.21
  -1   4 -11    0.79    2.08
  -1   4 -11    0.38    1.14
   1  -4   9   29.17    2.62
  -1  -4  -9   30.29    2.70
  -1  -4  -9   33.29    2.11
  -1  -4  -9   30.97    2.03
  -1  -4  -9   32.34    1.94
  -1  -4  -9   35.16    1.97
   1  -4   9   32.02    2.23
   1  -4   9   35.37    2.33
   1  -4   9   31.98    2.69
   1  -4   9   32.15    2.64
   1  -4   9   29.23    2.57
  -1  -4  -9   34.74    2.46
   1  -4   9   30.74    2.52
  -1  -4  -9   26.59    2.87
   1  -4   9   29.90    2.35
  -1  -4  -9   31.32    2.68
  -1  -4  -9   29.52    2.14
   1  -4   9   31.26    2.59
   1  -4   9   35.04    2.11
  -1  -4  -9   33.33    1.94
   1  -4   9   33.69    2.41
   1   4   9   30.68    2.48
  -1   4  -9   29.87    2.55
   1   4   9   31.85    2.22
   1   4   9   29.02    2.07
  -1   4  -9   28.30    2.34
  -1   4  -9   35.55    2.22
  -1   4  -9   33.20    2.72
  -1   4  -9   28.55    2.56
   1   4   9   33.73    2.25
  -1   4  -9   33.24    2.39
  -1   4  -9   29.79    2.57
   1   4   9   30.27    2.92
  -1   4  -9   29.31    2.61
   1   4   9   31.11    2.29
  -1   4  -9   37.35    2.94
   1   4   9   29.33    2.77
  -1   4  -9   32.65    2.54
   1   4   9   29.28    2.27
   1   4   9   30.80    2.19
   1  -4   7  200.69    7.27
  -1  -4  -7  223.12    6.54
  -1  -4  -7  222.81    6.58
   1  -4   7  225.87    6.54
   1  -4   7  223.99    6.63
  -1  -4  -7  222.38    6.06
  -1  -4  -7  223.10    6.52
   1  -4   7  230.85    6.70
   1  -4   7  230.00    6.61
  -1  -4  -7  225.35    7.28
   1  -4   7  234.56    7.27
   1  -4   7  225.95    7.17
   1  -4   7  231.50    6.31
  -1  -4  -7  225.81    6.40
  -1  -4  -7  227.50    6.89
  -1  -4  -7  231.12    7.57
   1  -4   7  232.56    6.71
   1  -4   7  219.16    6.85
  -1  -4  -7  228.70    6.12
  -1  -4  -7  226.58    6.14
   1  -4   7  222.58    6.90
   1   4   7  224.20    6.72
   1   4   7  216.15    6.53
   1   4   7  220.66    6.45
  -1   4  -7  232.82    6.82
   1   4   7  222.02    6.58
  -1   4  -7  228.71    7.14
   1   4   7  229.22    7.31
  -1   4  -7  227.17    6.82
  -1   4  -7  228.19    7.32
   1   4   7  221.10    6.44
  -1   4  -7  226.47    7.02
   1   4   7  219.43    6.37
   1   4   7  227.54    6.99
   1   4   7  235.04    7.62
  -1   4  -7  224.24    6.93
   1   4   7  227.65    6.48
  -1   4  -7  226.91    6.81
  -1   4  -7  223.93    6.61
  -1   4  -7  229.41    6.95
  -1   4  -7  229.96    6.73
   1  -4   5  150.22    5.29
  -1  -4  -5  147.57    4.10
   1  -4   5  152.53    4.43
   1  -4   5  147.75    4.38
  -1  -4  -5  147.74    4.11
  -1  -4  -5  150.03    4.82
   1  -4   5  143.56    4.80
   1  -4   5  147.72    4.77
  -1  -4  -5  145.27    4.68
  -1  -4  -5  137.91    4.43
   1  -4   5  148.11    4.63
   1  -4   5  147.35    4.61
   1  -4   5  145.44    4.69
   1  -4   5  147.63    4.50
  -1  -4  -5  142.37    4.37
  -1  -4  -5  146.60    5.26
  -1  -4  -5  145.88    5.36
   1  -4   5  144.62    4.54
   1  -4   5  153.30    5.18
  -1  -4  -5  153.28    4.29
  -1  -4  -5  136.52    4.47
   1   4   5  143.20    4.45
  -1   4  -5  144.98    5.02
   1   4   5  146.68    4.43
  -1   4  -5  145.87    5.23
   1   4   5  144.46    4.55
  -1   4  -5  143.10    4.68
   1   4   5  148.20    5.43
  -1   4  -5  145.82    4.83
  -1   4  -5  154.40    4.69
  -1   4  -5  145.59    4.40
   1   4   5  145.69    4.52
  -1   4  -5  144.81    4.70
   1   4   5  146.49    4.37
   1   4   5  140.61    5.22
  -1   4  -5  143.59    5.11
   1   4   5  151.38    4.78
  -1   4  -5  145.28    4.84
  -1   4  -5  145.28    4.68
   1   4   5  144.79    4.45
   1  -4   3   46.15    2.48
  -1  -4  -3   44.03    1.75
   1  -4   3   44.89    2.28
  -1  -4  -3   54.93    2.11
   1  -4   3   48.55    2.14
  -1  -4  -3   47.46    1.99
  -1  -4  -3   44.90    2.58
   1  -4   3   48.00    2.25
   1  -4   3   48.58    2.05
  -1  -4  -3   48.62    1.81
   1  -4   3   47.82    2.80
   1  -4   3   46.38    1.97
  -1  -4  -3   44.80    2.07
  -1  -4  -3   48.94    2.77
  -1  -4  -3   45.11    2.00
  -1  -4  -3   46.04    2.16
  -1  -4  -3   46.95    2.76
  -1  -4  -3   46.53    2.09
   1  -4   3   46.07    2.07
   1  -4   3   46.05    2.61
   1  -4   3   49.33    2.18
  -1   4  -3   45.51    2.16
   1   4   3   45.60    2.80
  -1   4  -3   47.52    2.19
   1   4   3   46.31    2.09
   1   4   3   46.48    1.97
   1   4   3   49.17    1.98
  -1   4  -3   45.23    2.24
  -1   4  -3   45.27    1.58
  -1   4  -3   44.14    2.67
  -1   4  -3   51.19    2.33
   1   4   3   45.52    2.09
  -1   4  -3   44.44    2.76
   1   4   3   44.95    2.74
   1   4   3   45.79    2.15
  -1   4  -3   45.56    2.22
  -1   4  -3   48.57    1.81
  -1   4  -3   49.25    2.30
   1   4   3   41.65    1.82
  -1   4  -3   45.26    2.11
   1   4   3   47.72    2.10
   1   4   3   49.89    2.13
   1   4   3   49.70    2.08
   1  -4   1   37.69    2.19
  -1  -4  -1   36.54    1.63
  -1  -4  -1   32.63    1.99
   1  -4   1   37.70    1.88
   1  -4   1   38.60    1.83
   1  -4   1   34.78    2.10
  -1  -4  -1   35.09    2.40
   1  -4   1   36.75    1.43
  -1  -4  -1   34.41    1.37
  -1  -4  -1   35.71    1.75
  -1  -4  -1   39.69    1.78
   1  -4   1   37.60    2.19
  -1  -4  -1   36.52    1.81
   1  -4   1   35.78    1.66
  -1  -4  -1   35.26    2.37
  -1  -4  -1   33.77    2.32
   1  -4   1   37.20    1.74
   1  -4   1   37.08    2.52
  -1  -4  -1   35.00    1.55
   1  -4   1   34.42    1.73
   1   4   1   36.36    1.87
   1   4   1   34.60    1.77
  -1   4  -1   38.28    1.84
  -1   4  -1   36.15    1.82
   1   4   1   37.24    1.84
   1   4   1   36.97    1.90
   1   4   1   32.33    2.33
  -1   4  -1   37.53    1.73
   1   4   1   37.22    2.37
   1   4   1   38.04    1.85
  -1   4  -1   35.24    1.79
  -1   4  -1   35.92    2.35
  -1   4  -1   35.46    1.77
  -1   4  -1   37.78    2.08
   1   4   1   36.66    2.05
  -1   4  -1   39.42    1.75
   1   4   1   37.35    2.45
   1   4   1   38.32    1.65
   1   4   1   37.49    1.38
  -1   4  -1   32.76    2.33
  -1   4  -1   34.54    2.37
   1   4   1   37.15    1.83
   1  -4  -1    8.06    1.01
   1  -4  -1   10.89    1.51
   1  -4  -1   10.39    1.21
  -1  -4   1    6.92    1.26
   1  -4  -1   10.57    1.05
  -1  -4   1   11.65    1.16
  -1  -4   1    9.08    1.33
  -1  -4   1   11.04    1.25
   1  -4  -1    9.28    1.37
  -1  -4   1    9.09    1.32
  -1  -4   1   10.04    1.17
   1  -4  -1    7.68    1.10
   1  -4  -1    9.95    0.93
   1  -4  -1    8.96    1.32
  -1  -4   1   11.36    1.27
  -1  -4   1    8.54    1.27
  -1  -4   1    9.44    1.03
  -1  -4   1   10.13    1.41
   1  -4  -1    8.84    0.86
  -1  -4   1   10.72    1.33
   1  -4  -1    9.05    1.04
   1   4  -1    9.56    1.11
   1   4  -1    8.02    1.24
   1   4  -1    8.55    1.06
   1   4  -1   10.67    1.25
  -1   4   1    9.57    1.33
  -1   4   1   11.86    1.16
   1   4  -1    9.47    1.14
  -1   4   1    9.84    1.31
   1   4  -1    8.68    1.06
   1   4  -1    7.30    1.17
  -1   4   1   10.57    1.21
  -1   4   1   10.90    1.14
  -1   4   1    7.91    1.39
  -1   4   1    9.01    1.05
  -1   4   1    8.18    0.88
   1   4  -1   10.18    1.10
  -1   4   1   11.28    1.16
  -1   4   1   11.00    1.03
  -1   4   1   10.58    0.89
   1   4  -1   14.14    1.68
  -1   4   1    9.14    1.38
   1   4  -1   10.19    1.43
   1  -4  -3   47.35    2.63
  -1  -4   3   50.15    2.38
   1  -4  -3   51.13    2.71
   1  -4  -3   53.76    2.09
  -1  -4   3   48.46    2.07
  -1  -4   3   50.61    2.26
   1  -4  -3   49.91    1.86
  -1  -4   3   51.62    2.30
  -1  -4   3   45.53    2.49
   1  -4  -3   49.55    1.79
   1  -4  -3   50.16    1.75
  -1  -4   3   48.49    2.10
  -1  -4   3   51.34    2.29
  -1  -4   3   49.34    2.16
  -1  -4   3   46.98    2.80
   1  -4  -3   47.84    2.68
   1  -4  -3   48.88    1.98
  -1   4   3   47.10    2.22
  -1   4   3   50.83    1.88
   1   4  -3   48.97    2.30
   1   4  -3   51.02    2.74
   1   4  -3   50.92    2.37
  -1   4   3   50.99    2.75
  -1   4   3   47.44    1.84
   1   4  -3   45.80    2.56
   1   4  -3   50.93    2.76
   1   4  -3   49.05    2.22
  -1   4   3   47.31    2.67
  -1   4   3   44.17    1.92
   1   4  -3   50.54    2.35
  -1   4   3   51.28    2.48
  -1   4   3   49.28    1.75
   1   4  -3   48.65    2.26
   1   4  -3   44.80    2.30
   1   4  -3   50.61    2.60
  -1   4   3   49.62    1.89
  -1   4   3   46.75    2.04
  -1   4   3   53.70    2.75
   1  -4  -5   18.78    1.29
   1  -4  -5   16.72    1.99
  -1  -4   5   19.68    2.27
  -1  -4   5   14.18    1.58
  -1  -4   5   12.37    1.32
  -1  -4   5   17.38    1.94
  -1  -4   5   17.25    1.51
   1  -4  -5   16.09    1.49
   1  -4  -5   20.59    2.13
  -1  -4   5   16.54    1.69
  -1  -4   5   16.63    1.86
   1  -4  -5   15.52    1.96
  -1  -4   5   19.02    1.94
   1  -4  -5   15.04    1.09
  -1  -4   5   16.75    1.54
  -1  -4   5   13.85    1.50
   1  -4  -5   15.48    1.55
  -1  -4   5   16.61    1.56
   1  -4  -5   15.33    1.21
  -1   4   5   15.39    1.13
   1   4  -5   14.12    1.75
  -1   4   5   17.37    1.22
   1   4  -5   16.98    1.79
   1   4  -5   16.21    1.85
   1   4  -5   15.24    1.67
   1   4  -5   18.98    1.20
   1   4  -5   13.24    1.49
   1   4  -5   13.45    1.66
   1   4  -5   17.42    1.76
   1   4  -5   15.28    1.82
  -1   4   5   15.52    1.29
   1   4  -5   16.42    1.99
   1   4  -5   16.78    1.57
  -1   4   5   16.25    1.60
  -1   4   5   17.67    1.71
  -1   4   5   15.77    2.15
  -1   4   5   15.97    1.72
  -1   4   5   16.99    1.32
  -1   4   5   18.66    1.29
   1   4  -5   14.53    1.21
  -1   4   5   13.84    1.79
  -1  -4   7   11.08    1.39
   1  -4  -7   12.01    1.32
   1  -4  -7   13.49    1.12
   1  -4  -7   10.49    1.36
   1  -4  -7   11.30    1.66
  -1  -4   7   11.19    1.58
  -1  -4   7   11.75    1.31
   1  -4  -7   12.56    1.11
   1  -4  -7   10.89    1.39
  -1  -4   7   10.51    1.51
   1  -4  -7   11.39    1.35
  -1  -4   7   13.00    1.41
  -1  -4   7   12.64    1.73
  -1  -4   7   11.11    1.56
  -1  -4   7   13.96    1.71
  -1  -4   7   10.73    1.29
   1  -4  -7   11.99    1.37
  -1  -4   7   10.26    1.14
   1  -4  -7   12.81    1.60
  -1  -4   7   10.35    1.48
   1   4  -7   13.55    1.79
  -1   4   7   11.05    1.13
   1   4  -7   14.56    1.96
   1   4  -7   11.52    1.49
  -1   4   7   11.98    1.37
   1   4  -7   11.84    1.38
  -1   4   7   11.49    1.88
   1   4  -7   13.90    1.51
  -1   4   7   14.26    1.25
  -1   4   7   11.10    1.11
  -1   4   7   13.99    1.46
   1   4  -7   12.17    1.45
  -1   4   7   11.76    1.52
  -1   4   7   10.54    1.47
   1   4  -7   11.47    1.53
   1   4  -7   11.37    1.45
   1   4  -7   14.70    1.65
   1   4  -7   14.98    1.32
  -1   4   7   13.51    1.42
  -1  -4   9  324.91    9.25
   1  -4  -9  319.23    8.62
   1  -4  -9  316.54    8.53
  -1  -4   9  322.19    9.16
   1  -4  -9  320.96   10.42
  -1  -4   9  316.84    9.34
   1  -4  -9  320.33    8.68
  -1  -4   9  318.46    9.25
  -1  -4   9  323.24    9.14
  -1  -4   9  314.12    9.43
   1  -4  -9  314.39    9.29
  -1  -4   9  323.91    9.66
   1  -4  -9  314.24    8.70
  -1  -4   9  329.03    9.44
   1  -4  -9  320.99    8.24
  -1  -4   9  322.78    9.09
   1  -4  -9  312.87    8.45
  -1  -4   9  318.96    8.46
  -1  -4   9  315.73    9.00
   1  -4  -9  317.50    9.56
  -1   4   9  320.21    8.56
   1   4  -9  321.40    9.16
  -1   4   9  322.33    8.70
   1   4  -9  319.54    8.26
  -1   4   9  328.25    8.73
   1   4  -9  315.56    8.92
   1   4  -9  318.21    9.36
   1   4  -9  316.67    9.70
   1   4  -9  316.21    9.21
   1   4  -9  314.91    9.36
   1   4  -9  321.81   10.13
  -1   4   9  325.62    8.61
  -1   4   9  320.19    8.76
   1   4  -9  316.31    9.17
  -1   4   9  327.64    9.57
  -1   4   9  322.98    8.60
   1   4  -9  321.00    9.22
   1   4  -9  315.98    9.19
  -1   4   9  323.23    9.42
  -1   4   9  337.28   10.04
  -1   4   9  317.02    8.58
  -1  -4  11   25.67    2.64
   1  -4 -11   25.93    1.84
  -1  -4  11   23.68    2.24
   1  -4 -11   24.13    2.62
  -1  -4  11   22.29    2.54
   1  -4 -11   22.58    1.76
  -1  -4  11   21.79    2.67
   1  -4 -11   23.25    1.49
   1  -4 -11   19.08    2.23
  -1  -4  11   25.05    2.21
   1  -4 -11   21.56    2.57
   1  -4 -11   22.89    1.52
   1  -4 -11   23.58    2.19
  -1  -4  11   24.39    2.59
  -1  -4  11   24.47    2.49
   1  -4 -11   22.72    1.77
  -1  -4  11   20.18    2.60
  -1  -4  11   22.04    2.54
  -1  -4  11   20.30    1.87
  -1  -4  11   22.54    2.42
  -1   4  11   24.17    2.10
  -1   4  11   26.37    2.17
  -1   4  11   24.67    1.99
   1   4 -11   24.49    2.84
  -1   4  11   18.08    2.10
   1   4 -11   26.89    3.25
  -1   4  11   28.46    2.82
  -1   4  11   22.07    2.06
  -1   4  11   26.90    2.90
   1   4 -11   22.84    2.24
   1   4 -11   20.51    2.49
   1   4 -11   25.38    2.57
   1   4 -11   27.17    2.54
   1   4 -11   27.42    2.65
   1   4 -11   24.88    2.52
   1   4 -11   21.28    2.45
   1   4 -11   23.63    1.91
   1   4 -11   24.66    2.17
  -1   4  11   23.45    2.21
  -1   4  11   26.28    2.27
  -1  -4  13    2.91    1.30
   1  -4 -13    2.17    1.53
   1  -4 -13    2.99    1.06
  -1  -4  13    1.37    1.61
   1  -4 -13    2.76    2.20
  -1  -4  13    3.70    1.45
  -1  -4  13    1.32    0.87
   1  -4 -13   -0.77    1.41
   1  -4 -13    2.02    1.00
  -1  -4  13    2.26    1.46
  -1  -4  13    3.20    1.41
   1  -4 -13    1.99    0.95
  -1  -4  13    2.41    1.53
   1  -4 -13    2.14    1.27
  -1  -4  13    1.58    1.50
   1  -4 -13    1.56    1.01
  -1  -4  13   -0.29    1.13
  -1  -4  13   -0.21    1.51
   1  -4 -13    3.16    1.46
  -1  -4  13    1.47    1.22
   1   4 -13    4.18    1.38
   1   4 -13    0.50    1.50
  -1   4  13    0.93    1.52
   1   4 -13    1.93    1.51
  -1   4  13    2.16    1.28
  -1   4  13    2.23    1.35
   1   4 -13    0.20    1.33
  -1   4  13    2.18    1.27
   1   4 -13    1.68    1.19
  -1   4  13    4.01    1.30
   1   4 -13    1.40    1.48
  -1   4  13    1.27    1.58
   1   4 -13    1.56    1.62
   1   4 -13    0.32    1.35
  -1   4  13    1.67    1.09
   1   4 -13    3.38    1.68
  -1   4  13    0.15    1.26
  -1   4  13    1.42    1.27
   1   4 -13    2.50    1.28
   1   4 -13    1.92    1.63
  -1  -4  15   49.01    3.99
   1  -4 -15   51.88    3.38
   1  -4 -15   56.29    3.03
   1  -4 -15   57.93    3.82
  -1  -4  15   48.95    3.68
  -1  -4  15   50.75    2.55
  -1  -4  15   44.30    4.62
   1  -4 -15   53.18    2.80
   1  -4 -15   53.30    2.56
  -1  -4  15   55.73    2.90
   1  -4 -15   53.10    4.04
  -1  -4  15   57.80    3.79
  -1  -4  15   51.41    3.83
   1  -4 -15   50.93    2.35
   1  -4 -15   52.88    2.85
  -1  -4  15   52.85    3.50
   1  -4 -15   56.93    4.06
  -1  -4  15   59.91    4.05
  -1  -4  15   50.32    3.96
  -1  -4  15   49.90    4.00
  -1   4  15   54.79    3.53
  -1   4  15   49.57    3.13
  -1   4  15   52.91    3.56
  -1   4  15   51.49    3.43
   1   4 -15   49.23    4.11
  -1   4  15   55.65    3.13
   1   4 -15   52.59    4.09
   1   4 -15   54.09    2.98
   1   4 -15   49.78    3.45
   1   4 -15   54.81    4.10
  -1   4  15   50.94    4.22
  -1   4  15   50.50    3.34
   1   4 -15   51.76    4.01
   1   4 -15   57.01    4.01
  -1   4  15   51.71    3.42
   1   4 -15   58.07    3.67
  -1   4  15   48.97    4.19
   1   4 -15   55.86    3.60
   1   4 -15   60.35    3.97
   1   4 -15   57.37    3.99
  -1  -4  17   80.50    5.28
  -1  -4  17   80.45    4.31
  -1  -4  17   87.48    5.23
   1  -4 -17   79.35    5.16
  -1  -4  17   80.33    4.79
   1  -4 -17   83.53    3.84
  -1  -4  17   80.15    5.09
  -1  -4  17   92.94    5.25
  -1  -4  17   84.43    4.95
  -1  -4  17   84.47    4.72
   1  -4 -17   86.48    4.89
   1  -4 -17   79.43    5.18
   1  -4 -17   84.61    4.54
   1  -4 -17   83.91    3.44
  -1  -4  17   78.60    4.46
  -1  -4  17   81.51    4.71
   1  -4 -17   82.22    3.20
   1  -4 -17   85.19    3.78
  -1  -4  17   76.17    3.56
   1  -4 -17   87.29    4.12
  -1   4  17   84.83    4.56
  -1   4  17   82.12    4.56
   1   4 -17   77.24    4.52
   1   4 -17   83.24    5.27
   1   4 -17   86.95    5.44
  -1   4  17   87.72    5.53
  -1   4  17   80.64    3.84
  -1   4  17   98.41    4.36
  -1   4  17   82.94    5.35
  -1   4  17   87.89    4.56
   1   4 -17   82.10    5.12
  -1   4  17   82.43    4.61
   1   4 -17   81.65    3.94
  -1   4  17   84.94    4.64
   1   4 -17   88.72    5.65
   1   4 -17   92.51    5.54
   1   4 -17   85.79    5.02
   1   4 -17   78.75    4.53
   1   4 -17   78.44    4.73
   1   4 -17   79.62    5.25
  -1  -4  19   72.28    5.63
   1  -4 -19   70.43    3.92
   1  -4 -19   68.54    4.81
  -1  -4  19   70.93    5.57
  -1  -4  19   75.91    5.24
   1  -4 -19   72.79    5.27
  -1  -4  19   65.31    4.51
   1  -4 -19   73.40    4.74
  -1  -4  19   64.09    5.08
  -1  -4  19   66.28    6.24
  -1  -4  19   67.80    5.56
  -1  -4  19   73.59    3.74
   1  -4 -19   68.19    3.14
   1  -4 -19   67.65    5.37
   1  -4 -19   66.02    3.98
   1  -4 -19   63.90    5.47
   1  -4 -19   71.04    3.53
  -1  -4  19   68.32    4.64
  -1  -4  19   63.03    3.73
  -1   4  19   65.17    7.28
   1   4 -19   67.81    5.56
  -1   4  19   68.03    4.88
  -1   4  19   66.65    4.62
   1   4 -19   52.87    6.51
   1   4 -19   64.85    5.58
  -1   4  19   57.77    4.89
   1   4 -19   59.48    6.09
   1   4 -19   74.61    5.08
  -1   4  19   61.20    4.63
  -1   4  19   66.26    5.12
   1   4 -19   57.60    5.29
  -1   4  19   64.84    3.79
  -1   4  19   69.58    4.79
   1   4 -19   67.19    5.39
   1   4 -19   61.07    5.41
   1   4 -19   68.75    5.34
  -1   4  19   67.23    5.73
  -1  -4  21    1.98    3.07
  -1  -4  21    1.45    2.93
  -1  -4  21    5.83    3.08
  -1  -4  21    0.61    2.40
  -1  -4  21    3.75    2.44
   1  -4 -21    0.18    3.12
  -1  -4  21    2.98    2.66
  -1  -4  21   -1.72    1.80
   1  -4 -21    2.45    2.33
  -1  -4  21    3.19    2.20
   1  -4 -21    2.61    1.68
   1  -4 -21    1.39    2.70
   1  -4 -21    0.94    2.69
   1  -4 -21    3.59    2.14
   1  -4 -21    1.48    1.80
  -1  -4  21    3.40    3.11
  -1   4  21    4.01    2.74
   1   4 -21    5.11    2.63
   1   4 -21    2.74    2.93
   1   4 -21   -1.16    3.07
  -1   4  21   -0.87    2.69
  -1   4  21    3.62    2.88
   1   4 -21    3.24    3.28
  -1   4  21    1.63    2.18
  -1   4  21    0.50    1.95
   1   4 -21    6.15    2.48
  -1   4  21    3.72    3.06
   1   4 -21    2.55    2.92
  -1   4  21    2.89    2.08
  -1   4  21    0.65    2.55
  -1   4  21    3.52    2.75
   1   4 -21   -0.68    2.79
  -1   4  21    0.83    2.72
   1   4 -21    2.96    2.98
  -1  -4  23    7.14    2.86
   1  -4 -23   10.95    2.74
  -1  -4  23    7.24    2.79
  -1  -4  23   13.66    4.00
   1  -4 -23   17.01    3.99
  -1  -4  23    7.33    3.01
   1  -4 -23   11.33    2.90
   1  -4 -23   12.16    2.47
   1  -4 -23    5.33    3.72
  -1  -4  23   11.96    4.46
  -1  -4  23   10.93    4.32
   1  -4 -23    8.12    3.82
   1  -4 -23    8.11    3.55
  -1  -4  23   11.97    2.35
   1  -4 -23   12.21    5.24
  -1  -4  23    8.42    3.79
   1   4 -23    5.55    3.50
   1   4 -23    3.58    4.28
   1   4 -23   12.00    3.14
   1   4 -23    7.18    3.60
  -1   4  23    9.96    3.24
  -1   4  23   -1.17    3.78
  -1   4  23   12.78    3.10
  -1   4  23    0.12    3.36
  -1   4  23    2.42    3.76
   1   4 -23   10.89    3.63
  -1   4  23    9.61    5.51
  -1   4  23   12.54    2.77
  -1   4  23    8.57    3.83
   1   4 -23   14.20    3.48
  -1   4  23    7.76    3.71
  -1   4  23    7.56    3.47
   1   4 -23    5.69    4.43
  -1   4  23    9.95    2.44
   1   4 -23   12.78    4.53
   1   4 -23    6.77    4.32
   1  -4 -25   29.89    3.42
  -1  -4  25   27.97    3.65
   1  -4 -25   28.61    3.67
   1  -4 -25   29.48    5.09
  -1  -4  25   26.75    4.42
   1  -4 -25   25.49    4.82
  -1  -4  25   29.32    4.25
   1  -4 -25   28.64    3.91
  -1  -4  25   29.16    3.15
  -1  -4  25   30.58    5.52
  -1  -4  25   30.12    6.03
   1  -4 -25   29.14    5.01
  -1  -4  25   37.06    5.03
  -1  -4  25   26.50    5.18
  -1   4  25   38.00    5.38
  -1   4  25   28.98    5.12
  -1   4  25   29.10    3.85
  -1   4  25   30.38    4.99
  -1   4  25   33.73    4.42
   1   4 -25   27.23    4.46
  -1   4  25   31.51    5.12
  -1   4  25   18.96    4.41
  -1   4  25   33.22    3.21
   1   4 -25   31.42    5.28
   1   4 -25   22.64    5.59
   1   4 -25   32.60    4.60
  -1  -4  27   15.63    6.80
  -1  -4  27    0.48    4.58
  -1  -4  27    8.12    4.59
   1  -4 -27   13.19    5.39
   1  -4 -27    7.53    5.00
  -1  -4  27    6.79    5.07
   1  -4 -27    9.53    3.81
  -1   4  27   19.02    5.64
   1   4 -27    9.49    4.75
  -1   4  27    8.59    4.42
   1   4 -27   10.98    5.44
   1   4 -27   11.15    5.29
  -1   4  27   11.25    5.28
  -1   4  27    8.72    4.37
   1   4 -27    1.79    5.66
   1  -4 -29    6.11    5.77
  -1  -4  29   -6.81    6.20
  -1  -4  29   16.65    6.31
  -1  -4  29    1.89    6.72
  -1  -4  29   -5.05    6.18
   1  -4 -29   -4.97    8.54
  -1   4  29   10.38    8.05
   1   4 -29   -0.77    5.29
  -1   4  29    4.81    6.08
  -1   4  29    1.54    5.67
   1   4 -29    6.59    6.49
  -1   4  29   10.94   11.00
   1   4 -29    6.22    6.45
   1   4 -29   -7.43    5.10
   1  -5  26   28.12    3.69
   1  -5  26   33.53    6.29
  -1  -5 -26   23.18    5.94
   1  -5  26   34.68    5.94
   1  -5  26   21.11    5.50
   1  -5  26   27.64    6.32
  -1  -5 -26   37.73    6.25
  -1  -5 -26   24.49    4.27
   1  -5  26   24.88    5.36
  -1   5 -26   27.20    6.37
   1   5  26   24.89    5.12
   1   5  26   20.44    5.67
   1   5  26   26.42    6.15
   1   5  26   24.53    5.14
  -1   5 -26   21.66    7.64
   1   5  26   29.32    4.27
  -1   5 -26   18.42    5.42
  -1   5 -26   36.31    6.10
  -1   5 -26   29.04    4.87
  -1  -5 -24    3.70    4.57
   1  -5  24   16.52    4.45
  -1  -5 -24   11.46    3.71
  -1  -5 -24   18.04    4.65
   1  -5  24    9.30    5.54
   1  -5  24    9.57    3.68
  -1  -5 -24    7.95    3.41
   1  -5  24   11.33    4.62
   1  -5  24    8.95    2.85
   1  -5  24   14.67    4.71
   1  -5  24   14.21    2.87
  -1   5 -24   12.20    3.76
   1   5  24    9.41    4.72
  -1   5 -24   16.40    4.36
   1   5  24    9.12    4.85
  -1   5 -24   14.29    4.66
   1   5  24    8.04    6.72
   1   5  24   16.36    5.07
   1   5  24   16.51    3.79
   1   5  24   11.63    4.20
  -1   5 -24   22.86    5.31
   1   5  24   10.26    3.26
  -1   5 -24   22.34    6.30
   1   5  24   17.28    3.97
  -1   5 -24   20.09    4.69
  -1  -5 -22    1.65    3.14
   1  -5  22    3.41    3.70
  -1  -5 -22   -1.84    3.48
   1  -5  22   -1.00    3.93
   1  -5  22    5.21    2.29
  -1  -5 -22    1.40    3.39
   1  -5  22    2.43    4.05
  -1  -5 -22    3.02    2.23
  -1  -5 -22    0.06    4.69
  -1  -5 -22    4.49    2.75
   1  -5  22    4.58    2.18
   1  -5  22    4.72    3.84
  -1  -5 -22    2.49    3.46
   1  -5  22    2.11    3.02
   1  -5  22    6.99    3.46
   1   5  22    0.97    3.33
  -1   5 -22    3.09    4.60
   1   5  22    9.11    3.42
   1   5  22    5.62    2.96
   1   5  22    6.88    3.89
  -1   5 -22    7.22    2.81
   1   5  22    1.93    3.35
  -1   5 -22    7.55    3.56
   1   5  22   -2.18    3.92
  -1   5 -22    4.60    3.66
  -1   5 -22    1.01    4.09
  -1   5 -22    4.03    3.64
   1   5  22   -2.66    3.48
  -1   5 -22    1.77    3.56
  -1   5 -22    5.42    4.67
   1   5  22    3.68    2.53
   1   5  22    4.24    3.62
   1  -5  20   52.45    5.90
   1  -5  20   69.86    6.44
   1  -5  20   66.81    4.02
  -1  -5 -20   58.43    4.39
  -1  -5 -20   59.36    5.51
   1  -5  20   58.15    6.56
   1  -5  20   41.71    5.08
  -1  -5 -20   57.76    3.43
  -1  -5 -20   63.23    6.08
   1  -5  20   61.98    6.64
   1  -5  20   55.27    5.47
   1  -5  20   57.07    3.36
  -1  -5 -20   63.79    4.65
  -1  -5 -20   62.43    6.41
  -1  -5 -20   55.08    5.73
  -1   5 -20   51.70    4.89
   1   5  20   64.01    5.00
   1   5  20   49.08    7.28
   1   5  20   63.71    5.20
  -1   5 -20   73.45    6.96
   1   5  20   60.15    5.60
   1   5  20   62.82    4.62
  -1   5 -20   51.44    5.86
  -1   5 -20   58.56    5.81
   1   5  20   59.39    6.18
   1   5  20   62.10    5.94
   1   5  20   68.10    6.76
   1   5  20   63.55    5.71
  -1   5 -20   67.61    6.80
  -1   5 -20   46.49    4.83
  -1   5 -20   57.70    5.89
  -1   5 -20   71.27    7.24
  -1   5 -20   59.38    5.64
   1  -5  18   79.53    6.01
   1  -5  18   87.13    6.19
  -1  -5 -18   81.51    4.39
  -1  -5 -18   79.66    5.49
   1  -5  18   76.61    5.31
  -1  -5 -18   83.04    3.76
  -1  -5 -18   75.88    5.11
   1  -5  18   83.35    4.26
   1  -5  18   80.31    5.32
   1  -5  18   92.66    6.13
   1  -5  18   82.65    5.82
  -1  -5 -18   76.86    8.09
  -1  -5 -18   82.92    6.27
  -1  -5 -18   79.69    5.25
   1  -5  18   77.50    5.27
  -1  -5 -18   80.90    4.30
   1  -5  18   68.53    7.68
  -1   5 -18   85.42    5.08
   1   5  18   80.08    5.32
  -1   5 -18   94.31    5.90
   1   5  18   80.52    5.25
   1   5  18   76.35    5.33
   1   5  18   82.52    5.56
  -1   5 -18   84.11    5.69
   1   5  18   86.12    4.95
   1   5  18   66.15    6.06
  -1   5 -18   85.71    5.94
   1   5  18   93.36    6.38
   1   5  18   75.96    5.79
  -1   5 -18   89.39    6.51
  -1   5 -18   86.99    6.40
  -1   5 -18   67.63    7.41
  -1   5 -18   80.21    6.17
   1   5  18   80.87    4.63
   1  -5  16    0.95    1.87
  -1  -5 -16    5.41    1.82
  -1  -5 -16    6.13    1.54
   1  -5  16    3.96    2.08
  -1  -5 -16    4.31    1.68
  -1  -5 -16    6.90    2.46
   1  -5  16    8.15    1.85
   1  -5  16    4.24    2.30
  -1  -5 -16    4.61    2.11
  -1  -5 -16    2.08    1.97
   1  -5  16    3.21    2.12
   1  -5  16    4.57    2.64
   1  -5  16    2.08    2.21
  -1  -5 -16    4.82    2.26
   1  -5  16    5.60    2.42
  -1  -5 -16    3.35    2.05
   1  -5  16    2.68    2.19
   1  -5  16    3.69    2.09
  -1   5 -16    3.15    2.11
   1   5  16    3.89    2.05
   1   5  16    5.57    2.15
  -1   5 -16    5.61    2.29
   1   5  16    4.08    1.87
  -1   5 -16    0.58    2.51
  -1   5 -16    5.74    2.66
  -1   5 -16    2.88    2.01
   1   5  16    5.26    2.17
  -1   5 -16    9.24    2.47
  -1   5 -16    1.47    2.24
   1   5  16    4.72    2.31
   1   5  16    2.70    1.63
  -1   5 -16    7.21    2.59
   1   5  16    8.77    2.23
   1   5  16    8.08    2.54
   1   5  16    9.00    2.30
  -1   5 -16    3.50    1.79
  -1   5 -16    3.53    1.86
  -1  -5 -14   35.21    3.94
  -1  -5 -14   32.93    3.50
  -1  -5 -14   26.10    2.59
   1  -5  14   28.59    2.94
  -1  -5 -14   29.71    2.79
   1  -5  14   29.65    3.51
   1  -5  14   31.88    3.82
   1  -5  14   30.12    3.71
  -1  -5 -14   30.50    3.71
  -1  -5 -14   30.75    2.37
   1  -5  14   28.04    2.88
   1  -5  14   31.68    3.48
   1  -5  14   27.58    3.53
   1  -5  14   24.09    3.34
   1  -5  14   32.79    2.75
  -1  -5 -14   26.76    2.56
   1  -5  14   30.28    3.57
  -1  -5 -14   24.48    2.00
   1  -5  14   27.37    2.98
   1   5  14   31.47    3.15
  -1   5 -14   26.92    3.15
  -1   5 -14   27.61    3.03
   1   5  14   26.85    3.13
   1   5  14   33.99    4.01
   1   5  14   30.68    3.37
   1   5  14   30.80    3.36
  -1   5 -14   28.52    3.01
  -1   5 -14   31.20    2.97
  -1   5 -14   23.39    2.79
   1   5  14   33.16    3.32
  -1   5 -14   36.05    3.82
  -1   5 -14   29.93    4.10
  -1   5 -14   36.24    4.08
   1   5  14   31.79    3.33
   1   5  14   25.79    2.48
  -1   5 -14   31.29    3.17
   1   5  14   33.73    4.09
  -1   5 -14   32.89    3.56
   1  -5  12   57.58    3.80
   1  -5  12   56.29    2.91
   1  -5  12   59.12    3.66
  -1  -5 -12   54.30    3.90
  -1  -5 -12   57.41    2.80
  -1  -5 -12   56.27    2.74
   1  -5  12   50.00    3.92
  -1  -5 -12   52.09    3.55
   1  -5  12   54.84    3.58
  -1  -5 -12   58.30    2.78
   1  -5  12   55.44    3.61
   1  -5  12   52.52    3.82
  -1  -5 -12   54.32    4.31
  -1  -5 -12   53.72    4.13
  -1  -5 -12   51.55    2.67
   1  -5  12   52.46    3.45
   1  -5  12   54.41    3.98
  -1  -5 -12   54.88    3.32
  -1  -5 -12   56.88    3.93
   1  -5  12   60.84    3.80
   1  -5  12   56.01    3.46
   1   5  12   55.43    3.11
  -1   5 -12   52.40    3.39
   1   5  12   56.94    4.25
  -1   5 -12   52.44    3.94
  -1   5 -12   56.73    3.59
   1   5  12   60.01    3.41
   1   5  12   51.86    3.96
  -1   5 -12   59.23    3.41
  -1   5 -12   58.57    3.90
   1   5  12   58.94    3.59
  -1   5 -12   57.98    3.68
  -1   5 -12   55.96    3.70
   1   5  12   59.11    3.46
   1   5  12   49.73    3.41
   1   5  12   57.06    3.43
   1   5  12   57.26    3.39
  -1   5 -12   59.90    4.09
  -1   5 -12   56.01    4.33
  -1   5 -12   56.47    3.97
  -1  -5 -10   41.45    2.73
  -1  -5 -10   41.11    2.93
   1  -5  10   46.43    3.02
   1  -5  10   43.71    2.86
   1  -5  10   42.67    2.60
   1  -5  10   42.90    2.81
  -1  -5 -10   39.35    2.31
  -1  -5 -10   40.95    2.36
  -1  -5 -10   42.54    3.22
  -1  -5 -10   41.66    2.64
   1  -5  10   41.09    3.13
   1  -5  10   40.61    2.95
  -1  -5 -10   39.82    2.69
   1  -5  10   39.67    2.65
   1  -5  10   40.18    3.15
   1  -5  10   44.35    2.95
  -1  -5 -10   41.39    3.21
  -1  -5 -10   39.99    3.48
  -1  -5 -10   41.54    2.16
   1  -5  10   42.03    3.49
   1  -5  10   41.82    3.05
   1   5  10   46.62    2.73
  -1   5 -10   38.33    3.22
  -1   5 -10   40.47    3.02
   1   5  10   42.18    2.82
   1   5  10   38.06    2.74
  -1   5 -10   42.52    3.46
  -1   5 -10   46.01    3.14
   1   5  10   39.52    3.49
  -1   5 -10   36.93    2.95
   1   5  10   41.75    2.55
  -1   5 -10   38.60    3.12
  -1   5 -10   42.41    3.23
  -1   5 -10   45.50    2.91
  -1   5 -10   34.46    4.02
   1   5  10   46.01    3.17
   1   5  10   40.62    2.78
  -1   5 -10   40.38    3.28
  -1   5 -10   48.83    3.93
   1   5  10   40.42    3.35
   1   5  10   42.34    2.83
  -1  -5  -8   49.36    2.58
  -1  -5  -8   48.56    2.07
  -1  -5  -8   51.03    2.64
  -1  -5  -8   52.35    3.44
   1  -5   8   46.91    3.07
   1  -5   8   47.01    2.78
  -1  -5  -8   47.42    2.77
  -1  -5  -8   46.18    2.28
  -1  -5  -8   51.24    2.35
   1  -5   8   46.53    2.78
  -1  -5  -8   48.71    3.26
  -1  -5  -8   48.91    2.06
   1  -5   8   51.41    2.73
   1  -5   8   48.64    2.85
   1  -5   8   49.23    2.73
   1  -5   8   44.55    2.98
   1  -5   8   50.26    3.07
   1  -5   8   47.26    2.53
  -1  -5  -8   50.37    3.06
   1  -5   8   48.51    2.50
  -1  -5  -8   47.98    2.82
   1  -5   8   46.48    3.30
   1   5   8   48.31    2.67
   1   5   8   47.36    3.13
   1   5   8   47.74    3.01
  -1   5  -8   48.74    3.08
  -1   5  -8   44.76    2.88
  -1   5  -8   53.51    3.24
  -1   5  -8   47.05    2.81
   1   5   8   43.49    3.36
   1   5   8   48.88    2.56
  -1   5  -8   45.69    2.90
  -1   5  -8   48.90    2.81
   1   5   8   47.74    2.69
   1   5   8   48.64    3.12
  -1   5  -8   45.65    3.09
   1   5   8   47.22    2.53
  -1   5  -8   43.67    3.13
  -1   5  -8   49.58    3.00
   1   5   8   50.94    2.72
   1   5   8   50.37    2.66
  -1   5  -8   48.56    3.38
  -1  -5  -6    8.53    1.19
   1  -5   6   10.65    1.37
   1  -5   6    9.49    1.53
  -1  -5  -6    9.09    0.88
   1  -5   6    7.90    1.34
   1  -5   6    8.04    1.17
  -1  -5  -6    9.29    1.06
   1  -5   6    7.29    1.38
  -1  -5  -6    6.39    1.44
  -1  -5  -6    8.44    1.70
  -1  -5  -6    7.89    1.30
   1  -5   6   10.32    1.81
  -1  -5  -6    6.92    1.10
   1  -5   6   10.53    1.37
   1  -5   6    7.67    1.20
   1  -5   6    7.39    1.23
  -1  -5  -6    8.38    0.89
   1  -5   6    7.61    1.13
  -1  -5  -6    7.65    1.53
   1  -5   6    6.83    1.60
   1  -5   6    7.65    1.31
  -1  -5  -6    9.84    1.18
   1   5   6    8.56    1.29
   1   5   6    6.49    1.63
  -1   5  -6    9.40    1.43
   1   5   6    6.32    1.75
  -1   5  -6    9.42    1.20
  -1   5  -6    7.56    1.55
   1   5   6    6.09    1.25
  -1   5  -6    6.79    1.42
   1   5   6    9.85    1.32
   1   5   6    7.13    1.22
  -1   5  -6    8.06    1.37
  -1   5  -6    8.72    1.45
   1   5   6   11.05    1.44
  -1   5  -6   10.64    1.61
   1   5   6    8.02    1.19
  -1   5  -6    8.37    1.37
   1   5   6    9.04    1.21
  -1   5  -6    8.62    1.25
  -1   5  -6    7.10    1.53
   1   5   6    8.74    1.17
   1  -5   4  101.29    4.12
  -1  -5  -4  102.44    4.28
   1  -5   4   92.85    3.40
  -1  -5  -4   94.29    4.05
  -1  -5  -4   96.00    3.43
  -1  -5  -4  100.11    2.94
  -1  -5  -4   99.61    3.40
   1  -5   4  101.06    3.42
   1  -5   4   98.29    4.11
   1  -5   4   97.45    3.58
  -1  -5  -4  101.61    2.91
  -1  -5  -4   94.57    3.35
  -1  -5  -4  101.58    3.32
  -1  -5  -4   93.70    4.27
   1  -5   4  100.12    3.72
   1  -5   4   98.91    4.39
   1  -5   4   96.04    3.73
   1  -5   4   99.87    3.35
  -1  -5  -4   93.31    3.38
   1  -5   4   98.41    3.52
   1   5   4   97.72    4.42
  -1   5  -4   89.90    3.71
   1   5   4   97.68    3.48
  -1   5  -4   98.86    3.61
   1   5   4   97.55    3.47
   1   5   4   97.18    3.35
  -1   5  -4   99.42    3.71
  -1   5  -4   97.31    3.57
   1   5   4   96.17    3.20
  -1   5  -4   95.59    4.11
  -1   5  -4   93.55    2.73
  -1   5  -4   96.04    3.61
  -1   5  -4   98.99    3.70
  -1   5  -4  101.49    3.79
   1   5   4   95.33    4.21
   1   5   4   96.49    3.48
  -1   5  -4   96.65    4.29
   1   5   4   98.91    3.53
   1   5   4  100.01    4.35
  -1   5  -4   97.58    3.02
  -1   5  -4   94.77    4.22
   1   5   4   97.97    3.41
   1   5   4   95.68    3.18
   1   5   4  107.39    3.47
   1  -5   2  189.81    5.18
  -1  -5  -2  179.36    5.44
  -1  -5  -2  177.62    6.30
  -1  -5  -2  194.07    5.10
   1  -5   2  189.95    6.48
   1  -5   2  191.63    5.55
  -1  -5  -2  189.49    5.06
  -1  -5  -2  187.13    5.07
   1  -5   2  189.62    6.19
   1  -5   2  187.78    5.59
   1  -5   2  190.28    5.14
   1  -5   2  197.47    6.05
  -1  -5  -2  192.63    5.48
   1  -5   2  189.63    5.45
  -1  -5  -2  192.56    5.44
   1  -5   2  192.62    5.50
  -1  -5  -2  188.88    5.57
  -1  -5  -2  189.00    6.40
   1  -5   2  196.51    5.94
  -1  -5  -2  192.58    6.30
  -1   5  -2  187.30    5.87
  -1   5  -2  195.68    5.24
   1   5   2  196.29    5.55
   1   5   2  189.93    5.71
   1   5   2  191.92    5.54
   1   5   2  192.69    6.45
   1   5   2  203.79    5.31
  -1   5  -2  188.65    5.67
  -1   5  -2  186.47    5.63
   1   5   2  190.74    5.62
   1   5   2  188.18    5.59
   1   5   2  189.73    6.40
  -1   5  -2  186.59    5.54
  -1   5  -2  184.78    5.51
  -1   5  -2  193.64    5.58
  -1   5  -2  187.49    5.52
  -1   5  -2  191.55    6.43
   1   5   2  194.05    5.53
   1   5   2  191.70    5.49
  -1   5  -2  189.44    6.35
   1   5   2  190.33    6.36
  -1   5  -2  188.76    6.34
  -1  -5   0   25.54    2.44
   1  -5   0   27.09    1.68
  -1  -5   0   28.01    1.58
  -1  -5   0   26.52    1.61
   1  -5   0   27.37    1.78
   1  -5   0   26.12    1.69
   1  -5   0   30.98    1.82
  -1  -5   0   24.87    1.77
  -1  -5   0   28.20    2.58
   1  -5   0   26.58    2.18
  -1  -5   0   26.65    1.80
   1  -5   0   29.29    1.53
  -1  -5   0   27.36    1.68
   1  -5   0   31.15    2.13
   1  -5   0   27.83    2.24
  -1  -5   0   26.14    2.01
  -1  -5   0   29.75    1.75
  -1  -5   0   23.23    2.27
  -1   5   0   30.19    1.70
   1   5   0   24.55    2.27
   1   5   0   27.02    1.88
   1   5   0   27.18    2.39
  -1   5   0   27.56    1.71
  -1   5   0   28.01    2.46
   1   5   0   27.83    1.87
   1   5   0   30.15    1.87
   1   5   0   30.67    2.39
   1   5   0   30.62    1.82
   1   5   0   30.03    1.93
  -1   5   0   25.77    1.72
  -1   5   0   25.79    2.44
  -1   5   0   29.04    1.75
   1   5   0   31.04    2.61
   1   5   0   26.98    1.87
  -1   5   0   27.25    1.77
  -1   5   0   30.79    1.75
  -1   5   0   30.45    2.27
   1  -5  -2   34.59    1.71
   1  -5  -2   32.85    1.52
   1  -5  -2   34.03    2.16
  -1  -5   2   30.77    1.88
   1  -5  -2   33.92    1.91
  -1  -5   2   30.98    2.44
   1  -5  -2   27.96    2.56
   1  -5  -2   33.64    2.54
  -1  -5   2   32.02    1.83
  -1  -5   2   33.99    2.46
  -1  -5   2   28.40    1.85
  -1  -5   2   34.93    1.94
   1  -5  -2   26.53    1.64
  -1  -5   2   35.96    2.24
  -1  -5   2   31.83    2.09
   1  -5  -2   40.66    1.77
   1  -5  -2   31.17    2.42
  -1  -5   2   33.75    1.94
   1   5  -2   31.99    2.04
  -1   5   2   34.49    1.75
  -1   5   2   32.37    2.34
   1   5  -2   33.03    2.10
   1   5  -2   30.67    2.01
   1   5  -2   35.23    2.71
   1   5  -2   33.96    2.09
  -1   5   2   31.36    1.70
  -1   5   2   31.12    2.52
   1   5  -2   31.69    2.53
   1   5  -2   31.95    2.01
  -1   5   2   40.54    2.60
   1   5  -2   29.44    2.13
   1   5  -2   31.78    2.58
  -1   5   2   30.89    1.69
  -1   5   2   32.86    2.58
  -1   5   2   33.91    1.67
  -1   5   2   34.40    2.14
  -1   5   2   31.47    1.70
   1   5  -2   33.36    2.37
  -1  -5   4  225.06    6.71
  -1  -5   4  220.60    6.97
  -1  -5   4  226.74    7.22
  -1  -5   4  221.68    6.79
  -1  -5   4  234.89    6.85
   1  -5  -4  222.85    7.29
   1  -5  -4  229.33    6.01
  -1  -5   4  233.84    6.39
  -1  -5   4  231.10    7.39
   1  -5  -4  225.36    6.03
   1  -5  -4  224.43    6.28
   1  -5  -4  232.29    6.31
  -1  -5   4  227.98    6.60
   1  -5  -4  225.61    6.14
  -1  -5   4  226.73    6.50
  -1  -5   4  225.64    6.69
  -1  -5   4  223.42    6.41
   1  -5  -4  222.49    7.03
   1  -5  -4  228.66    7.29
  -1   5   4  228.52    6.12
   1   5  -4  231.53    7.04
   1   5  -4  221.99    5.65
  -1   5   4  227.15    6.15
   1   5  -4  230.86    6.68
  -1   5   4  231.44    7.36
  -1   5   4  237.91    7.05
   1   5  -4  226.77    6.81
  -1   5   4  231.74    7.28
   1   5  -4  216.44    6.66
   1   5  -4  223.17    7.16
   1   5  -4  229.10    6.68
   1   5  -4  226.05    7.31
  -1   5   4  239.81    7.40
   1   5  -4  224.62    6.77
   1   5  -4  231.61    7.46
  -1   5   4  225.88    6.12
  -1   5   4  219.29    6.53
  -1   5   4  226.75    6.06
   1   5  -4  225.75    6.64
  -1   5   4  221.97    6.12
  -1   5   4  227.49    6.07
  -1   5   4  224.91    6.33
  -1  -5   6  272.08    8.13
  -1  -5   6  280.89    7.36
  -1  -5   6  276.93    8.25
   1  -5  -6  278.03    8.77
  -1  -5   6  289.94    8.00
   1  -5  -6  279.42    8.65
  -1  -5   6  286.04    8.72
   1  -5  -6  285.79    7.52
  -1  -5   6  288.42    8.30
  -1  -5   6  278.71    8.59
   1  -5  -6  275.59    7.85
   1  -5  -6  276.70    7.46
   1  -5  -6  288.62    7.31
  -1  -5   6  290.10    8.03
  -1  -5   6  289.79    7.89
   1  -5  -6  275.44    7.31
  -1  -5   6  277.77    7.63
   1  -5  -6  289.96    8.29
  -1   5   6  279.35    7.41
   1   5  -6  277.40    8.07
   1   5  -6  294.15    9.01
  -1   5   6  280.33    7.35
  -1   5   6  280.44    7.41
   1   5  -6  271.19    8.22
  -1   5   6  278.41    8.82
   1   5  -6  271.22    8.01
  -1   5   6  279.38    7.35
   1   5  -6  267.89    8.20
  -1   5   6  283.52    7.44
  -1   5   6  283.24    7.96
   1   5  -6  270.48    7.27
   1   5  -6  274.48    8.50
  -1   5   6  266.41    7.84
  -1   5   6  279.82    8.61
  -1   5   6  282.98    8.16
  -1   5   6  276.18    7.45
  -1   5   6  281.62    7.47
   1   5  -6  276.93    8.13
   1   5  -6  274.97    8.67
   1   5  -6  277.06    8.05
   1   5  -6  275.42    7.02
   1   5  -6  280.29    8.24
  -1  -5   8   58.50    3.08
   1  -5  -8   61.80    2.33
  -1  -5   8   61.52    2.98
  -1  -5   8   62.61    3.35
  -1  -5   8   60.42    3.36
  -1  -5   8   63.20    3.46
   1  -5  -8   63.31    2.67
  -1  -5   8   63.70    2.89
   1  -5  -8   60.95    3.07
   1  -5  -8   60.03    2.53
  -1  -5   8   59.05    2.86
   1  -5  -8   62.89    3.54
   1  -5  -8   62.48    2.59
   1  -5  -8   60.79    2.64
  -1  -5   8   61.22    2.69
  -1  -5   8   62.61    3.12
   1  -5  -8   58.80    3.14
   1  -5  -8   54.77    3.62
  -1  -5   8   63.62    3.34
  -1  -5   8   58.77    3.62
   1   5  -8   55.78    3.57
  -1   5   8   58.77    2.59
   1   5  -8   61.93    3.18
   1   5  -8   61.09    2.38
   1   5  -8   58.45    3.01
  -1   5   8   57.64    3.00
  -1   5   8   61.95    3.83
   1   5  -8   63.98    3.61
   1   5  -8   58.24    3.25
  -1   5   8   61.16    2.63
   1   5  -8   57.42    3.08
   1   5  -8   59.08    3.38
  -1   5   8   59.26    2.69
  -1   5   8   61.84    2.52
  -1   5   8   60.99    3.32
   1   5  -8   61.90    3.42
  -1   5   8   64.19    3.32
   1   5  -8   59.28    2.69
  -1   5   8   54.52    3.00
  -1   5   8   61.46    2.56
  -1   5   8   60.88    2.60
  -1  -5  10   33.06    2.90
   1  -5 -10   24.64    3.41
   1  -5 -10   29.09    2.27
   1  -5 -10   33.55    2.08
   1  -5 -10   30.16    2.18
   1  -5 -10   27.07    2.77
  -1  -5  10   30.77    2.83
  -1  -5  10   34.98    2.62
  -1  -5  10   31.09    3.10
  -1  -5  10   34.33    2.54
  -1  -5  10   29.47    2.19
  -1  -5  10   26.57    2.81
  -1  -5  10   29.66    2.93
  -1  -5  10   35.41    2.65
   1  -5 -10   28.49    2.40
   1  -5 -10   34.33    2.27
  -1  -5  10   29.29    2.56
  -1  -5  10   30.37    2.70
   1  -5 -10   35.54    3.05
   1  -5 -10   24.84    2.69
   1   5 -10   30.81    2.80
  -1   5  10   31.88    3.28
   1   5 -10   31.01    3.10
  -1   5  10   32.73    2.82
  -1   5  10   31.10    2.62
   1   5 -10   31.81    3.08
  -1   5  10   31.60    2.21
   1   5 -10   29.80    2.53
   1   5 -10   33.26    2.53
  -1   5  10   32.23    2.31
   1   5 -10   31.21    2.71
  -1   5  10   31.45    2.27
   1   5 -10   32.76    2.06
   1   5 -10   30.00    3.07
   1   5 -10   30.37    3.28
  -1   5  10   29.30    2.08
   1   5 -10   34.58    2.80
   1   5 -10   29.77    2.79
  -1   5  10   30.05    2.15
  -1   5  10   32.59    2.98
  -1  -5  12   45.30    3.12
  -1  -5  12   44.29    3.09
   1  -5 -12   42.20    2.58
   1  -5 -12   42.74    2.35
  -1  -5  12   49.11    3.30
  -1  -5  12   46.91    3.34
  -1  -5  12   47.08    3.53
   1  -5 -12   43.09    3.56
  -1  -5  12   43.84    3.47
   1  -5 -12   39.69    2.35
  -1  -5  12   49.75    3.64
  -1  -5  12   42.70    3.13
   1  -5 -12   43.83    3.44
   1  -5 -12   45.27    3.00
  -1  -5  12   45.83    3.65
  -1  -5  12   48.41    3.38
   1  -5 -12   42.47    2.78
  -1  -5  12   39.69    2.69
  -1   5  12   46.26    2.97
  -1   5  12   52.65    4.06
  -1   5  12   44.34    2.86
  -1   5  12   44.54    2.78
   1   5 -12   48.09    3.69
   1   5 -12   45.83    2.91
   1   5 -12   43.75    3.16
  -1   5  12   51.43    3.16
   1   5 -12   54.61    4.25
   1   5 -12   48.69    3.69
  -1   5  12   51.02    3.74
   1   5 -12   48.46    3.50
   1   5 -12   42.08    3.59
   1   5 -12   43.49    2.59
  -1   5  12   43.65    2.87
   1   5 -12   44.45    3.18
   1   5 -12   45.11    3.08
   1   5 -12   50.39    3.50
  -1   5  12   42.18    2.56
  -1   5  12   46.08    2.87
  -1  -5  14   38.02    3.29
   1  -5 -14   41.57    3.93
  -1  -5  14   31.64    3.82
  -1  -5  14   36.81    2.73
  -1  -5  14   34.65    3.12
   1  -5 -14   39.27    3.23
  -1  -5  14   43.90    3.90
  -1  -5  14   44.39    3.86
  -1  -5  14   38.70    3.69
  -1  -5  14   34.67    3.90
   1  -5 -14   38.29    3.08
   1  -5 -14   41.77    2.46
  -1  -5  14   48.04    3.82
  -1  -5  14   39.55    3.52
   1  -5 -14   39.60    2.59
  -1  -5  14   36.53    3.31
   1  -5 -14   42.89    3.11
   1  -5 -14   42.10    3.73
  -1   5  14   39.88    3.12
  -1   5  14   45.38    4.09
   1   5 -14   39.42    3.08
  -1   5  14   38.78    3.17
   1   5 -14   47.41    3.75
   1   5 -14   40.54    3.92
   1   5 -14   44.88    2.81
  -1   5  14   43.48    3.24
   1   5 -14   40.87    3.58
  -1   5  14   34.77    3.12
   1   5 -14   36.17    3.83
  -1   5  14   38.53    3.10
   1   5 -14   48.86    4.23
  -1   5  14   39.24    3.06
  -1   5  14   41.60    4.05
   1   5 -14   39.14    4.28
   1   5 -14   39.17    3.51
  -1   5  14   38.61    2.73
   1   5 -14   39.75    3.04
   1   5 -14   35.09    3.58
   1  -5 -16   21.14    1.89
  -1  -5  16   21.18    2.69
  -1  -5  16   18.06    2.65
  -1  -5  16   20.86    2.74
   1  -5 -16   23.78    2.08
  -1  -5  16   16.73    2.83
   1  -5 -16   18.89    2.01
  -1  -5  16   18.75    2.69
  -1  -5  16   25.31    3.14
  -1  -5  16   16.96    2.98
  -1  -5  16   17.74    2.49
   1  -5 -16   18.19    1.91
  -1  -5  16   20.18    2.86
   1  -5 -16   21.09    2.48
   1  -5 -16   22.28    2.52
   1  -5 -16   19.27    3.10
  -1  -5  16   22.70    2.16
   1  -5 -16   20.72    3.09
  -1  -5  16   24.50    3.08
   1  -5 -16   23.45    2.71
   1   5 -16   22.70    3.00
  -1   5  16   21.83    2.55
  -1   5  16   29.19    4.04
   1   5 -16   17.27    2.70
  -1   5  16   22.27    3.07
  -1   5  16   18.85    2.33
  -1   5  16   24.96    3.01
   1   5 -16   20.81    2.87
  -1   5  16   20.28    2.47
   1   5 -16   20.19    2.89
   1   5 -16   23.21    2.81
   1   5 -16   22.07    3.13
  -1   5  16   21.85    2.44
   1   5 -16   20.41    2.42
  -1   5  16   19.65    2.22
  -1   5  16   22.82    2.70
   1   5 -16   21.99    2.87
   1   5 -16   20.31    3.22
   1   5 -16   21.57    2.59
  -1  -5  18    3.00    2.47
   1  -5 -18    0.86    2.02
  -1  -5  18   -0.75    2.17
   1  -5 -18    0.56    1.46
  -1  -5  18   -1.65    2.66
   1  -5 -18    0.75    1.38
  -1  -5  18   -1.70    2.42
   1  -5 -18   -1.06    2.19
  -1  -5  18    1.96    2.56
   1  -5 -18    0.70    2.17
   1  -5 -18   -1.76    2.48
   1  -5 -18   -1.19    2.26
  -1  -5  18   -0.90    2.21
  -1  -5  18    1.53    1.61
  -1  -5  18    2.26    2.36
   1  -5 -18   -0.74    1.61
  -1  -5  18   -3.10    1.95
  -1  -5  18    1.82    2.27
  -1  -5  18    1.77    1.25
  -1   5  18    4.01    2.63
  -1   5  18    2.90    2.07
   1   5 -18   -0.12    2.37
  -1   5  18   -2.23    1.64
   1   5 -18   -0.20    1.91
  -1   5  18   -2.15    1.98
   1   5 -18    0.43    2.77
  -1   5  18    1.55    1.81
   1   5 -18    3.62    5.12
   1   5 -18    1.97    2.54
  -1   5  18   -0.23    2.41
  -1   5  18   -0.72    2.05
   1   5 -18   -1.21    2.10
  -1   5  18   -1.27    2.15
  -1   5  18   -1.37    2.12
   1   5 -18   -0.11    2.41
   1   5 -18    1.52    2.44
   1  -5 -20   17.77    2.09
  -1  -5  20   10.53    5.47
  -1  -5  20   14.28    3.29
   1  -5 -20   16.97    2.19
  -1  -5  20   19.11    3.73
   1  -5 -20   13.67    3.16
  -1  -5  20   15.94    3.58
  -1  -5  20   16.95    2.37
  -1  -5  20   16.97    3.13
  -1  -5  20   15.79    1.97
   1  -5 -20   13.81    3.91
  -1  -5  20   14.55    3.51
   1  -5 -20    0.02    4.83
  -1  -5  20   14.79    3.03
   1  -5 -20   16.55    2.22
   1   5 -20   19.13    4.13
  -1   5  20   15.86    2.47
   1   5 -20   22.10    3.26
  -1   5  20   14.55    3.12
  -1   5  20   18.03    3.26
  -1   5  20   22.47    3.17
  -1   5  20   16.20    3.07
  -1   5  20   11.27    3.14
   1   5 -20   19.33    4.20
  -1   5  20   17.92    2.52
  -1   5  20   17.05    3.02
   1   5 -20   12.47    2.47
   1   5 -20   15.91    3.56
   1   5 -20   19.87    3.51
  -1   5  20   16.56    3.54
   1   5 -20   14.50    3.70
   1   5 -20   13.57    3.38
  -1  -5  22   55.08    3.90
   1  -5 -22   51.43    6.07
  -1  -5  22   59.66    6.15
  -1  -5  22   69.91    7.11
   1  -5 -22   57.34    4.22
   1  -5 -22   64.99    6.54
  -1  -5  22   63.90    4.18
  -1  -5  22   64.18    6.87
  -1  -5  22   52.85    5.71
   1  -5 -22   59.20    4.30
  -1  -5  22   63.46    5.92
  -1  -5  22   51.64    5.71
   1  -5 -22   59.22    6.10
  -1  -5  22   59.10    6.27
  -1  -5  22   61.03    6.97
   1  -5 -22   40.82    5.24
  -1   5  22   63.08    6.61
  -1   5  22   58.04    4.64
  -1   5  22   63.03    5.71
   1   5 -22   64.47    8.16
   1   5 -22   60.46    5.39
   1   5 -22   47.26    6.16
  -1   5  22   61.60    5.77
   1   5 -22   71.84    6.64
   1   5 -22   52.02    4.93
  -1   5  22   59.28    6.07
   1   5 -22   66.19    6.35
   1   5 -22   49.94    5.74
  -1   5  22   56.30    5.30
   1   5 -22   48.00    4.93
   1   5 -22   53.92    5.56
  -1   5  22   51.70    6.74
  -1   5  22   51.58    4.66
  -1   5  22   54.16    5.86
   1  -5 -24   43.96    4.93
  -1  -5  24   44.04    4.83
  -1  -5  24   62.60    6.45
  -1  -5  24   49.88    6.15
   1  -5 -24   45.15    4.69
   1  -5 -24   45.23    5.17
   1  -5 -24   64.19    7.26
  -1  -5  24   44.82    4.57
  -1  -5  24   56.54    4.40
  -1  -5  24   50.11    5.83
  -1  -5  24   45.08    4.75
   1   5 -24   41.48    5.34
   1   5 -24   45.79    5.02
  -1   5  24   51.29    5.44
   1   5 -24   57.43    6.11
   1   5 -24   47.18    5.80
   1   5 -24   51.12    5.71
  -1   5  24   44.86    4.88
  -1   5  24   65.05    7.72
  -1   5  24   49.44    5.08
   1   5 -24   52.98    6.43
  -1   5  24   45.46    5.53
   1   5 -24   46.53    5.63
  -1   5  24   48.91    5.16
  -1   5  24   67.62    7.92
  -1   5  24   41.08    4.72
  -1   5  24   51.38    5.31
  -1  -5  26   -4.50    4.20
  -1  -5  26    5.27    4.50
   1  -5 -26    5.01    5.12
  -1  -5  26    0.98    4.79
  -1  -5  26   -7.88    5.19
  -1  -5  26    0.37    3.98
  -1  -5  26    0.56    2.85
   1  -5 -26   -2.07    3.12
  -1  -5  26   -0.27   10.04
   1  -5 -26    2.01    4.68
  -1   5  26    5.48    5.31
  -1   5  26   -2.51    5.06
  -1   5  26    9.08    4.43
   1   5 -26   -1.98    6.66
   1   5 -26    1.28    3.99
   1   5 -26    1.07    4.64
   1   5 -26    8.56    5.48
  -1   5  26   -4.25    3.22
   1   5 -26    4.72    5.24
  -1   5  26   -0.67    4.33
  -1  -5  28   21.92    3.68
  -1  -5  28    7.86    6.09
  -1  -5  28   16.79    6.47
  -1  -5  28   16.33    5.75
   1  -5 -28   11.67    5.97
   1   5 -28   17.32    6.61
  -1   5  28   15.14    6.02
  -1   5  28   13.77    7.22
  -1   5  28   13.97    6.59
  -1   5  28    9.53    6.06
   1   5 -28   11.78    5.83
  -1   5  28   21.86    5.59
   1   5 -28   18.57    5.67
   1   5 -28   21.76    6.90
   1  -6  25   50.86    6.76
   1  -6  25   48.70    6.71
   1  -6  25   53.24    4.15
   1  -6  25   34.97    6.00
  -1  -6 -25   57.42    6.71
   1  -6  25   50.55    5.97
  -1  -6 -25   45.64    6.42
   1   6  25   53.79    5.73
   1   6  25   39.34    4.54
   1   6  25   45.94    6.44
  -1   6 -25   35.86    5.73
  -1   6 -25   58.54    6.95
  -1   6 -25   43.43    6.49
  -1   6 -25   41.81    7.03
   1   6  25   40.06    6.91
  -1   6 -25   47.70    5.47
   1   6  25   41.61    5.78
  -1   6 -25   56.99    6.83
   1  -6  23   65.83    7.65
   1  -6  23   71.27    6.89
   1  -6  23   71.82    8.26
   1  -6  23   57.99    7.02
  -1  -6 -23   73.43    7.83
   1  -6  23   72.31    5.04
  -1  -6 -23   76.16    5.19
   1  -6  23   71.76    6.90
  -1  -6 -23   62.16    5.27
   1  -6  23   83.19    8.09
  -1  -6 -23   71.98    8.26
   1   6  23   80.29    6.81
   1   6  23   66.33    7.80
   1   6  23   70.90    8.45
  -1   6 -23   72.40    7.91
  -1   6 -23   82.25    7.83
  -1   6 -23   82.19    8.56
  -1   6 -23   67.10    7.20
  -1   6 -23   65.62    6.77
   1   6  23   63.94    5.71
   1   6  23   68.12    8.81
  -1   6 -23   71.01    7.53
  -1   6 -23   64.80    7.83
   1   6  23   71.26    7.18
   1   6  23   57.70    6.56
  -1  -6 -21   27.81    4.32
   1  -6  21   19.95    4.49
  -1  -6 -21   26.58    2.85
  -1  -6 -21   26.73    4.45
  -1  -6 -21   20.84    2.77
   1  -6  21   19.83    4.01
   1  -6  21   25.61    4.36
  -1  -6 -21   27.85    2.78
   1  -6  21   15.02    4.46
   1  -6  21   27.60    3.09
   1  -6  21   23.60    5.05
   1  -6  21   20.73    4.65
  -1  -6 -21   19.30    4.87
   1  -6  21   19.55    3.96
   1   6  21   18.81    2.82
   1   6  21   21.91    4.05
  -1   6 -21   25.84    4.52
   1   6  21   25.81    3.82
  -1   6 -21   17.48    5.26
  -1   6 -21   15.69    4.47
  -1   6 -21   22.31    4.44
  -1   6 -21   25.49    4.29
   1   6  21   21.10    3.70
   1   6  21   26.32    3.73
   1   6  21   28.60    4.17
  -1   6 -21   21.55    4.09
   1   6  21   21.55    4.43
   1   6  21   23.95    4.00
  -1   6 -21   24.21    4.83
  -1   6 -21   18.10    3.34
   1   6  21   24.95    4.86
   1  -6  19    4.83    2.94
   1  -6  19    1.52    3.33
  -1  -6 -19   -0.63    1.86
   1  -6  19   -0.58    2.97
  -1  -6 -19   -2.78    2.99
   1  -6  19   -2.20    3.02
  -1  -6 -19    2.84    1.93
   1  -6  19    2.09    2.05
   1  -6  19    1.86    3.44
  -1  -6 -19    1.41    1.95
   1  -6  19   -2.08    2.81
   1  -6  19   -3.34    2.69
  -1  -6 -19    4.52    3.00
   1  -6  19   -6.58    3.09
   1   6  19    1.35    2.84
  -1   6 -19    5.69    3.16
   1   6  19   -5.42    2.42
  -1   6 -19    0.84    2.95
   1   6  19   -2.96    2.81
  -1   6 -19    1.79    2.28
  -1   6 -19    6.13    2.93
  -1   6 -19   -2.34    3.14
   1   6  19    4.39    2.81
   1   6  19    3.99    2.88
  -1   6 -19    2.93    2.77
  -1   6 -19    7.45    3.43
  -1   6 -19   -2.49    2.84
   1   6  19    1.00    2.05
   1   6  19    1.60    3.08
   1   6  19    4.16    3.52
   1   6  19    0.96    2.64
  -1   6 -19    6.40    3.96
  -1   6 -19   -0.23    3.60
   1  -6  17   63.06    5.34
  -1  -6 -17   61.79    5.32
   1  -6  17   65.46    5.91
  -1  -6 -17   61.34    6.06
   1  -6  17   61.02    3.80
  -1  -6 -17   62.24    3.41
   1  -6  17   59.33    5.48
   1  -6  17   64.92    5.38
  -1  -6 -17   69.60    4.79
  -1  -6 -17   56.73    5.01
   1  -6  17   57.03    5.18
   1  -6  17   67.28    4.88
  -1  -6 -17   58.94    5.09
  -1  -6 -17   60.50    3.45
   1  -6  17   68.94    5.56
   1  -6  17   52.34    5.54
  -1  -6 -17   57.49    3.49
   1  -6  17   59.56    5.04
  -1   6 -17   56.42    5.45
   1   6  17   57.39    4.78
   1   6  17   57.92    6.01
   1   6  17   59.10    5.63
   1   6  17   58.58    4.81
  -1   6 -17   58.58    4.69
  -1   6 -17   52.76    5.87
   1   6  17   53.71    5.04
  -1   6 -17   62.09    4.79
   1   6  17   61.94    6.00
  -1   6 -17   59.64    6.24
  -1   6 -17   64.89    5.70
   1   6  17   49.58    6.80
  -1   6 -17   58.64    5.00
  -1   6 -17   61.34    5.33
  -1   6 -17   62.25    5.50
   1   6  17   68.11    4.99
   1   6  17   61.23    4.11
   1  -6  15   94.91    5.59
  -1  -6 -15   90.21    4.27
   1  -6  15   93.58    4.22
  -1  -6 -15   83.17    5.64
   1  -6  15   94.68    5.53
  -1  -6 -15   86.08    3.56
  -1  -6 -15   85.51    5.56
   1  -6  15   93.24    5.51
   1  -6  15   94.39    5.21
  -1  -6 -15  101.32    5.27
   1  -6  15   91.04    5.71
  -1  -6 -15   88.15    3.72
   1  -6  15   86.45    5.22
  -1  -6 -15   89.17    4.65
   1  -6  15   86.12    5.26
   1  -6  15   81.08    5.15
  -1   6 -15   71.32    6.54
  -1   6 -15   92.93    5.17
   1   6  15   92.70    4.98
   1   6  15   95.01    5.30
   1   6  15   88.80    5.86
  -1   6 -15   94.31    6.23
  -1   6 -15   91.57    5.45
   1   6  15   85.22    4.92
   1   6  15   95.11    4.94
  -1   6 -15   85.43    5.31
  -1   6 -15   84.15    4.96
  -1   6 -15   85.29    6.28
   1   6  15   94.67    4.99
   1   6  15   95.32    5.03
  -1   6 -15   89.71    5.86
  -1   6 -15   87.49    6.06
   1   6  15   84.24    4.99
   1   6  15   77.79    6.76
   1  -6  13   13.18    1.90
   1  -6  13   16.34    2.88
  -1  -6 -13   14.79    2.38
   1  -6  13   15.15    2.37
  -1  -6 -13   16.35    1.48
   1  -6  13   15.11    2.51
  -1  -6 -13   13.61    1.74
  -1  -6 -13   19.53    3.31
  -1  -6 -13   16.68    1.93
  -1  -6 -13   15.74    2.18
   1  -6  13   19.30    2.66
   1  -6  13   14.59    2.46
   1  -6  13   18.76    2.79
   1  -6  13   18.28    2.59
  -1  -6 -13   11.77    2.43
   1  -6  13   16.48    2.49
  -1  -6 -13   11.79    2.47
   1  -6  13   18.07    2.39
  -1  -6 -13   17.17    2.22
   1  -6  13   16.76    2.33
  -1  -6 -13   19.14    2.04
  -1   6 -13   14.42    2.76
   1   6  13   20.02    2.34
  -1   6 -13   18.90    2.48
  -1   6 -13   18.63    2.78
   1   6  13   19.33    2.88
   1   6  13   12.91    2.12
  -1   6 -13   15.30    2.85
  -1   6 -13   18.84    2.59
   1   6  13   14.88    2.27
   1   6  13   17.03    2.79
  -1   6 -13   16.37    2.34
   1   6  13   14.22    1.93
   1   6  13   16.27    2.96
   1   6  13   15.02    2.25
  -1   6 -13   19.43    2.92
  -1   6 -13   15.81    2.36
  -1   6 -13   18.16    2.44
  -1   6 -13   22.08    2.79
   1   6  13   22.50    2.73
  -1  -6 -11    5.77    2.10
   1  -6  11    8.98    1.67
   1  -6  11   10.16    2.18
  -1  -6 -11    8.88    1.26
   1  -6  11    9.03    1.84
   1  -6  11    8.36    2.15
   1  -6  11    8.34    1.51
   1  -6  11    7.05    1.86
   1  -6  11    6.16    1.87
  -1  -6 -11    6.41    1.96
  -1  -6 -11    5.29    2.06
   1  -6  11    6.59    1.58
   1  -6  11   10.14    3.10
  -1  -6 -11    7.32    1.64
  -1  -6 -11    8.18    1.96
   1  -6  11    5.32    1.65
  -1  -6 -11    6.55    1.68
  -1  -6 -11    6.97    1.78
   1  -6  11    8.04    2.16
  -1  -6 -11    9.38    1.70
  -1   6 -11    7.34    2.14
  -1   6 -11    4.73    1.76
  -1   6 -11    8.86    1.97
  -1   6 -11    9.04    2.19
   1   6  11    8.69    1.72
  -1   6 -11   10.29    1.87
  -1   6 -11   10.19    2.24
   1   6  11    6.57    2.30
   1   6  11    8.59    1.76
   1   6  11    5.71    1.42
  -1   6 -11    8.64    2.05
   1   6  11    7.49    1.96
   1   6  11    9.48    1.84
   1   6  11    8.91    2.11
  -1   6 -11    7.33    1.84
  -1   6 -11    1.55    1.58
   1   6  11    6.48    1.70
  -1   6 -11    7.06    1.97
  -1   6 -11   10.33    2.02
   1   6  11    7.13    1.64
  -1  -6  -9   60.24    2.63
  -1  -6  -9   59.77    3.31
   1  -6   9   48.10    3.30
  -1  -6  -9   55.58    3.88
  -1  -6  -9   43.93    3.28
  -1  -6  -9   51.30    3.43
   1  -6   9   56.98    3.32
  -1  -6  -9   57.65    2.94
   1  -6   9   54.14    3.26
  -1  -6  -9   51.71    4.96
   1  -6   9   54.05    2.96
   1  -6   9   56.33    2.99
  -1  -6  -9   54.62    3.01
   1  -6   9   60.75    3.26
   1  -6   9   53.77    3.94
  -1  -6  -9   60.51    4.06
   1  -6   9   55.57    3.12
   1  -6   9   58.72    3.63
   1  -6   9   55.55    3.64
   1  -6   9   62.39    3.69
  -1   6  -9   54.27    3.44
  -1   6  -9   57.09    3.97
  -1   6  -9   58.81    3.78
   1   6   9   56.31    3.10
  -1   6  -9   51.20    3.32
  -1   6  -9   55.27    3.35
   1   6   9   55.62    3.05
   1   6   9   52.15    4.04
  -1   6  -9   60.41    3.77
   1   6   9   53.75    3.08
  -1   6  -9   55.84    3.55
   1   6   9   56.36    3.65
  -1   6  -9   58.98    3.97
   1   6   9   50.37    3.62
   1   6   9   51.65    2.93
   1   6   9   63.59    3.83
  -1   6  -9   54.19    3.11
   1   6   9   56.34    2.88
  -1   6  -9   55.73    3.82
   1   6   9   59.73    3.27
  -1   6  -9   52.93    3.89
   1   6   9   59.04    3.28
   1  -6   7  122.33    4.82
   1  -6   7  133.91    5.27
  -1  -6  -7  125.72    5.50
   1  -6   7  130.68    5.01
  -1  -6  -7  129.96    5.83
   1  -6   7  126.99    4.41
  -1  -6  -7  128.49    4.32
   1  -6   7  120.32    4.71
  -1  -6  -7  124.85    4.50
  -1  -6  -7  129.74    5.06
  -1  -6  -7  121.65    4.11
   1  -6   7  126.99    4.60
   1  -6   7  126.20    5.48
  -1  -6  -7  116.05    4.28
  -1  -6  -7  129.03    4.67
  -1  -6  -7  124.08    4.67
   1  -6   7  124.19    4.56
   1  -6   7  127.28    4.69
   1  -6   7  129.36    5.55
   1  -6   7  129.99    4.52
  -1   6  -7  128.94    4.95
   1   6   7  117.60    4.22
  -1   6  -7  127.62    4.83
  -1   6  -7  128.99    5.32
   1   6   7  122.36    4.52
   1   6   7  119.03    5.67
   1   6   7  124.72    4.47
   1   6   7  129.31    4.37
  -1   6  -7  129.58    5.26
   1   6   7  127.31    4.39
   1   6   7  124.42    4.45
   1   6   7  126.65    4.81
  -1   6  -7  126.97    4.84
  -1   6  -7  128.03    5.06
  -1   6  -7  126.46    4.92
  -1   6  -7  132.09    4.83
   1   6   7  133.33    4.52
  -1   6  -7  122.90    4.17
  -1   6  -7  123.78    5.42
   1   6   7  120.29    5.36
   1  -6   5   73.89    3.13
   1  -6   5   59.62    4.53
  -1  -6  -5   73.12    3.97
  -1  -6  -5   70.24    3.83
  -1  -6  -5   70.26    2.87
   1  -6   5   78.51    3.25
   1  -6   5   77.53    4.12
   1  -6   5   67.64    3.72
  -1  -6  -5   78.16    3.19
  -1  -6  -5   64.01    3.00
   1  -6   5   74.24    3.53
   1  -6   5   74.58    3.05
   1  -6   5   69.04    3.03
  -1  -6  -5   71.83    3.10
   1  -6   5   77.87    3.58
  -1  -6  -5   76.08    3.04
  -1  -6  -5   72.89    4.23
   1  -6   5   73.52    3.83
   1   6   5   73.47    3.94
   1   6   5   76.74    3.23
  -1   6  -5   79.57    3.56
   1   6   5   69.90    2.85
   1   6   5   77.22    3.14
  -1   6  -5   75.52    3.46
   1   6   5   73.84    4.19
   1   6   5   74.06    2.81
  -1   6  -5   78.91    3.49
  -1   6  -5   72.32    3.31
  -1   6  -5   80.03    4.06
  -1   6  -5   74.40    3.85
   1   6   5   78.85    3.18
  -1   6  -5   73.15    3.51
   1   6   5   72.91    3.06
   1   6   5   65.16    5.71
  -1   6  -5   75.14    3.50
   1   6   5   71.61    3.13
   1   6   5   74.47    3.20
  -1   6  -5   75.76    3.31
   1   6   5   76.52    3.09
  -1   6  -5   72.38    2.53
   1  -6   3   -1.49    0.97
  -1  -6  -3   -0.05    1.30
   1  -6   3   -0.25    0.86
  -1  -6  -3   -0.37    0.66
   1  -6   3   -0.33    0.99
   1  -6   3    0.67    1.05
  -1  -6  -3   -1.88    1.23
   1  -6   3   -0.29    0.81
   1  -6   3    0.14    1.19
   1  -6   3   -0.38    0.85
  -1  -6  -3   -0.65    1.15
   1  -6   3   -0.33    1.23
  -1  -6  -3   -0.33    0.92
   1  -6   3   -0.40    0.75
  -1  -6  -3    0.93    0.86
  -1  -6  -3   -1.43    0.67
   1  -6   3    1.28    1.21
   1  -6   3    0.05    0.83
  -1  -6  -3    0.82    0.95
   1   6   3   -0.40    0.78
  -1   6  -3   -0.40    1.06
  -1   6  -3   -1.54    0.90
  -1   6  -3    0.36    1.02
   1   6   3    1.81    1.04
   1   6   3   -0.59    0.93
   1   6   3    0.14    1.04
   1   6   3    0.98    1.32
   1   6   3   -0.25    0.80
   1   6   3    1.07    0.87
   1   6   3   -0.82    0.89
  -1   6  -3    0.32    0.75
   1   6   3   -0.01    0.85
   1   6   3    0.16    0.98
   1   6   3    0.36    1.29
  -1   6  -3    1.44    0.90
  -1   6  -3    0.56    1.05
  -1   6  -3    1.78    1.20
  -1   6  -3   -0.59    0.93
   1   6   3    0.48    0.82
  -1   6  -3    0.70    1.24
  -1   6  -3   -1.15    1.19
  -1   6  -3    0.14    1.06
  -1  -6  -1   42.94    2.27
  -1  -6  -1   41.29    2.15
  -1  -6  -1   45.85    1.85
   1  -6   1   46.31    2.76
  -1  -6  -1   43.39    3.21
   1  -6   1   40.97    2.84
  -1  -6  -1   41.02    2.43
   1  -6   1   45.66    2.28
   1  -6   1   42.98    2.80
  -1  -6  -1   44.31    1.90
  -1  -6  -1   48.63    2.45
   1  -6   1   39.52    3.53
   1  -6   1   39.85    3.11
   1  -6   1   41.58    2.31
  -1  -6  -1   43.78    3.20
  -1  -6  -1   47.52    2.44
  -1  -6  -1   41.68    2.98
  -1  -6  -1   45.05    2.58
   1  -6   1   45.44    2.07
  -1   6  -1   42.03    2.98
  -1   6  -1   45.77    2.41
   1   6   1   45.69    2.26
   1   6   1   47.11    2.92
  -1   6  -1   44.99    2.27
  -1   6  -1   49.23    3.04
  -1   6  -1   45.57    2.32
  -1   6  -1   41.15    2.36
   1   6   1   44.91    2.43
  -1   6  -1   43.46    2.40
   1   6   1   44.84    3.06
  -1   6  -1   46.28    3.07
   1   6   1   44.81    2.46
   1   6   1   43.93    3.28
  -1   6  -1   43.22    3.03
   1   6   1   48.19    2.51
   1   6   1   44.65    2.46
   1   6   1   39.61    2.37
  -1   6  -1   43.33    2.33
  -1   6  -1   43.04    2.33
   1   6   1   48.80    3.15
  -1  -6   1  163.68    5.20
  -1  -6   1  169.16    5.43
  -1  -6   1  168.44    4.83
  -1  -6   1  165.80    5.14
  -1  -6   1  176.06    6.17
   1  -6  -1  172.22    5.48
   1  -6  -1  169.45    5.05
  -1  -6   1  164.37    6.17
   1  -6  -1  167.20    5.10
   1  -6  -1  169.70    5.15
  -1  -6   1  154.51    5.70
   1  -6  -1  168.00    6.19
   1  -6  -1  165.72    5.91
  -1  -6   1  173.36    6.04
   1  -6  -1  166.92    4.94
  -1  -6   1  135.62    6.21
   1  -6  -1  172.01    4.84
  -1  -6   1  171.20    5.36
  -1  -6   1  173.30    4.89
   1  -6  -1  166.73    6.12
  -1  -6   1  161.35    6.08
  -1   6   1  172.29    5.08
  -1   6   1  165.60    5.95
  -1   6   1  167.58    4.99
   1   6  -1  168.27    5.41
  -1   6   1  161.25    6.10
   1   6  -1  173.34    6.08
   1   6  -1  171.79    5.33
  -1   6   1  164.35    4.99
   1   6  -1  169.40    5.29
   1   6  -1  165.40    5.34
   1   6  -1  171.48    6.12
  -1   6   1  167.08    6.10
   1   6  -1  173.27    6.16
  -1   6   1  165.10    5.04
  -1   6   1  181.31    5.56
  -1   6   1  169.45    5.91
   1   6  -1  166.81    5.30
   1   6  -1  170.35    5.39
   1   6  -1  173.71    6.15
  -1   6   1  165.28    5.00
   1  -6  -3   64.48    2.61
  -1  -6   3   70.79    3.23
  -1  -6   3   71.17    3.04
  -1  -6   3   66.11    3.22
   1  -6  -3   65.31    3.04
  -1  -6   3   70.03    3.84
  -1  -6   3   73.09    3.62
   1  -6  -3   64.68    3.75
  -1  -6   3   65.60    2.80
   1  -6  -3   65.69    2.55
   1  -6  -3   67.80    2.42
   1  -6  -3   65.94    3.70
   1  -6  -3   67.74    3.64
  -1  -6   3   65.23    3.56
   1  -6  -3   64.11    2.77
   1  -6  -3   54.67    2.56
  -1  -6   3   66.55    2.76
  -1  -6   3   64.12    2.81
  -1  -6   3   66.91    2.87
   1   6  -3   72.20    3.92
  -1   6   3   67.22    3.54
  -1   6   3   69.97    2.70
   1   6  -3   68.91    3.61
  -1   6   3   64.31    3.66
   1   6  -3   61.16    3.66
   1   6  -3   64.08    3.20
  -1   6   3   67.09    3.74
   1   6  -3   64.08    3.13
  -1   6   3   66.82    2.53
  -1   6   3   63.05    2.58
   1   6  -3   68.64    3.00
   1   6  -3   67.82    3.68
   1   6  -3   66.55    3.14
  -1   6   3   67.23    3.14
  -1   6   3   60.72    3.64
   1   6  -3   65.44    3.03
   1   6  -3   68.98    3.13
  -1   6   3   67.67    2.65
  -1   6   3   66.58    2.58
  -1   6   3   69.10    2.65
  -1   6   3   67.56    2.73
  -1  -6   5    3.08    1.46
   1  -6  -5    4.13    0.78
  -1  -6   5    3.27    1.16
   1  -6  -5    2.81    0.83
   1  -6  -5    1.52    1.35
  -1  -6   5    1.35    1.11
  -1  -6   5    5.56    1.19
  -1  -6   5    3.41    1.08
   1  -6  -5    3.48    0.94
  -1  -6   5    4.25    1.42
  -1  -6   5    3.78    1.37
   1  -6  -5    1.68    1.01
  -1  -6   5    2.36    1.05
   1  -6  -5    5.60    1.72
   1  -6  -5    3.00    1.26
  -1  -6   5    2.40    1.29
  -1  -6   5    3.26    1.51
   1  -6  -5    3.95    1.05
  -1  -6   5    4.62    1.03
  -1   6   5    3.20    0.94
   1   6  -5    3.34    1.44
  -1   6   5    4.99    1.53
  -1   6   5    1.70    1.55
   1   6  -5    5.57    1.31
  -1   6   5    2.52    1.13
  -1   6   5    3.21    0.97
   1   6  -5    4.13    1.42
   1   6  -5    1.56    1.06
  -1   6   5    3.68    1.28
  -1   6   5    3.28    0.94
   1   6  -5    3.03    1.38
   1   6  -5    1.37    1.30
  -1   6   5    3.21    1.29
   1   6  -5    4.33    1.41
   1   6  -5    3.87    0.79
   1   6  -5    6.40    1.68
  -1   6   5    3.03    0.93
   1   6  -5    2.27    1.13
   1   6  -5    3.17    1.22
  -1   6   5    4.37    0.98
  -1   6   5    4.17    0.92
  -1   6   5    4.66    1.49
   1  -6  -7   67.42    3.37
   1  -6  -7   77.11    3.06
  -1  -6   7   72.21    3.39
  -1  -6   7   69.49    3.78
  -1  -6   7   66.96    4.09
   1  -6  -7   70.66    3.95
   1  -6  -7   73.70    2.67
  -1  -6   7   70.04    3.08
  -1  -6   7   77.49    3.51
   1  -6  -7   75.24    2.96
  -1  -6   7   72.93    3.72
  -1  -6   7   71.55    3.42
   1  -6  -7   70.89    4.27
   1  -6  -7   75.40    3.86
  -1  -6   7   66.15    3.76
   1  -6  -7   69.64    2.81
  -1  -6   7   75.79    3.30
  -1  -6   7   73.78    2.72
  -1   6   7   72.91    2.85
   1   6  -7   70.10    2.51
   1   6  -7   68.69    3.66
  -1   6   7   72.34    3.34
  -1   6   7   72.73    2.96
  -1   6   7   76.85    4.33
   1   6  -7   73.38    3.52
  -1   6   7   74.05    2.96
   1   6  -7   76.07    3.60
  -1   6   7   77.08    3.52
   1   6  -7   75.28    4.08
  -1   6   7   77.69    2.92
  -1   6   7   70.58    2.92
  -1   6   7   73.08    2.75
   1   6  -7   71.46    3.63
  -1   6   7   73.43    2.92
   1   6  -7   74.44    3.53
   1   6  -7   80.00    4.49
   1   6  -7   74.20    2.68
  -1   6   7   79.05    3.98
  -1   6   7   69.26    3.70
   1   6  -7   69.69    3.77
   1   6  -7   71.05    4.08
   1  -6  -9  141.25    4.46
  -1  -6   9  149.23    5.41
  -1  -6   9  149.41    5.24
  -1  -6   9  153.77    5.68
   1  -6  -9  145.76    6.02
  -1  -6   9  139.58    6.05
  -1  -6   9  142.80    4.88
   1  -6  -9  137.63    5.30
   1  -6  -9  138.45    4.57
  -1  -6   9  142.30    5.59
  -1  -6   9  143.57    5.66
   1  -6  -9  147.93    4.82
   1  -6  -9  144.71    4.70
  -1  -6   9  146.01    5.29
   1  -6  -9  140.52    5.32
  -1  -6   9  147.99    5.89
   1  -6  -9  147.70    4.81
  -1  -6   9  146.69    4.92
  -1  -6   9  149.02    5.47
   1   6  -9  146.21    5.83
   1   6  -9  146.58    4.33
   1   6  -9  148.85    5.50
   1   6  -9  135.46    4.67
   1   6  -9  149.19    5.76
  -1   6   9  142.46    5.28
  -1   6   9  144.96    6.35
   1   6  -9  146.33    5.64
  -1   6   9  144.21    4.69
  -1   6   9  148.25    4.76
  -1   6   9  147.29    5.48
   1   6  -9  148.16    6.25
  -1   6   9  143.41    4.74
  -1   6   9  143.24    4.81
   1   6  -9  151.71    5.59
   1   6  -9  147.53    5.43
  -1   6   9  153.09    5.93
  -1   6   9  147.68    4.80
  -1   6   9  146.50    4.70
   1   6  -9  150.91    6.31
  -1  -6  11  132.78    4.59
   1  -6 -11  139.26    5.98
   1  -6 -11  132.30    4.37
   1  -6 -11  126.16    5.21
   1  -6 -11  127.51    4.92
   1  -6 -11  123.97    5.37
   1  -6 -11  120.28    4.23
  -1  -6  11  130.94    5.03
   1  -6 -11  126.84    4.63
   1  -6 -11  125.35    4.42
  -1  -6  11  123.47    5.15
  -1  -6  11  134.34    5.74
  -1  -6  11  125.64    5.30
   1  -6 -11  128.17    6.44
  -1  -6  11  131.79    5.18
  -1  -6  11  108.22    5.61
  -1  -6  11  127.87    5.83
  -1  -6  11  124.12    5.38
  -1  -6  11  129.86    5.44
  -1  -6  11  129.53    5.72
   1   6 -11  128.69    5.44
   1   6 -11  129.50    5.26
  -1   6  11  125.07    4.49
  -1   6  11  128.22    4.62
  -1   6  11  127.34    5.70
  -1   6  11  124.68    5.18
   1   6 -11  125.92    5.61
   1   6 -11  118.64    4.70
  -1   6  11  116.55    5.15
   1   6 -11  131.33    6.15
   1   6 -11  125.89    5.91
   1   6 -11  124.60    5.75
   1   6 -11  126.28    5.32
   1   6 -11  121.80    4.11
  -1   6  11  129.68    6.24
  -1   6  11  135.51    5.66
   1   6 -11  127.76    5.71
  -1   6  11  126.33    4.70
  -1   6  11  126.16    4.58
  -1   6  11  129.00    4.57
   1   6 -11  119.88    5.35
  -1   6  11  119.54    4.58
   1  -6 -13   21.59    2.34
  -1  -6  13   24.25    2.71
   1  -6 -13   21.64    2.93
  -1  -6  13   29.52    3.64
   1  -6 -13   24.16    1.97
  -1  -6  13   25.63    2.94
   1  -6 -13   24.45    3.07
  -1  -6  13   23.79    2.57
   1  -6 -13   24.65    2.26
  -1  -6  13   18.19    2.35
  -1  -6  13   23.30    3.12
  -1  -6  13   24.06    2.95
   1  -6 -13   22.62    2.23
   1  -6 -13   25.41    2.82
  -1  -6  13   22.28    2.95
  -1  -6  13   29.40    3.08
  -1  -6  13   23.29    2.60
  -1  -6  13   23.56    2.15
   1   6 -13   22.46    2.73
   1   6 -13   21.47    2.88
  -1   6  13   24.78    2.38
   1   6 -13   27.45    3.80
   1   6 -13   20.35    2.71
   1   6 -13   24.65    2.74
  -1   6  13   27.24    3.25
   1   6 -13   20.17    2.48
  -1   6  13   24.96    2.85
   1   6 -13   25.64    2.95
   1   6 -13   32.00    3.80
   1   6 -13   25.81    2.05
  -1   6  13   22.75    2.70
  -1   6  13   23.72    2.82
  -1   6  13   24.02    2.84
   1   6 -13   29.17    3.38
   1   6 -13   20.82    2.46
  -1   6  13   21.48    2.94
  -1   6  13   22.93    2.72
  -1   6  13   22.12    2.75
  -1  -6  15   27.24    3.39
  -1  -6  15   33.31    3.79
  -1  -6  15   27.27    3.29
   1  -6 -15   29.52    3.56
   1  -6 -15   29.72    2.26
   1  -6 -15   35.47    3.45
  -1  -6  15   25.61    2.95
   1  -6 -15   32.89    3.56
   1  -6 -15   31.87    2.71
  -1  -6  15   28.08    3.05
  -1  -6  15   30.60    3.52
   1  -6 -15   29.48    3.41
  -1  -6  15   31.76    2.97
  -1  -6  15   27.07    2.85
  -1  -6  15   30.02    3.91
  -1  -6  15   26.77    3.14
   1  -6 -15   33.42    3.32
  -1   6  15   32.66    3.46
  -1   6  15   36.38    3.90
   1   6 -15   33.11    3.77
   1   6 -15   28.45    3.35
   1   6 -15   34.20    3.95
  -1   6  15   33.25    2.86
  -1   6  15   26.72    3.17
   1   6 -15   27.75    3.20
   1   6 -15   25.19    2.72
  -1   6  15   37.75    3.43
   1   6 -15   24.19    3.19
   1   6 -15   30.25    3.62
   1   6 -15   26.86    2.95
  -1   6  15   29.43    3.83
  -1   6  15   34.27    4.30
   1   6 -15   29.28    3.57
  -1  -6  17  112.47    6.16
  -1  -6  17  115.22    5.78
  -1  -6  17  115.57    4.70
  -1  -6  17  117.26    6.37
   1  -6 -17  118.32    4.45
  -1  -6  17  119.34    6.37
  -1  -6  17  119.06    6.41
   1  -6 -17  124.72    6.65
  -1  -6  17  115.43    6.58
  -1  -6  17  105.93    5.97
  -1  -6  17  118.22    6.50
  -1  -6  17  109.56    5.72
   1  -6 -17  116.12    5.33
   1  -6 -17  105.99    5.58
   1  -6 -17  122.47    5.73
   1  -6 -17  113.50    6.79
  -1   6  17  114.41    5.57
   1   6 -17  123.07    6.97
   1   6 -17  105.97    5.43
   1   6 -17  104.94    6.07
  -1   6  17  109.55    5.63
   1   6 -17  110.67    6.16
   1   6 -17  116.85    6.94
  -1   6  17  117.38    5.48
   1   6 -17  118.74    6.27
   1   6 -17  113.39    5.74
   1   6 -17  107.33    6.51
  -1   6  17  108.42    5.30
   1   6 -17  111.83    6.11
  -1   6  17  115.73    6.87
  -1   6  17  106.89    6.85
  -1   6  17  106.70    5.33
  -1   6  17  100.02    4.83
  -1   6  17  107.19    5.41
   1  -6 -19   41.69    3.26
  -1  -6  19   38.49    4.47
  -1  -6  19   41.30    4.92
   1  -6 -19   35.03    4.57
  -1  -6  19   39.73    4.31
  -1  -6  19   32.17    3.88
   1  -6 -19   42.23    4.71
  -1  -6  19   45.36    3.65
  -1  -6  19   39.13    4.34
   1  -6 -19   41.66    5.05
  -1  -6  19   39.51    4.38
   1  -6 -19   40.18    3.95
  -1  -6  19   36.44    4.16
  -1  -6  19   35.51    4.33
   1  -6 -19   36.84    4.23
  -1   6  19   27.09    4.76
  -1   6  19   40.93    3.68
  -1   6  19   44.76    4.63
   1   6 -19   38.54    4.18
  -1   6  19   37.98    3.63
  -1   6  19   46.55    4.57
   1   6 -19   39.11    4.68
   1   6 -19   41.85    4.90
  -1   6  19   41.97    5.58
   1   6 -19   31.47    4.00
   1   6 -19   47.58    5.18
  -1   6  19   37.99    3.90
  -1   6  19   47.71    4.53
   1   6 -19   44.83    5.07
   1   6 -19   42.41    4.79
  -1   6  19   36.48    3.74
   1   6 -19   40.20    5.14
   1  -6 -21   11.86    3.63
   1  -6 -21   10.36    2.29
  -1  -6  21    7.26    3.60
  -1  -6  21    8.14    3.66
  -1  -6  21    7.16    3.19
   1  -6 -21    7.57    3.50
  -1  -6  21   12.24    2.45
  -1  -6  21    1.89    3.43
  -1  -6  21    2.64    4.17
   1  -6 -21   13.71    3.38
   1  -6 -21    8.96    4.32
  -1  -6  21   11.03    3.51
   1  -6 -21   15.20    3.41
  -1  -6  21    7.80    3.91
  -1  -6  21    1.43    3.86
   1   6 -21   16.45    4.56
  -1   6  21    8.82    3.24
   1   6 -21   13.38    4.61
   1   6 -21    7.46    2.88
   1   6 -21    5.08    3.53
  -1   6  21   13.73    3.77
  -1   6  21   11.12    3.86
   1   6 -21   10.41    3.71
  -1   6  21    9.35    2.46
  -1   6  21    8.73    3.08
  -1   6  21    6.74    2.63
   1   6 -21    9.94    3.99
   1   6 -21    4.41    3.48
   1   6 -21   11.26    3.45
  -1   6  21    8.71    3.29
  -1   6  21   10.06    3.50
  -1  -6  23    8.92    4.31
  -1  -6  23   -1.87    3.77
   1  -6 -23    4.76    4.11
   1  -6 -23    8.02    4.21
   1  -6 -23    7.49    3.83
  -1  -6  23    7.32    3.93
  -1  -6  23    4.76    4.02
  -1  -6  23   10.28    4.81
  -1  -6  23    5.34    5.08
  -1  -6  23    2.20    4.93
  -1  -6  23    9.65    2.75
  -1   6  23   11.54    4.68
   1   6 -23   10.84    4.27
   1   6 -23    5.66    5.31
   1   6 -23    5.25    3.99
  -1   6  23    5.52    2.96
  -1   6  23    7.78    4.02
   1   6 -23   -1.52    4.75
  -1   6  23   10.29    2.78
  -1   6  23    5.68    3.83
   1   6 -23    4.51    3.89
   1   6 -23    9.21    4.22
  -1   6  23   10.57    3.68
  -1   6  23   12.08    4.61
  -1   6  23   13.22    4.11
  -1   6  23    4.12    3.83
   1   6 -23    1.86    3.03
  -1  -6  25   51.90    6.98
   1  -6 -25   60.29    6.31
  -1  -6  25   59.15    5.04
  -1  -6  25   39.75    5.79
  -1  -6  25   56.75    6.59
   1  -6 -25   59.90    6.42
  -1  -6  25   31.02    8.18
  -1   6  25   45.72    5.67
  -1   6  25   55.64    5.63
   1   6 -25   45.87    5.92
  -1   6  25   60.17    5.59
   1   6 -25   47.27    7.75
   1   6 -25   61.31    6.40
   1   6 -25   53.28    6.75
   1   6 -25   61.08    7.03
  -1   6  25   50.54    6.43
  -1   6  25   65.26    7.51
   1   6 -25   48.40    6.35
  -1  -6  27   46.47    6.22
  -1  -6  27   53.84    7.58
  -1  -6  27   54.97    6.98
  -1  -6  27   55.44    7.44
   1  -6 -27   46.08    7.06
  -1  -6  27   59.74   10.37
  -1  -6  27   56.26    4.60
   1   6 -27   73.65   10.54
   1   6 -27   88.79   10.70
   1   6 -27   48.98    7.62
  -1   6  27   59.28    6.57
  -1   6  27   54.58   10.66
   1   6 -27   53.56    7.80
  -1   6  27   71.74    8.95
  -1   6  27   54.32    7.80
   1   6 -27   51.57    7.72
   1  -7  24    7.06    4.95
   1  -7  24   16.88    5.21
   1  -7  24   15.57    3.23
   1  -7  24   12.16    5.51
  -1  -7 -24   14.44    5.49
   1  -7  24   15.62    5.90
   1   7  24   17.54    5.03
  -1   7 -24   17.17    5.71
  -1   7 -24   18.03    5.50
   1   7  24   17.01    5.87
  -1   7 -24    8.97    4.99
  -1   7 -24   15.22    4.57
   1   7  24   17.86    4.79
  -1   7 -24   -3.02    5.03
   1   7  24    9.39    3.56
   1   7  24   19.94    5.08
   1  -7  22    8.38    4.41
   1  -7  22   -3.65    4.11
   1  -7  22    3.32    4.06
   1  -7  22    5.24    4.75
   1  -7  22    5.54    5.03
  -1  -7 -22    8.14    4.33
  -1  -7 -22    9.64    4.36
   1  -7  22    6.27    2.84
  -1  -7 -22    5.30    2.78
   1   7  22    3.33    4.62
  -1   7 -22    0.43    6.03
  -1   7 -22    2.50    5.16
  -1   7 -22    6.68    4.15
   1   7  22    2.27    3.04
  -1   7 -22    7.28    4.61
   1   7  22   -0.81    3.99
  -1   7 -22    5.22    4.65
   1   7  22    6.53    4.07
  -1   7 -22    7.39    3.72
   1   7  22    5.72    3.88
  -1   7 -22   15.61    6.16
   1   7  22    2.54    3.84
  -1   7 -22    8.92    4.52
  -1  -7 -20   87.86    6.75
   1  -7  20   97.53    8.30
   1  -7  20   87.97    7.53
   1  -7  20   87.83    7.56
   1  -7  20   93.80    5.11
   1  -7  20   70.24    7.63
  -1  -7 -20   96.06    7.98
  -1  -7 -20   87.05    4.77
  -1  -7 -20   86.77    8.45
   1  -7  20   92.69    7.50
  -1  -7 -20   98.14    7.03
   1  -7  20   86.07    7.14
   1  -7  20   87.14    7.33
  -1   7 -20   92.44    9.12
  -1   7 -20   86.20    6.24
   1   7  20   89.58    6.21
  -1   7 -20   92.38    8.27
   1   7  20   75.87    7.14
  -1   7 -20   93.32    7.68
   1   7  20   98.82    7.09
   1   7  20   89.94    8.28
  -1   7 -20  109.66    9.40
   1   7  20   79.53    6.53
   1   7  20   79.38    6.84
  -1   7 -20  110.03    7.72
  -1   7 -20  107.67    7.62
   1   7  20   77.45    5.43
   1   7  20   86.50    7.65
  -1   7 -20   95.14    6.70
   1   7  20   84.13    6.66
   1  -7  18  108.74    7.31
   1  -7  18   98.41    6.75
   1  -7  18  111.91    5.18
   1  -7  18  101.39    7.56
   1  -7  18   93.31    8.52
  -1  -7 -18  114.61    7.41
   1  -7  18  106.85    6.83
  -1  -7 -18  119.45    9.55
   1  -7  18   93.35    7.05
  -1  -7 -18  110.11    4.75
  -1  -7 -18  100.97    6.09
  -1  -7 -18  116.36    6.61
  -1  -7 -18  100.06    7.73
  -1  -7 -18  105.35    6.13
  -1   7 -18   94.35    6.83
   1   7  18  108.05    6.55
  -1   7 -18  101.81    7.13
  -1   7 -18  102.02    7.27
   1   7  18  104.48    5.96
  -1   7 -18  112.59    8.27
   1   7  18  100.80    7.07
   1   7  18   96.59    8.04
  -1   7 -18   98.92    6.30
  -1   7 -18  116.25    6.67
  -1   7 -18   94.59    6.59
  -1   7 -18  108.70    8.14
   1   7  18   98.86    6.79
  -1   7 -18  107.56    6.94
   1   7  18  103.22    5.38
   1   7  18  103.28    6.40
   1   7  18   99.98    6.32
   1   7  18  103.55    6.31
   1  -7  16    6.46    2.66
   1  -7  16    3.58    2.50
  -1  -7 -16    7.65    1.96
  -1  -7 -16    6.70    2.44
  -1  -7 -16    8.11    3.16
   1  -7  16    5.39    2.64
   1  -7  16    5.11    2.80
  -1  -7 -16   10.02    1.98
   1  -7  16    9.98    3.45
   1  -7  16    4.67    2.89
  -1  -7 -16    3.65    3.12
   1  -7  16    5.24    2.89
   1  -7  16    5.86    2.87
  -1  -7 -16    4.07    2.70
   1  -7  16    8.11    2.11
  -1   7 -16    9.12    2.90
  -1   7 -16    4.22    3.22
  -1   7 -16    4.83    2.89
  -1   7 -16   10.60    3.51
   1   7  16    0.57    2.57
   1   7  16    4.87    2.88
   1   7  16    4.37    2.69
   1   7  16    6.56    2.73
  -1   7 -16    8.03    2.97
   1   7  16    3.86    2.62
  -1   7 -16    7.16    2.63
  -1   7 -16   -0.64    2.73
   1   7  16    4.89    2.58
   1   7  16    3.95    2.59
  -1   7 -16    4.10    2.60
  -1   7 -16    6.82    2.80
   1   7  16    5.13    3.14
   1   7  16    3.56    2.03
   1  -7  14   56.65    4.70
  -1  -7 -14   54.04    5.16
   1  -7  14   55.67    4.75
  -1  -7 -14   49.07    4.07
   1  -7  14   58.52    4.51
   1  -7  14   55.49    4.97
   1  -7  14   56.75    4.72
  -1  -7 -14   55.96    3.83
  -1  -7 -14   66.00    4.46
  -1  -7 -14   58.40    3.44
   1  -7  14   55.50    4.43
  -1  -7 -14   52.61    5.75
   1  -7  14   54.47    5.21
   1  -7  14   60.17    5.30
   1  -7  14   56.68    3.60
  -1  -7 -14   50.25    4.20
  -1   7 -14   63.39    4.65
  -1   7 -14   48.37    4.75
   1   7  14   52.60    4.22
   1   7  14   59.53    4.36
   1   7  14   59.59    4.24
  -1   7 -14   55.63    4.68
   1   7  14   56.86    5.12
   1   7  14   53.10    4.14
  -1   7 -14   48.35    5.03
   1   7  14   61.75    5.09
  -1   7 -14   52.32    4.93
   1   7  14   59.66    5.53
   1   7  14   59.34    3.96
  -1   7 -14   58.95    4.91
  -1   7 -14   62.29    4.96
  -1   7 -14   55.25    5.47
   1   7  14   51.73    3.69
  -1   7 -14   55.28    5.45
   1  -7  12  126.50    6.10
   1  -7  12  123.53    5.35
   1  -7  12  128.51    5.71
  -1  -7 -12  129.32    4.75
  -1  -7 -12  123.66    5.15
  -1  -7 -12  130.98    6.45
   1  -7  12  130.45    6.12
   1  -7  12  128.72    5.97
   1  -7  12  128.42    6.13
  -1  -7 -12  107.80    7.29
   1  -7  12  130.84    5.02
   1  -7  12  115.90    5.36
  -1  -7 -12  129.19    5.33
   1  -7  12  133.30    5.61
  -1  -7 -12  134.45    5.52
   1  -7  12  143.20    5.73
   1  -7  12  116.23    6.36
  -1  -7 -12  131.57    5.44
  -1   7 -12  130.70    6.35
  -1   7 -12  124.93    5.69
  -1   7 -12  130.69    5.81
  -1   7 -12  130.06    6.23
   1   7  12  120.65    5.35
   1   7  12  121.22    6.02
   1   7  12  121.39    6.94
   1   7  12  127.68    5.33
  -1   7 -12  129.47    5.37
   1   7  12  131.93    5.49
   1   7  12  130.64    6.14
   1   7  12  120.00    6.75
  -1   7 -12  123.69    6.00
   1   7  12  125.68    5.25
   1   7  12  124.23    5.05
   1   7  12  134.79    6.26
  -1   7 -12  117.67    6.36
  -1   7 -12  129.14    6.44
  -1   7 -12  125.62    6.49
  -1   7 -12  119.28    5.76
   1  -7  10  141.23    5.82
   1  -7  10  137.90    6.52
  -1  -7 -10  132.13    4.81
   1  -7  10  138.48    5.44
  -1  -7 -10  143.72    5.43
  -1  -7 -10  132.78    4.67
   1  -7  10  138.30    5.42
   1  -7  10  126.76    5.45
   1  -7  10  133.90    5.03
   1  -7  10  133.60    5.42
  -1  -7 -10  121.39    5.50
   1  -7  10  134.14    5.19
  -1  -7 -10  136.76    6.40
  -1  -7 -10  135.17    5.63
  -1  -7 -10  134.99    5.35
  -1  -7 -10  130.34    6.74
   1  -7  10  136.37    6.03
   1  -7  10  137.98    6.03
  -1  -7 -10  133.68    5.03
   1  -7  10  137.57    6.51
  -1   7 -10  141.46    6.23
   1   7  10  124.54    6.53
  -1   7 -10  136.79    6.06
  -1   7 -10  138.79    5.85
  -1   7 -10  133.72    4.97
  -1   7 -10  139.12    6.61
   1   7  10  133.39    5.19
   1   7  10  134.00    4.94
  -1   7 -10  141.88    5.69
   1   7  10  129.43    4.99
   1   7  10  131.51    5.17
   1   7  10  141.79    5.94
   1   7  10  132.59    5.16
  -1   7 -10  127.47    5.68
  -1   7 -10  133.49    6.36
   1   7  10  135.53    5.24
   1   7  10  135.94    6.19
  -1   7 -10  141.21    5.74
  -1   7 -10  130.54    5.91
   1   7  10  135.35    6.06
   1  -7   8   29.95    2.86
  -1  -7  -8   37.83    4.08
   1  -7   8   33.90    3.21
  -1  -7  -8   33.31    2.19
  -1  -7  -8   33.95    2.98
  -1  -7  -8   35.49    3.51
  -1  -7  -8   30.96    2.70
  -1  -7  -8   31.88    2.55
   1  -7   8   37.52    2.76
  -1  -7  -8   31.07    2.69
   1  -7   8   27.50    2.85
   1  -7   8   34.01    3.69
   1  -7   8   31.80    3.11
  -1  -7  -8   30.33    3.43
   1  -7   8   37.09    3.42
   1  -7   8   32.73    3.26
   1  -7   8   34.44    2.69
  -1  -7  -8   32.99    2.84
   1  -7   8   34.27    2.75
   1  -7   8   31.59    3.69
  -1   7  -8   32.49    3.96
   1   7   8   35.68    2.89
   1   7   8   33.90    2.75
   1   7   8   40.17    3.55
  -1   7  -8   36.13    3.41
   1   7   8   29.04    2.72
  -1   7  -8   41.18    3.61
  -1   7  -8   35.58    3.75
  -1   7  -8   36.66    3.11
  -1   7  -8   35.74    2.97
  -1   7  -8   32.01    2.41
  -1   7  -8   33.36    3.28
   1   7   8   35.29    2.57
  -1   7  -8   33.71    3.56
  -1   7  -8   31.69    3.56
   1   7   8   31.47    3.82
  -1   7  -8   32.30    3.44
  -1   7  -8   32.22    2.94
   1   7   8   32.52    3.14
   1   7   8   30.82    2.61
   1   7   8   31.47    2.69
   1  -7   6   17.57    1.97
   1  -7   6   17.88    2.49
   1  -7   6   23.46    2.38
   1  -7   6   22.57    2.36
  -1  -7  -6   19.87    2.32
  -1  -7  -6   24.55    2.68
  -1  -7  -6   17.53    2.28
   1  -7   6   24.15    2.80
   1  -7   6   23.41    2.77
  -1  -7  -6   20.49    1.92
  -1  -7  -6   19.89    2.86
   1  -7   6   23.83    2.74
   1  -7   6   22.95    2.88
   1  -7   6   26.78    2.43
  -1  -7  -6   18.04    3.12
  -1  -7  -6   19.75    2.48
  -1  -7  -6   21.38    1.86
   1  -7   6   19.40    2.17
  -1   7  -6   26.91    2.76
  -1   7  -6   25.50    2.85
   1   7   6   25.20    2.37
   1   7   6   21.66    2.31
  -1   7  -6   19.15    2.48
  -1   7  -6   26.48    2.79
   1   7   6   24.86    3.25
  -1   7  -6   22.61    2.57
   1   7   6   25.35    2.47
  -1   7  -6   23.59    2.75
  -1   7  -6   24.87    2.82
   1   7   6   21.08    2.86
  -1   7  -6   18.53    2.02
   1   7   6   20.70    1.91
   1   7   6   24.93    3.16
  -1   7  -6   20.76    2.54
  -1   7  -6   27.06    3.67
   1   7   6   25.43    2.26
   1   7   6   26.74    2.39
   1   7   6   22.46    2.37
  -1   7  -6   22.19    2.41
   1   7   6   22.17    2.15
   1  -7   4  145.72    6.05
   1  -7   4  138.60    4.42
  -1  -7  -4  140.76    4.53
  -1  -7  -4  142.72    4.38
   1  -7   4  138.99    5.64
   1  -7   4  148.15    5.19
   1  -7   4  138.78    4.77
   1  -7   4  134.27    4.33
   1  -7   4  147.21    5.06
  -1  -7  -4  137.34    5.79
   1  -7   4  142.19    5.60
   1  -7   4  135.51    5.06
   1  -7   4  148.14    5.47
  -1  -7  -4  141.06    4.90
  -1  -7  -4  130.52    4.66
   1  -7   4  140.54    4.85
  -1  -7  -4  136.69    5.87
  -1  -7  -4  137.82    4.79
  -1  -7  -4  129.65    6.31
  -1   7  -4  137.68    4.16
  -1   7  -4  138.91    5.16
   1   7   4  133.30    4.45
   1   7   4  139.19    4.39
   1   7   4  134.64    5.81
   1   7   4  143.96    4.92
  -1   7  -4  143.41    5.86
  -1   7  -4  134.42    5.92
   1   7   4  134.24    4.82
  -1   7  -4  138.55    5.35
  -1   7  -4  147.35    5.17
   1   7   4  138.11    5.97
   1   7   4  144.02    4.85
   1   7   4  139.95    4.84
  -1   7  -4  141.40    5.04
  -1   7  -4  138.91    5.08
   1   7   4  142.97    4.87
   1   7   4  141.73    4.71
  -1   7  -4  132.27    5.05
  -1   7  -4  140.82    4.92
  -1   7  -4  137.62    5.91
   1   7   4  142.07    6.18
   1  -7   2   66.55    3.13
  -1  -7  -2   67.46    2.79
  -1  -7  -2   57.29    3.76
   1  -7   2   68.51    3.85
   1  -7   2   62.84    3.15
  -1  -7  -2   65.12    3.26
  -1  -7  -2   60.65    3.08
  -1  -7  -2   58.72    3.00
   1  -7   2   65.87    2.76
   1  -7   2   66.47    3.04
  -1  -7  -2   66.54    3.11
   1  -7   2   66.90    4.15
   1  -7   2   72.75    3.80
   1  -7   2   68.63    3.68
  -1  -7  -2   63.73    4.15
  -1  -7  -2   65.86    4.19
   1  -7   2   62.96    3.28
  -1   7  -2   60.68    3.84
   1   7   2   59.26    3.50
   1   7   2   61.49    3.16
   1   7   2   68.74    3.96
  -1   7  -2   54.79    3.15
  -1   7  -2   64.99    2.93
  -1   7  -2   69.10    3.89
  -1   7  -2   71.08    3.29
   1   7   2   68.96    4.00
  -1   7  -2   62.74    3.20
  -1   7  -2   66.60    3.16
   1   7   2   68.66    2.97
   1   7   2   61.67    3.14
   1   7   2   65.81    3.19
  -1   7  -2   67.42    4.06
   1   7   2   69.81    3.14
   1   7   2   61.15    3.17
   1   7   2   67.38    4.26
  -1   7  -2   61.42    3.17
  -1   7  -2   67.69    3.74
  -1   7  -2   66.90    2.94
  -1  -7   0   83.70    2.83
   1  -7   0   79.97    3.35
  -1  -7   0   85.49    2.86
  -1  -7   0   85.61    4.44
   1  -7   0   80.76    4.53
   1  -7   0   87.20    3.83
  -1  -7   0   81.73    3.45
  -1  -7   0   81.67    4.53
   1  -7   0   81.99    4.29
  -1  -7   0   87.79    3.33
  -1  -7   0   82.12    4.57
  -1  -7   0   84.56    3.60
   1  -7   0   77.77    3.68
  -1  -7   0   88.86    3.69
   1  -7   0   84.54    3.11
   1  -7   0   84.82    3.48
  -1  -7   0   88.14    3.65
  -1  -7   0   86.99    3.51
   1  -7   0   88.32    3.52
  -1   7   0   83.31    3.61
  -1   7   0   90.85    3.54
  -1   7   0   89.46    3.50
  -1   7   0   85.50    3.52
   1   7   0   86.47    4.46
   1   7   0   85.04    3.75
  -1   7   0   83.00    4.49
  -1   7   0   85.96    4.36
   1   7   0   81.54    3.70
  -1   7   0   82.99    4.30
  -1   7   0   84.32    3.46
  -1   7   0   86.64    3.36
   1   7   0   90.15    4.39
   1   7   0   82.46    3.47
   1   7   0   87.55    4.30
  -1   7   0   87.88    4.31
   1   7   0   88.08    3.69
   1   7   0   86.77    3.59
   1   7   0   91.30    4.68
   1   7   0   86.22    3.68
  -1  -7   2    1.46    2.20
   1  -7  -2   -0.54    1.31
  -1  -7   2    1.51    1.59
  -1  -7   2   -0.14    0.92
  -1  -7   2    0.50    1.03
  -1  -7   2    1.35    1.67
   1  -7  -2    0.56    0.99
   1  -7  -2    1.00    1.52
  -1  -7   2   -0.55    1.21
  -1  -7   2    0.02    0.91
  -1  -7   2   -0.07    1.36
  -1  -7   2    1.16    1.30
   1  -7  -2   -0.43    0.76
   1  -7  -2   -0.71    0.98
   1  -7  -2   -0.07    1.65
  -1  -7   2   -0.28    0.93
   1  -7  -2   -0.60    0.99
   1  -7  -2    1.07    1.36
  -1  -7   2   -0.36    1.21
   1  -7  -2   -0.66    0.99
   1   7  -2    2.10    1.47
  -1   7   2    0.12    1.37
   1   7  -2   -1.17    1.18
   1   7  -2    1.67    1.27
  -1   7   2    0.02    1.47
  -1   7   2    2.63    1.58
   1   7  -2    1.05    1.57
  -1   7   2    0.08    0.99
   1   7  -2    0.75    1.13
   1   7  -2   -0.05    1.28
   1   7  -2    1.31    1.44
   1   7  -2    0.88    1.72
  -1   7   2   -1.00    1.05
  -1   7   2   -0.54    1.06
   1   7  -2    1.04    1.08
  -1   7   2   -0.72    0.98
  -1   7   2   -0.17    1.05
  -1   7   2    1.00    1.43
  -1   7   2   -0.10    0.95
   1   7  -2    0.42    1.31
  -1   7   2    0.41    1.49
  -1  -7   4   57.44    3.40
   1  -7  -4   57.08    2.70
  -1  -7   4   57.18    3.91
   1  -7  -4   57.82    2.60
  -1  -7   4   56.33    3.90
   1  -7  -4   54.33    2.84
   1  -7  -4   56.89    2.43
  -1  -7   4   55.63    3.60
  -1  -7   4   58.56    2.79
   1  -7  -4   54.34    3.70
  -1  -7   4   59.37    2.93
  -1  -7   4   55.41    2.89
   1  -7  -4   65.43    4.03
  -1  -7   4   59.23    3.44
  -1  -7   4   58.27    3.12
   1  -7  -4   56.22    4.08
  -1  -7   4   54.03    2.86
   1   7  -4   51.95    3.37
  -1   7   4   53.01    3.14
  -1   7   4   60.65    2.80
  -1   7   4   56.17    3.87
  -1   7   4   57.38    2.61
  -1   7   4   57.95    3.96
   1   7  -4   57.56    3.86
  -1   7   4   57.65    2.53
   1   7  -4   56.54    3.02
  -1   7   4   53.42    4.21
   1   7  -4   59.25    4.39
   1   7  -4   58.85    3.80
  -1   7   4   58.14    2.62
   1   7  -4   57.59    3.28
   1   7  -4   58.30    3.18
   1   7  -4   64.10    3.81
  -1   7   4   57.00    2.81
  -1   7   4   55.35    3.87
   1   7  -4   57.46    3.30
   1   7  -4   58.24    3.22
  -1   7   4   55.02    2.72
  -1   7   4   55.77    2.60
   1  -7  -6  254.61    8.78
  -1  -7   6  245.32    8.25
   1  -7  -6  251.91    6.84
  -1  -7   6  245.02    7.46
  -1  -7   6  251.79    7.66
  -1  -7   6  249.05    8.75
  -1  -7   6  244.73    7.34
  -1  -7   6  260.48    8.18
   1  -7  -6  251.75    7.25
   1  -7  -6  256.98    8.49
   1  -7  -6  251.40    6.89
  -1  -7   6  246.55    7.43
  -1  -7   6  245.27    8.06
   1  -7  -6  234.27    9.95
  -1  -7   6  252.26    7.92
  -1  -7   6  247.59    8.43
   1  -7  -6  251.58    7.14
  -1  -7   6  257.78    7.92
  -1   7   6  255.84    7.04
   1   7  -6  238.90    7.68
  -1   7   6  260.79    7.13
  -1   7   6  252.56    7.35
  -1   7   6  249.81    8.83
   1   7  -6  248.17    8.63
  -1   7   6  250.39    8.66
   1   7  -6  248.59    8.00
   1   7  -6  257.38    8.22
   1   7  -6  240.91    6.47
   1   7  -6  250.71    7.92
   1   7  -6  252.66    9.16
   1   7  -6  250.20    8.06
  -1   7   6  245.58    7.26
  -1   7   6  247.66    7.11
  -1   7   6  245.34    7.55
  -1   7   6  245.78    7.05
   1   7  -6  247.22    8.16
  -1   7   6  249.52    7.14
   1   7  -6  254.69    8.72
   1   7  -6  244.56    7.93
  -1   7   6  256.16    7.10
  -1   7   6  263.21    8.76
  -1  -7   8   25.15    3.33
  -1  -7   8   26.63    2.98
  -1  -7   8   23.01    2.54
   1  -7  -8   32.14    1.97
   1  -7  -8   32.98    3.31
   1  -7  -8   28.34    2.39
  -1  -7   8   27.30    2.91
  -1  -7   8   28.76    2.46
  -1  -7   8   31.42    3.32
  -1  -7   8   30.04    2.47
   1  -7  -8   32.04    2.88
  -1  -7   8   31.58    2.88
  -1  -7   8   34.65    3.60
   1  -7  -8   32.15    2.44
  -1  -7   8   29.68    3.30
   1  -7  -8   30.67    3.87
   1  -7  -8   27.02    2.21
   1  -7  -8   24.90    3.14
  -1  -7   8   34.00    3.46
  -1   7   8   29.07    1.96
  -1   7   8   25.76    2.30
   1   7  -8   32.84    2.88
   1   7  -8   30.22    3.29
  -1   7   8   30.88    2.22
  -1   7   8   26.88    2.31
  -1   7   8   31.32    2.89
   1   7  -8   39.40    4.37
   1   7  -8   26.53    2.66
  -1   7   8   29.76    2.21
  -1   7   8   32.59    2.34
  -1   7   8   30.32    2.42
  -1   7   8   30.98    1.97
  -1   7   8   30.57    3.46
   1   7  -8   22.63    2.76
   1   7  -8   31.57    3.10
   1   7  -8   33.07    3.56
   1   7  -8   26.60    3.02
   1   7  -8   32.59    3.51
  -1   7   8   28.09    3.22
  -1   7   8   30.65    3.14
  -1   7   8   29.69    2.95
  -1  -7  10    3.96    1.48
   1  -7 -10    3.77    1.85
   1  -7 -10    2.73    1.43
   1  -7 -10    4.63    1.48
  -1  -7  10    3.70    1.35
   1  -7 -10    4.10    1.38
  -1  -7  10    7.43    2.29
   1  -7 -10    3.70    2.00
  -1  -7  10    5.52    1.73
  -1  -7  10    4.48    2.19
  -1  -7  10    5.95    1.52
  -1  -7  10    1.42    1.73
   1  -7 -10    5.93    1.91
  -1  -7  10    3.93    1.55
  -1  -7  10    6.19    1.98
   1  -7 -10    6.42    1.61
  -1  -7  10    6.51    2.12
  -1  -7  10    5.01    2.03
  -1   7  10    9.15    2.10
   1   7 -10    3.92    1.81
   1   7 -10    3.62    2.24
   1   7 -10    4.97    1.71
   1   7 -10    3.57    1.77
  -1   7  10    2.11    1.83
  -1   7  10    4.58    1.25
   1   7 -10    5.18    1.71
  -1   7  10    4.95    1.44
  -1   7  10    5.12    1.41
  -1   7  10    2.66    2.08
   1   7 -10    3.62    1.78
   1   7 -10    5.42    2.25
   1   7 -10    7.49    2.15
  -1   7  10    6.91    1.50
   1   7 -10    2.16    1.28
  -1   7  10    5.00    1.51
  -1   7  10    6.51    1.33
   1   7 -10    6.17    2.12
  -1   7  10    3.61    1.82
   1   7 -10    1.70    1.74
   1  -7 -12   77.09    4.74
   1  -7 -12   74.20    3.52
  -1  -7  12   64.48    4.25
   1  -7 -12   68.26    4.19
  -1  -7  12   81.50    4.80
  -1  -7  12   68.00    5.25
  -1  -7  12   75.45    3.73
  -1  -7  12   66.09    4.50
  -1  -7  12   68.47    3.99
   1  -7 -12   68.08    3.35
  -1  -7  12   73.73    4.22
   1  -7 -12   77.79    5.11
   1  -7 -12   70.67    3.46
  -1  -7  12   73.99    4.34
  -1  -7  12   75.95    4.78
   1  -7 -12   74.33    5.33
  -1  -7  12   80.58    4.90
   1  -7 -12   75.04    3.80
   1  -7 -12   75.50    3.78
  -1  -7  12   52.54    5.08
  -1   7  12   73.68    3.94
  -1   7  12   70.99    3.66
  -1   7  12   79.87    4.67
  -1   7  12   71.01    5.28
  -1   7  12   68.70    3.59
   1   7 -12   66.10    3.79
   1   7 -12   75.15    4.57
  -1   7  12   68.27    4.33
   1   7 -12   75.98    4.62
  -1   7  12   69.96    5.05
  -1   7  12   73.12    3.79
   1   7 -12   67.99    4.90
   1   7 -12   71.56    5.02
   1   7 -12   76.91    5.28
  -1   7  12   70.74    3.72
   1   7 -12   84.01    5.13
   1   7 -12   63.38    4.49
  -1   7  12   69.71    3.58
   1   7 -12   67.49    4.33
   1   7 -12   73.39    5.19
  -1   7  12   75.74    4.76
   1  -7 -14   94.19    4.57
   1  -7 -14   98.93    4.45
  -1  -7  14  103.35    5.86
  -1  -7  14   93.57    6.06
  -1  -7  14  103.15    5.25
  -1  -7  14  100.06    5.84
  -1  -7  14  102.98    5.41
   1  -7 -14   94.47    4.19
  -1  -7  14   99.37    4.38
  -1  -7  14  101.36    5.33
   1  -7 -14  109.09    6.11
  -1  -7  14   99.25    5.70
   1  -7 -14   90.79    5.81
   1  -7 -14   95.98    4.15
  -1  -7  14   97.89    5.35
  -1   7  14   97.78    5.69
   1   7 -14   87.58    5.19
  -1   7  14   99.72    4.59
   1   7 -14   93.57    4.89
   1   7 -14   99.32    5.34
   1   7 -14  106.89    5.73
  -1   7  14  101.07    4.44
  -1   7  14   85.67    5.36
   1   7 -14   85.73    6.37
  -1   7  14   96.57    5.87
   1   7 -14  100.02    6.24
  -1   7  14   91.20    4.65
   1   7 -14   94.40    5.98
  -1   7  14  100.35    4.79
   1   7 -14  107.42    5.74
  -1   7  14   98.82    4.61
  -1   7  14   96.48    7.05
   1   7 -14   99.40    6.23
   1   7 -14   98.82    7.33
  -1   7  14   98.08    6.04
   1  -7 -16   52.79    4.34
   1  -7 -16   58.17    5.34
  -1  -7  16   59.35    5.31
  -1  -7  16   55.35    3.74
  -1  -7  16   46.13    5.57
   1  -7 -16   50.40    5.54
  -1  -7  16   55.19    5.07
   1  -7 -16   55.61    4.07
   1  -7 -16   56.39    3.52
  -1  -7  16   51.91    4.85
  -1  -7  16   48.12    5.70
  -1  -7  16   57.10    5.37
  -1  -7  16   61.10    5.33
   1  -7 -16   52.32    4.49
  -1  -7  16   54.28    4.97
   1   7 -16   53.11    5.98
  -1   7  16   48.18    3.67
  -1   7  16   56.60    4.18
   1   7 -16   63.19    6.19
   1   7 -16   50.28    4.62
  -1   7  16   50.89    4.01
  -1   7  16   59.57    4.36
   1   7 -16   51.25    4.34
  -1   7  16   55.55    5.68
   1   7 -16   48.43    5.33
   1   7 -16   60.67    4.89
   1   7 -16   61.67    6.09
  -1   7  16   48.19    5.50
  -1   7  16   63.34    4.70
   1   7 -16   56.30    5.34
  -1   7  16   56.26    4.35
  -1  -7  18   -1.45    2.55
   1  -7 -18    4.51    2.20
   1  -7 -18    0.23    2.54
   1  -7 -18    1.00    2.53
  -1  -7  18    3.01    2.02
  -1  -7  18    2.08    2.97
  -1  -7  18    5.85    3.46
  -1  -7  18    4.85    3.10
  -1  -7  18    1.22    5.68
  -1  -7  18    5.79    2.82
  -1  -7  18   -4.52    3.17
   1  -7 -18    6.29    1.99
   1  -7 -18    1.38    2.41
   1  -7 -18    5.08    2.89
   1  -7 -18   -2.19    3.36
  -1  -7  18    4.45    3.41
   1   7 -18    4.18    2.84
   1   7 -18    3.83    3.11
   1   7 -18    8.58    2.64
  -1   7  18    3.47    2.91
  -1   7  18    6.52    2.52
  -1   7  18    3.98    3.32
  -1   7  18    3.83    2.54
   1   7 -18    2.01    2.74
   1   7 -18    8.04    4.07
   1   7 -18    2.94    2.69
  -1   7  18    2.06    2.73
   1   7 -18    6.93    3.67
  -1   7  18    3.15    1.99
  -1   7  18    4.73    3.14
  -1   7  18    4.83    2.36
   1   7 -18   -4.31    2.99
   1   7 -18   -1.41    2.78
  -1  -7  20   36.26    4.29
  -1  -7  20   40.88    4.79
   1  -7 -20   46.26    5.35
  -1  -7  20   51.28    4.10
  -1  -7  20   34.08    4.87
   1  -7 -20   45.59    4.34
   1  -7 -20   40.53    3.91
  -1  -7  20   45.94    5.43
  -1  -7  20   49.41    6.23
  -1  -7  20   35.25    4.73
  -1  -7  20   37.27    4.68
   1  -7 -20   39.76    3.79
   1  -7 -20   42.67    4.43
  -1  -7  20   45.31    5.43
  -1   7  20   42.79    4.69
   1   7 -20   49.99    5.78
  -1   7  20   39.28    5.00
  -1   7  20   52.41    6.95
  -1   7  20   35.35    3.52
  -1   7  20   44.38    5.53
  -1   7  20   41.20    4.29
   1   7 -20   38.34    5.30
   1   7 -20   43.55    5.76
  -1   7  20   30.60    5.08
   1   7 -20   41.67    4.76
   1   7 -20   34.96    4.65
   1   7 -20   29.11    4.57
   1   7 -20   35.98    3.77
   1   7 -20   38.66    4.70
  -1   7  20   36.64    4.72
  -1   7  20   49.50    6.18
  -1  -7  22   81.39    8.11
  -1  -7  22   84.48    5.17
  -1  -7  22   67.57    7.71
   1  -7 -22   82.36    7.96
  -1  -7  22   79.75    8.04
   1  -7 -22   86.51    7.09
  -1  -7  22   81.19    7.40
  -1  -7  22   91.55    9.24
  -1  -7  22   86.46    8.99
   1  -7 -22   83.15    6.78
   1   7 -22   87.93    7.77
   1   7 -22   65.74    6.14
  -1   7  22   71.57    5.50
   1   7 -22   73.58    8.03
   1   7 -22   77.67    6.83
   1   7 -22   79.69    7.51
   1   7 -22   62.62    8.51
  -1   7  22   80.98    6.65
  -1   7  22   76.19    7.69
  -1   7  22   89.59    8.18
  -1   7  22   82.36    7.06
   1   7 -22   75.90    7.89
  -1   7  22   89.72    9.42
   1   7 -22   79.46    8.00
  -1   7  22   72.36    6.97
  -1   7  22   91.65    7.92
  -1  -7  24   32.40    5.68
  -1  -7  24   26.76    5.34
   1  -7 -24   40.78    6.02
  -1  -7  24   26.91    5.23
  -1  -7  24   35.12    3.80
  -1  -7  24   38.10    6.65
  -1  -7  24   34.68    5.81
  -1  -7  24   43.38    6.93
  -1   7  24   35.27    6.10
  -1   7  24   34.76    4.11
   1   7 -24   27.28    4.75
  -1   7  24   30.30    5.23
   1   7 -24   24.02    6.33
   1   7 -24   31.44    7.22
   1   7 -24   37.13    6.03
   1   7 -24   34.85    5.67
   1   7 -24   41.28    6.40
   1   7 -24   41.08    5.89
  -1   7  24   35.61    4.89
  -1   7  24   38.36    6.46
  -1  -7  26    3.00    5.71
  -1  -7  26   -0.83    3.15
  -1  -7  26   -2.49    5.43
  -1  -7  26    6.43    5.73
   1  -7 -26    4.06    6.01
  -1  -7  26   -3.48    6.36
  -1   7  26    4.18    4.66
  -1   7  26    1.76    6.53
  -1   7  26   -5.82    5.19
   1   7 -26   -1.13    5.85
   1   7 -26    8.04    6.08
   1   7 -26   -7.48    6.73
  -1  -8 -23   73.09    5.59
   1  -8  23   79.24    9.67
   1  -8  23   76.77    8.00
   1  -8  23   75.49    8.33
  -1  -8 -23   84.72   10.55
   1  -8  23   80.11    5.88
   1  -8  23   78.84    9.21
   1  -8  23   77.41    9.56
  -1   8 -23   77.97    7.83
   1   8  23   95.26    9.09
   1   8  23   78.13    7.09
   1   8  23   66.38    7.27
  -1   8 -23   70.86    8.46
   1   8  23   98.41    8.47
  -1   8 -23   63.31    6.48
  -1   8 -23   83.38    7.74
  -1   8 -23   67.70    7.89
   1   8  23   75.80    8.09
  -1  -8 -21   32.80    5.63
   1  -8  21   28.59    4.97
   1  -8  21   32.95    3.73
  -1  -8 -21   41.60    3.63
   1  -8  21   39.01    6.24
   1  -8  21   38.45    6.37
   1  -8  21   23.88    5.48
  -1  -8 -21   37.20    5.28
   1  -8  21   37.92    7.49
  -1   8 -21   28.33    4.62
   1   8  21   32.93    4.47
  -1   8 -21   42.11    5.76
   1   8  21   39.98    7.29
  -1   8 -21   43.58    5.76
  -1   8 -21   38.17    5.10
   1   8  21   29.31    5.12
   1   8  21   38.37    5.51
  -1   8 -21   33.37    7.34
  -1   8 -21   34.88    5.51
   1   8  21   41.28    5.06
  -1   8 -21   28.82    5.76
   1   8  21   35.70    4.11
   1   8  21   36.59    6.05
   1  -8  19   -0.37    4.21
   1  -8  19    0.11    3.47
   1  -8  19    2.75    2.32
  -1  -8 -19    5.02    3.72
   1  -8  19    4.40    4.17
   1  -8  19   -1.53    3.51
  -1  -8 -19   -3.03    2.45
  -1  -8 -19   -3.52    3.17
   1  -8  19    0.51    4.09
   1  -8  19   -1.20    4.40
   1  -8  19    1.19    3.92
  -1  -8 -19    1.58    3.91
   1   8  19   -4.88    3.48
  -1   8 -19   -0.14    4.08
  -1   8 -19    0.76    3.71
   1   8  19   -1.09    2.54
   1   8  19    5.43    4.04
  -1   8 -19   -0.58    3.49
  -1   8 -19    6.02    5.21
  -1   8 -19   -6.25    3.76
   1   8  19   -6.01    3.31
   1   8  19   -1.07    4.27
  -1   8 -19   -3.74    8.45
   1   8  19    2.52    4.10
   1   8  19    5.14    3.01
  -1   8 -19   -0.37    3.55
  -1   8 -19    4.37    3.27
   1   8  19    2.00    3.24
  -1  -8 -17   29.71    3.86
  -1  -8 -17   34.61    3.07
   1  -8  17   30.47    4.50
   1  -8  17   32.73    4.48
   1  -8  17   24.41    4.23
   1  -8  17   33.35    4.82
   1  -8  17   34.10    4.43
  -1  -8 -17   31.37    3.14
  -1  -8 -17   36.80    4.80
   1  -8  17   29.37    3.08
  -1  -8 -17   32.28    3.62
   1  -8  17   29.24    3.90
  -1  -8 -17   35.99    4.17
  -1  -8 -17   27.39    4.78
   1  -8  17   36.26    4.27
  -1   8 -17   28.10    4.47
  -1   8 -17   27.72    3.99
  -1   8 -17   28.68    4.03
   1   8  17   30.07    4.30
   1   8  17   47.93    5.28
  -1   8 -17   40.34    4.80
   1   8  17   46.55    5.28
   1   8  17   28.57    3.54
   1   8  17   26.01    4.53
   1   8  17   40.59    4.19
   1   8  17   29.35    4.60
   1   8  17   29.96    4.64
   1   8  17   31.93    3.32
  -1   8 -17   31.30    4.00
   1   8  17   33.30    4.37
  -1   8 -17   35.46    4.10
  -1   8 -17   43.84    5.59
  -1   8 -17   40.35    5.32
   1  -8  15   97.00    4.74
  -1  -8 -15   84.01    4.92
   1  -8  15   93.65    5.65
   1  -8  15   96.97    6.03
  -1  -8 -15   86.49    5.10
   1  -8  15   94.14    6.91
   1  -8  15   90.67    6.09
  -1  -8 -15   85.77    6.73
   1  -8  15  100.82    7.16
   1  -8  15  111.49    7.05
  -1  -8 -15   96.51    5.30
   1  -8  15   96.24    6.17
   1  -8  15  102.24    6.56
   1  -8  15   97.20    5.89
  -1  -8 -15   94.23    4.58
  -1  -8 -15  107.01    5.91
   1  -8  15   98.92    6.58
  -1  -8 -15  101.58    6.85
   1   8  15  100.06    5.94
   1   8  15  100.52    5.35
   1   8  15  102.43    5.60
  -1   8 -15   91.77    6.00
   1   8  15   89.02    5.57
   1   8  15   90.12    6.99
  -1   8 -15   92.44    5.98
   1   8  15   94.16    4.98
  -1   8 -15   85.15    5.69
  -1   8 -15   96.22    6.58
   1   8  15   94.95    5.69
   1   8  15   99.82    6.83
   1   8  15   92.21    5.65
  -1   8 -15  108.07    7.77
  -1   8 -15   93.09    6.78
  -1   8 -15  100.22    6.57
  -1   8 -15   89.24    5.96
   1   8  15   98.19    6.94
  -1   8 -15   99.46    7.43
  -1   8 -15   96.35    7.37
  -1  -8 -13   28.77    3.93
   1  -8  13   23.89    2.60
   1  -8  13   23.89    4.08
   1  -8  13   26.93    3.34
  -1  -8 -13   23.43    2.69
   1  -8  13   20.33    3.46
  -1  -8 -13   23.17    2.41
   1  -8  13   24.84    3.51
  -1  -8 -13   24.51    3.05
   1  -8  13   29.27    3.10
   1  -8  13   20.40    3.41
   1  -8  13   17.31    2.91
  -1  -8 -13   25.67    3.09
  -1  -8 -13   23.82    2.93
   1  -8  13   22.23    3.16
  -1  -8 -13   21.58    3.33
   1   8  13   24.99    2.63
  -1   8 -13   24.72    3.83
  -1   8 -13   22.94    2.72
   1   8  13   25.44    3.01
  -1   8 -13   19.31    3.26
   1   8  13   29.72    3.73
  -1   8 -13   26.60    3.00
   1   8  13   25.40    2.93
   1   8  13   25.13    2.79
   1   8  13   16.83    3.49
   1   8  13   23.98    3.39
  -1   8 -13   22.20    3.57
   1   8  13   20.20    2.98
  -1   8 -13   32.56    3.76
   1   8  13   20.88    2.87
  -1   8 -13   27.60    3.26
  -1   8 -13   28.63    3.93
  -1   8 -13   24.06    3.50
   1   8  13   22.96    2.89
  -1   8 -13   22.66    3.16
  -1  -8 -11    2.32    2.23
   1  -8  11    5.53    1.74
   1  -8  11   -0.31    1.89
  -1  -8 -11   -0.18    1.72
   1  -8  11    1.41    2.73
  -1  -8 -11   -2.67    2.81
  -1  -8 -11    3.24    2.11
   1  -8  11    2.31    1.74
   1  -8  11    1.94    2.14
  -1  -8 -11    2.32    1.63
  -1  -8 -11    4.78    2.06
   1  -8  11    5.09    2.37
  -1  -8 -11   -0.21    2.18
   1  -8  11   -0.43    2.33
   1  -8  11    2.46    2.30
   1  -8  11    1.76    2.19
   1  -8  11   -1.14    2.21
   1  -8  11    4.45    2.92
  -1  -8 -11    0.04    1.44
  -1  -8 -11    3.86    2.04
  -1   8 -11    4.59    2.13
   1   8  11    6.09    4.71
   1   8  11    3.70    1.95
   1   8  11    1.72    1.97
  -1   8 -11    3.53    2.82
[truncated: 12,115,975 more chars]
