# Supplementary material for: Crystal structures of two mononuclear complexes of terbium(III) nitrate with the tripodal alcohol 1,1,1-tris­(hy­droxy­meth­yl)propane
Source: Acta Crystallogr E Crystallogr Commun. 2017 Jan 27;73(Pt 2):278–85. doi: 10.1107/S2056989017001116 (PMC5290582; doi:10.1107/S2056989017001116)
Supplement: Supplementary file 2 [file e-73-00278-Compound-1sup2.hkl]

data_Compound-1                                                                 
_shelx_title ' TG_61b_Ia in I2/a'                                               
_shelx_refln_list_code          4                                               
_shelx_F_calc_maximum      639.28                                               
_exptl_crystal_F_000      2648.00                                               
_reflns_d_resolution_high  0.7466                                               
                                                                                
loop_                                                                           
 _space_group_symop_operation_xyz                                               
 'x, y, z'                                                                      
 '-x+1/2, y, -z'                                                                
 'x+1/2, y+1/2, z+1/2'                                                          
 '-x+1, y+1/2, -z+1/2'                                                          
 '-x, -y, -z'                                                                   
 'x-1/2, -y, z'                                                                 
 '-x+1/2, -y+1/2, -z+1/2'                                                       
 'x, -y+1/2, z+1/2'                                                             
                                                                                
_cell_length_a    20.1864                                                       
_cell_length_b    10.2997                                                       
_cell_length_c    23.8319                                                       
_cell_angle_alpha  90.000                                                       
_cell_angle_beta  108.004                                                       
_cell_angle_gamma  90.000                                                       
                                                                                
_shelx_F_squared_multiplier     1.000                                           
                                                                                
loop_                                                                           
 _refln_index_h                                                                 
 _refln_index_k                                                                 
 _refln_index_l                                                                 
 _refln_F_squared_calc                                                          
 _refln_F_squared_meas                                                          
 _refln_F_squared_sigma                                                         
 _refln_observed_status                                                         
   4   0   0     401574.75     418209.84      2261.79 o                         
   6   0   0     247871.61     248892.61      1408.45 o                         
   8   0   0     158989.98     164913.50      1031.21 o                         
  10   0   0      13904.10      14165.35       269.41 o                         
  12   0   0      87521.49      87996.05       681.73 o                         
  14   0   0      28198.45      28531.03       395.78 o                         
  16   0   0      22980.69      22654.57       418.66 o                         
  18   0   0      85025.68      84302.76       863.78 o                         
  20   0   0      26847.24      25733.96       551.98 o                         
  22   0   0       3029.67       3155.81       486.57 o                         
  24   0   0      33794.74      34005.55       998.87 o                         
   3   1   0         61.06        182.31        38.18 o                         
   5   1   0      14531.83      13968.61       123.97 o                         
   7   1   0         47.00         97.78        57.42 o                         
   9   1   0       2700.73       2943.60        90.69 o                         
  11   1   0       2809.42       3029.22       101.79 o                         
  13   1   0         51.14          5.54       100.61 o                         
  15   1   0       2021.56       1742.89       135.55 o                         
  17   1   0        187.40        109.29       149.69 o                         
  19   1   0          3.12          0.00       186.27 o                         
  21   1   0        679.85        276.59       260.19 o                         
  23   1   0       1026.28       1089.47       337.60 o                         
  25   1   0         23.00          0.00       577.19 o                         
   0   2   0     408675.12     430847.47      2245.64 o                         
   2   2   0      23417.90      22605.39       131.97 o                         
   4   2   0       7470.68       7254.10        94.45 o                         
   6   2   0      49372.23      47447.39       245.39 o                         
   8   2   0     106061.98     107179.11       490.66 o                         
  10   2   0        990.81        754.70        76.45 o                         
  12   2   0      69675.07      68790.07       413.96 o                         
  14   2   0      82859.91      83529.86       491.87 o                         
  16   2   0         41.41         68.81       136.76 o                         
  18   2   0     101338.81     100827.80       677.57 o                         
  20   2   0      48618.17      48882.62       509.03 o                         
  22   2   0         45.05        363.89       289.47 o                         
  24   2   0      26436.59      27802.83       683.61 o                         
   1   3   0      14732.36      13540.04       116.75 o                         
   3   3   0      29051.68      28785.13       170.89 o                         
   5   3   0       3210.76       3752.54        74.40 o                         
   7   3   0      60125.35      62329.50       315.61 o                         
   9   3   0      17652.17      17431.19       174.14 o                         
  11   3   0        683.80        538.85        81.38 o                         
  13   3   0       7609.28       7524.48       150.42 o                         
  15   3   0      16137.87      16309.87       253.03 o                         
  17   3   0      12615.36      12484.02       251.71 o                         
  19   3   0       1069.59       1165.93       216.12 o                         
  21   3   0       8163.61       8663.54       319.54 o                         
  23   3   0       5554.35       5496.67       415.08 o                         
  25   3   0         12.51          0.00      1221.92 o                         
   0   4   0     202910.89     199423.08      1118.00 o                         
   2   4   0       6560.17       6137.60        93.15 o                         
   4   4   0      59043.70      59237.89       303.21 o                         
   6   4   0      49359.87      48265.83       307.60 o                         
   8   4   0      21379.62      21147.57       195.09 o                         
  10   4   0       9662.66       9675.91       166.64 o                         
  12   4   0      73199.40      73678.44       420.85 o                         
  14   4   0      38003.95      37156.76       311.31 o                         
  16   4   0       4019.31       4082.72       172.02 o                         
  18   4   0      37359.79      37708.36       425.55 o                         
  20   4   0      14547.88      14454.96       349.37 o                         
  22   4   0         10.79          0.00       374.91 o                         
  24   4   0      13689.41      14055.77       790.28 o                         
   1   5   0      12906.73      12754.42       142.40 o                         
   3   5   0      68744.41      66582.49       340.35 o                         
   5   5   0      21642.88      20490.21       172.13 o                         
   7   5   0        845.04        740.23        74.36 o                         
   9   5   0      25454.62      25448.29       229.65 o                         
  11   5   0      29506.77      29271.39       273.13 o                         
  13   5   0       1216.72       1202.41       128.70 o                         
  15   5   0      22733.77      22485.49       334.27 o                         
  17   5   0       8586.11       9401.18       248.33 o                         
  19   5   0        584.06        409.07       266.67 o                         
  21   5   0      16602.90      17013.76       523.57 o                         
  23   5   0      16783.43      17271.48       685.90 o                         
   0   6   0      41272.58      41934.34       369.01 o                         
   2   6   0       1351.95       1152.65        78.83 o                         
   4   6   0      26149.91      25928.02       203.48 o                         
   6   6   0      11540.41      11396.86       161.44 o                         
   8   6   0       6344.26       6575.73       133.00 o                         
  10   6   0      10345.65       9995.68       176.98 o                         
  12   6   0      48378.70      47131.25       369.65 o                         
  14   6   0      14085.12      14652.94       272.05 o                         
  16   6   0       1184.02       1013.77       205.83 o                         
  18   6   0      22872.93      23537.30       432.79 o                         
  20   6   0      11287.83      11235.93       434.19 o                         
  22   6   0          9.89        312.00       539.42 o                         
   1   7   0      39328.59      38766.34       269.76 o                         
   3   7   0      97098.94      97421.75       485.81 o                         
   5   7   0      24556.77      24230.16       232.76 o                         
   7   7   0       6363.87       6730.00       139.23 o                         
   9   7   0      88126.43      88416.19       500.75 o                         
  11   7   0      51673.80      51083.40       395.80 o                         
  13   7   0       2402.98       3010.28       174.10 o                         
  15   7   0      45272.72      45429.48       572.82 o                         
  17   7   0      30160.80      28520.53       480.28 o                         
  19   7   0       1026.45       1386.83       327.43 o                         
  21   7   0      30455.12      29710.13       726.76 o                         
   0   8   0      15512.63      15992.73       329.74 o                         
   2   8   0       8846.53       8810.70       156.64 o                         
   4   8   0        984.13        837.07       108.76 o                         
   6   8   0       1284.23       1469.00       114.33 o                         
   8   8   0      14173.86      14147.41       218.81 o                         
  10   8   0       3586.17       3297.60       174.81 o                         
  12   8   0       3117.26       3012.99       182.02 o                         
  14   8   0       1325.85       1555.96       213.28 o                         
  16   8   0         73.81        401.18       252.34 o                         
  18   8   0       3441.65       3816.43       333.88 o                         
  20   8   0       5210.44       5574.89       498.19 o                         
   1   9   0      20334.94      19889.35       277.26 o                         
   3   9   0      92835.45      92026.04       529.04 o                         
   5   9   0      32128.46      31834.81       342.68 o                         
   7   9   0      16336.73      15811.19       265.96 o                         
   9   9   0      79697.66      80066.80       524.96 o                         
  11   9   0      31576.42      30867.10       388.04 o                         
  13   9   0       1101.08       1213.34       231.20 o                         
  15   9   0      37606.02      36615.73       523.41 o                         
  17   9   0      23036.43      22918.32       518.46 o                         
  19   9   0       2267.28       3323.30       705.98 o                         
   0  10   0      20068.47      18596.03       442.51 o                         
   2  10   0       1339.47       1531.73       177.97 o                         
   4  10   0        380.54        455.18       159.10 o                         
   6  10   0       1209.46       1465.95       188.53 o                         
   8  10   0        440.76        614.52       173.69 o                         
  10  10   0        281.78        365.94       216.67 o                         
  12  10   0         41.26        268.15       255.57 o                         
  14  10   0       3177.19       2479.26       334.91 o                         
  16  10   0         83.49        267.10       392.98 o                         
   1  11   0       6850.43       6576.85       244.10 o                         
   3  11   0      26026.20      26328.87       412.02 o                         
   5  11   0       8107.75       8098.17       268.79 o                         
   7  11   0      11016.38      10736.06       279.26 o                         
   9  11   0      37099.78      36337.66       608.94 o                         
  11  11   0      17010.06      17724.86       545.65 o                         
  13  11   0        547.59       1603.97       443.67 o                         
  15  11   0      28803.34      29022.16       901.10 o                         
   0  12   0       8267.67       8639.77       431.82 o                         
   2  12   0        543.73        494.75       260.98 o                         
   4  12   0       4370.68       3724.95       307.89 o                         
   6  12   0       6233.23       7576.53       458.87 o                         
   8  12   0         26.44        545.54       379.01 o                         
  10  12   0       3513.06       3015.04       491.55 o                         
  12  12   0       3462.96       3395.24       663.35 o                         
   1  13   0       8216.38       8335.50       489.33 o                         
   3  13   0      43267.91      42302.66       826.49 o                         
   5  13   0       6200.84       5410.40       668.21 o                         
   7  13   0       8231.78       8192.11       890.75 o                         
 -24   1   1      29297.56      29593.97       751.80 o                         
 -22   1   1      35743.39      36609.58       566.23 o                         
 -20   1   1         62.95          0.00       195.77 o                         
 -18   1   1      36234.58      36264.96       391.07 o                         
 -16   1   1      80103.58      81611.82       504.22 o                         
 -14   1   1      50553.86      51193.95       361.00 o                         
 -12   1   1      29812.10      29476.26       247.47 o                         
 -10   1   1     209526.83     217267.62       922.97 o                         
  -8   1   1      52085.06      50653.50       285.69 o                         
  -6   1   1      34381.22      34130.91       208.33 o                         
  -4   1   1     114147.79     117373.86       494.83 o                         
  -2   1   1      97018.96      94200.57      1363.27 o                         
   2   1   1     272437.00     267750.47      1917.76 o                         
   4   1   1      13751.27      13904.80       121.37 o                         
   6   1   1      38672.11      38053.03       228.14 o                         
   8   1   1     243369.91     247905.61      1033.76 o                         
  10   1   1     157710.64     162981.91       741.54 o                         
  12   1   1      15841.03      15823.00       210.45 o                         
  14   1   1     103935.62     104604.26       576.15 o                         
  16   1   1      32522.87      32521.44       334.81 o                         
  18   1   1       6697.24       7292.45       237.10 o                         
  20   1   1      27532.56      27949.09       443.00 o                         
  22   1   1      24357.26      23742.31       447.46 o                         
  24   1   1         19.89        145.33       430.88 o                         
 -25   2   1       6449.87       5786.12       518.04 o                         
 -23   2   1       1733.88       1707.27       335.44 o                         
 -21   2   1         33.61          0.00       238.44 o                         
 -19   2   1       3506.15       3257.80       224.96 o                         
 -17   2   1       4188.85       4413.46       175.14 o                         
 -15   2   1       4714.11       4848.63       144.78 o                         
 -13   2   1       9523.51       9290.81       174.96 o                         
 -11   2   1       1249.89       1116.24        84.52 o                         
  -9   2   1       6081.73       5767.38       106.30 o                         
  -7   2   1      15932.06      15359.36       134.66 o                         
  -5   2   1       1277.57       1306.96        55.85 o                         
  -3   2   1         65.41         18.81        39.72 o                         
  -1   2   1       1521.92       1500.48        44.99 o                         
   1   2   1      13159.80      12622.18        95.03 o                         
   3   2   1       4761.35       4247.86       101.83 o                         
   5   2   1      18497.00      17641.31       144.54 o                         
   7   2   1       5998.02       5542.36       104.10 o                         
   9   2   1       4877.04       4870.02       106.26 o                         
  11   2   1      30120.51      29386.91       240.60 o                         
  13   2   1      18784.47      19095.94       241.31 o                         
  15   2   1        340.46         23.79       131.33 o                         
  17   2   1      10804.42      10307.50       238.05 o                         
  19   2   1      10835.80      10205.54       256.46 o                         
  21   2   1        700.41        646.73       263.53 o                         
  23   2   1       2602.54       2961.42       453.43 o                         
  25   2   1       5200.40       6166.97       747.64 o                         
 -24   3   1      23062.89      23635.73       804.60 o                         
 -22   3   1      30467.03      31265.50       567.00 o                         
 -20   3   1        163.33          0.00       216.30 o                         
 -18   3   1      19032.71      19130.26       342.82 o                         
 -16   3   1      37339.71      37479.73       351.88 o                         
 -14   3   1       5139.69       5260.10       141.03 o                         
 -12   3   1       1381.21       1285.17        93.99 o                         
 -10   3   1      91181.66      94042.36       440.68 o                         
  -8   3   1      41975.35      41173.17       251.86 o                         
  -6   3   1     110684.82     116279.85       520.22 o                         
  -4   3   1      75442.29      73123.12       352.59 o                         
  -2   3   1      23164.11      23035.39       153.86 o                         
   0   3   1      31186.21      28707.24       159.84 o                         
   2   3   1      98381.75     100453.50       494.58 o                         
   4   3   1      38329.82      38106.02       214.80 o                         
   6   3   1       5548.60       5684.86       103.63 o                         
   8   3   1      54423.77      52621.54       307.28 o                         
  10   3   1      63538.45      64288.77       353.78 o                         
  12   3   1       8533.81       8357.12       153.44 o                         
  14   3   1      58435.03      58756.91       407.56 o                         
  16   3   1      25517.10      25016.94       337.97 o                         
  18   3   1        585.28        773.44       199.36 o                         
  20   3   1      27202.03      27113.39       484.60 o                         
  22   3   1      30294.14      31714.89       744.28 o                         
  24   3   1       3789.19       4117.41       543.99 o                         
 -23   4   1       1748.73       1764.41       420.09 o                         
 -21   4   1       5417.77       5456.50       348.67 o                         
 -19   4   1      15634.51      15492.19       317.91 o                         
 -17   4   1       3907.14       3693.82       195.42 o                         
 -15   4   1      16164.28      15965.45       248.46 o                         
 -13   4   1      15086.97      14578.08       212.74 o                         
 -11   4   1      18257.41      18804.73       209.27 o                         
  -9   4   1       9059.76       9176.51       144.24 o                         
  -7   4   1     100158.38     103017.13       476.75 o                         
  -5   4   1        196.31         82.71        54.19 o                         
  -3   4   1       9419.07       8781.66       103.41 o                         
  -1   4   1       5236.79       4451.57        80.13 o                         
   1   4   1      17389.10      16559.10       130.75 o                         
   3   4   1       3338.65       3022.08        71.54 o                         
   5   4   1     102068.65     100931.36       454.41 o                         
   7   4   1       3742.41       3284.52        92.35 o                         
   9   4   1       5237.47       5281.44       121.37 o                         
  11   4   1      55179.60      54055.98       354.44 o                         
  13   4   1      15756.62      16090.09       230.00 o                         
  15   4   1       2035.00       2001.58       152.55 o                         
  17   4   1       8050.36       8326.02       236.20 o                         
  19   4   1      10975.23      11472.08       301.69 o                         
  21   4   1        146.58        160.16       305.55 o                         
  23   4   1       2503.30       2489.84       446.98 o                         
 -24   5   1       8647.91       7890.88       660.32 o                         
 -22   5   1      13263.15      14378.99       506.47 o                         
 -20   5   1       6290.00       6731.98       339.14 o                         
 -18   5   1        164.47          0.00       209.88 o                         
 -16   5   1      25617.08      25300.94       379.79 o                         
 -14   5   1      12747.24      11852.37       230.27 o                         
 -12   5   1       1839.79       1924.23       118.76 o                         
 -10   5   1      37466.54      35893.30       264.60 o                         
  -8   5   1       5227.18       4976.86       108.50 o                         
  -6   5   1      27792.13      28138.63       198.01 o                         
  -4   5   1      64797.84      64285.20       325.48 o                         
  -2   5   1      70958.30      73437.51       353.24 o                         
   0   5   1      27769.51      27414.66       191.39 o                         
   2   5   1     150826.67     158332.55       667.79 o                         
   4   5   1      13003.33      12240.10       141.12 o                         
   6   5   1       2941.02       2956.86        87.91 o                         
   8   5   1      22430.92      21126.52       219.74 o                         
  10   5   1      36801.76      37125.04       302.58 o                         
  12   5   1      18914.42      18958.97       257.35 o                         
  14   5   1      30034.05      29997.75       334.51 o                         
  16   5   1      13292.43      13248.73       285.20 o                         
  18   5   1       1808.35       1615.81       250.71 o                         
  20   5   1      23507.70      23200.44       484.74 o                         
  22   5   1      16068.50      15520.50       551.71 o                         
 -23   6   1         37.81       1034.14       658.53 o                         
 -21   6   1      21688.41      22401.81       698.79 o                         
 -19   6   1      30293.37      30630.89       521.64 o                         
 -17   6   1       3388.48       3058.41       212.75 o                         
 -15   6   1      14185.08      14217.29       272.26 o                         
 -13   6   1      67344.56      67373.02       442.52 o                         
 -11   6   1       3732.18       3882.96       136.73 o                         
  -9   6   1      33678.18      34051.91       257.68 o                         
  -7   6   1      50732.89      50067.70       302.40 o                         
  -5   6   1      20654.40      20443.27       186.84 o                         
  -3   6   1      27264.75      26858.43       197.65 o                         
  -1   6   1      78075.52      76326.40       388.69 o                         
   1   6   1      21237.26      20149.44       181.13 o                         
   3   6   1      22806.77      22608.83       190.48 o                         
   5   6   1      38379.41      37468.81       258.80 o                         
   7   6   1      27577.77      27520.29       226.22 o                         
   9   6   1         51.13         12.85       100.21 o                         
  11   6   1      51505.89      51653.31       377.36 o                         
  13   6   1      30986.84      31594.19       379.91 o                         
  15   6   1        104.66        238.04       190.55 o                         
  17   6   1      23483.16      22695.40       414.27 o                         
  19   6   1      21633.43      22217.18       485.14 o                         
  21   6   1         19.63          0.00       428.10 o                         
 -22   7   1       4777.52       5108.66       624.87 o                         
 -20   7   1         87.44        367.00       376.01 o                         
 -18   7   1       1035.00       1493.11       269.02 o                         
 -16   7   1      12408.03      12139.24       276.34 o                         
 -14   7   1       2802.80       2426.30       173.73 o                         
 -12   7   1        116.54          2.61       138.98 o                         
 -10   7   1      13957.01      13629.10       248.39 o                         
  -8   7   1        979.30        947.19       102.69 o                         
  -6   7   1       9503.94      10399.84       192.37 o                         
  -4   7   1       3057.61       3086.77       109.29 o                         
  -2   7   1       8365.13       8509.85       146.71 o                         
   0   7   1       7342.17       7313.10       143.51 o                         
   2   7   1      22868.88      23293.31       218.89 o                         
   4   7   1       5964.71       6001.26       121.25 o                         
   6   7   1       1803.48       1888.94       104.56 o                         
   8   7   1       9700.33       9477.10       164.60 o                         
  10   7   1       4460.88       4713.56       154.78 o                         
  12   7   1       5176.72       5007.84       183.23 o                         
  14   7   1       5583.38       5562.42       220.93 o                         
  16   7   1       4867.69       4648.65       255.00 o                         
  18   7   1        141.58        170.78       294.29 o                         
  20   7   1      14899.67      14232.11       490.01 o                         
 -21   8   1      16709.92      16987.16       644.80 o                         
 -19   8   1      33282.28      34073.36       610.69 o                         
 -17   8   1       3332.37       3778.77       293.23 o                         
 -15   8   1      11319.15      11423.56       286.28 o                         
 -13   8   1      60563.91      59590.93       484.87 o                         
 -11   8   1      22770.66      22454.99       314.66 o                         
  -9   8   1      20566.75      20230.05       279.05 o                         
  -7   8   1     103710.19     105591.42       553.79 o                         
  -5   8   1      44395.57      44670.54       314.98 o                         
  -3   8   1      14856.17      14996.83       210.37 o                         
  -1   8   1     100417.70     100774.82       516.85 o                         
   1   8   1      45121.19      44985.11       325.52 o                         
   3   8   1       7049.33       7589.48       154.50 o                         
   5   8   1     112077.73     113487.08       563.75 o                         
   7   8   1      23516.97      23271.52       259.32 o                         
   9   8   1      12562.96      12481.19       235.00 o                         
  11   8   1      38989.06      39656.12       388.08 o                         
  13   8   1      31990.96      31675.61       402.06 o                         
  15   8   1        526.52       1279.25       226.10 o                         
  17   8   1      29553.19      29521.59       505.80 o                         
  19   8   1      21110.03      21157.18       533.23 o                         
 -18   9   1       2243.11       2668.51       457.20 o                         
 -16   9   1       2245.12       2047.37       298.80 o                         
 -14   9   1        704.21        592.60       248.99 o                         
 -12   9   1       5007.37       4511.68       238.07 o                         
 -10   9   1        336.26        513.59       180.86 o                         
  -8   9   1       6591.73       6927.50       191.87 o                         
  -6   9   1         43.16          0.00       139.56 o                         
  -4   9   1       3116.06       3463.45       147.86 o                         
  -2   9   1       1261.92       1487.94       131.50 o                         
   0   9   1        472.65        160.17       131.80 o                         
   2   9   1        357.38        902.18       139.32 o                         
   4   9   1       1007.69       1149.10       137.41 o                         
   6   9   1        745.65        988.35       141.10 o                         
   8   9   1        356.93        236.24       153.25 o                         
  10   9   1       1883.37       1507.91       179.04 o                         
  12   9   1        447.35        244.90       212.85 o                         
  14   9   1         38.24         89.59       246.91 o                         
  16   9   1        853.07        898.01       309.92 o                         
  18   9   1         23.35        597.30       419.09 o                         
 -17  10   1       1942.55       2153.08       544.73 o                         
 -15  10   1      14527.25      13565.42       521.02 o                         
 -13  10   1      43797.42      42081.55       691.53 o                         
 -11  10   1       5239.58       6707.28       318.72 o                         
  -9  10   1      24691.23      25076.67       426.89 o                         
  -7  10   1      75336.28      73632.76       551.58 o                         
  -5  10   1      16645.26      16178.01       299.06 o                         
  -3  10   1      15570.40      15017.97       284.31 o                         
  -1  10   1      46743.75      46079.30       434.89 o                         
   1  10   1      41784.55      41276.22       424.93 o                         
   3  10   1       4287.56       4195.87       194.46 o                         
   5  10   1      59223.32      59089.41       518.94 o                         
   7  10   1      24090.60      24556.72       375.63 o                         
   9  10   1        626.08        609.13       200.37 o                         
  11  10   1      37432.85      37837.04       494.92 o                         
  13  10   1      40036.54      39665.32       603.74 o                         
  15  10   1        697.37        351.10       451.96 o                         
  17  10   1      27681.25      28899.24      1140.98 o                         
 -14  11   1        119.95        609.98       437.12 o                         
 -12  11   1         19.85        327.52       384.24 o                         
 -10  11   1        120.94        422.03       307.48 o                         
  -8  11   1        712.59        858.41       289.00 o                         
  -6  11   1       1984.25       1980.53       239.75 o                         
  -4  11   1       3259.59       3122.45       236.82 o                         
  -2  11   1        477.86        496.24       207.84 o                         
   0  11   1         41.52          0.00       198.48 o                         
   2  11   1       3631.47       3630.64       235.88 o                         
   4  11   1        677.96        627.97       213.98 o                         
   6  11   1        159.47        113.74       212.01 o                         
   8  11   1         26.49          0.00       234.90 o                         
  10  11   1       3298.02       3403.87       310.13 o                         
  12  11   1          4.38        950.11       426.34 o                         
  14  11   1       2105.48       1984.28       509.63 o                         
 -11  12   1       6801.77       7109.73       549.84 o                         
  -9  12   1       9371.64       9202.86       516.21 o                         
  -7  12   1      40588.24      39017.22       760.76 o                         
  -5  12   1       9703.00       9920.92       367.66 o                         
  -3  12   1       4223.33       4301.54       298.61 o                         
  -1  12   1      20894.14      22029.44       437.58 o                         
   1  12   1      13710.24      13419.72       333.19 o                         
   3  12   1        988.40       1129.43       277.97 o                         
   5  12   1      36573.19      37755.83       660.20 o                         
   7  12   1      18138.35      19064.88       528.81 o                         
   9  12   1       1049.86        687.76       401.97 o                         
  11  12   1      29446.82      30131.75       985.01 o                         
  -8  13   1       7076.46       8103.94       849.33 o                         
  -6  13   1       2317.36       2745.58       558.58 o                         
  -4  13   1       8721.80      10275.93       547.70 o                         
  -2  13   1       1457.43       1207.55       427.40 o                         
   0  13   1       2336.73       2856.60       461.99 o                         
   2  13   1       7171.55       7064.94       476.51 o                         
   4  13   1       1607.10       1014.36       431.64 o                         
   6  13   1       1420.62       1084.96       534.80 o                         
   8  13   1      11906.63      11317.96      2231.66 o                         
 -26   0   2      35750.06      34209.85      1772.30 o                         
 -24   0   2       4109.54       4766.70       589.52 o                         
 -22   0   2      13557.75      13158.87       529.59 o                         
 -20   0   2      24977.09      24705.17       588.21 o                         
 -18   0   2      71996.69      70650.50       681.20 o                         
 -16   0   2        225.47        334.38       162.72 o                         
 -14   0   2     192765.61     195736.84      1197.78 o                         
 -12   0   2      69465.68      69025.76       513.96 o                         
 -10   0   2      39829.82      40843.93       375.54 o                         
  -8   0   2     148042.88     142657.69       838.40 o                         
  -6   0   2     160993.83     164234.81       911.87 o                         
  -4   0   2      86441.39      88523.15       530.37 o                         
   2   0   2       8118.86       6569.94       129.58 o                         
   4   0   2     339075.06     349543.56      2138.78 o                         
   6   0   2     160079.67     156611.25       942.94 o                         
   8   0   2      12724.54      13637.07       235.70 o                         
  10   0   2      72511.08      69556.52       538.57 o                         
  12   0   2      20098.81      19938.86       317.48 o                         
  14   0   2        112.66        327.45       162.49 o                         
  16   0   2      18720.54      18070.61       427.85 o                         
  18   0   2      71351.22      73843.69       842.95 o                         
  20   0   2       2616.31       4063.59       372.94 o                         
  22   0   2      39378.70      38795.04       920.72 o                         
  24   0   2      36515.41      38490.57      1284.78 o                         
 -25   1   2       1585.54       2121.17       481.40 o                         
 -23   1   2        517.61        415.71       318.17 o                         
 -21   1   2         25.31          0.00       217.23 o                         
 -19   1   2        331.69        417.25       177.26 o                         
 -17   1   2        176.20         32.52       134.36 o                         
 -15   1   2         87.54        269.21       112.56 o                         
 -13   1   2         15.29          0.00        88.73 o                         
 -11   1   2        577.26        517.94        75.07 o                         
  -9   1   2       2499.50       2940.51        86.46 o                         
  -7   1   2       1568.81       1636.02        65.31 o                         
  -5   1   2        182.71          0.00        46.99 o                         
  -3   1   2      51651.14      51411.10       244.43 o                         
  -1   1   2        364.40          0.00        78.54 o                         
   1   1   2       8671.44       8647.18       117.26 o                         
   3   1   2      23489.78      23822.78       157.95 o                         
   5   1   2         17.18        298.76        57.69 o                         
   7   1   2       4242.40       4203.25        90.53 o                         
   9   1   2       3014.11       2909.03        96.74 o                         
  11   1   2       1148.13       1301.89        92.89 o                         
  13   1   2       2790.41       2910.75       121.58 o                         
  15   1   2       3724.19       3986.31       156.05 o                         
  17   1   2        516.45        689.84       169.89 o                         
  19   1   2       1867.19       1594.62       216.58 o                         
  21   1   2       1777.38       1746.24       304.60 o                         
  23   1   2        576.36         45.78       367.36 o                         
  25   1   2       1526.99          0.00      2778.02 o                         
 -24   2   2       1785.36        509.68       399.01 o                         
 -22   2   2      31360.54      31176.27       519.37 o                         
 -20   2   2      51331.24      50434.70       510.17 o                         
 -18   2   2       4278.62       4082.11       197.68 o                         
 -16   2   2      30085.73      30312.66       308.66 o                         
 -14   2   2     107323.56     108697.72       570.09 o                         
 -12   2   2      22631.50      22510.94       223.32 o                         
 -10   2   2      10185.07       9431.96       147.86 o                         
  -8   2   2      89289.41      88625.44       404.20 o                         
  -6   2   2      34908.34      33984.14       201.58 o                         
  -4   2   2        456.06        555.84        48.62 o                         
  -2   2   2       4848.79       4438.26        85.53 o                         
   0   2   2     379105.72     395470.81      1517.51 o                         
   2   2   2       3577.70       3351.44        68.56 o                         
   4   2   2     141792.33     144205.12       597.08 o                         
   6   2   2     141100.16     138022.34       601.73 o                         
   8   2   2       1618.67       1844.54        80.91 o                         
  10   2   2      94040.71      95166.49       481.32 o                         
  12   2   2      41157.25      41569.11       316.44 o                         
  14   2   2       1523.31       1812.68       129.03 o                         
  16   2   2      36204.44      36010.03       375.56 o                         
  18   2   2      76362.21      76553.44       630.40 o                         
  20   2   2       4306.69       4679.70       281.56 o                         
  22   2   2      30665.46      30114.41       599.47 o                         
  24   2   2      31894.32      32938.37       895.45 o                         
 -25   3   2       1072.12       1606.35       613.11 o                         
 -23   3   2      11154.70      11223.66       412.14 o                         
 -21   3   2       7476.60       7435.34       293.70 o                         
 -19   3   2       8073.87       8448.28       256.72 o                         
 -17   3   2      17140.40      16354.51       279.22 o                         
 -15   3   2       3934.61       3949.88       136.61 o                         
 -13   3   2       3249.86       3142.55       110.89 o                         
 -11   3   2      67622.48      70151.75       391.13 o                         
  -9   3   2      45298.48      46024.22       271.66 o                         
  -7   3   2      55279.36      59653.57       310.55 o                         
  -5   3   2      91923.83      95546.46       445.23 o                         
  -3   3   2      25371.20      24044.12       179.22 o                         
  -1   3   2       2273.54       1992.77        54.18 o                         
   1   3   2      68783.49      67191.86       302.86 o                         
   3   3   2       7841.36       7559.89       103.98 o                         
   5   3   2      32795.92      32999.14       212.56 o                         
   7   3   2      64504.18      64577.61       351.62 o                         
   9   3   2        441.52        629.06        80.14 o                         
  11   3   2       5445.38       5234.44       127.68 o                         
  13   3   2      29449.39      29220.59       275.46 o                         
  15   3   2      27045.63      26480.54       323.97 o                         
  17   3   2         14.59          0.00       194.08 o                         
  19   3   2      15278.28      15046.18       314.36 o                         
  21   3   2       9932.11      10267.88       359.81 o                         
  23   3   2        148.43        834.40       412.03 o                         
 -24   4   2       2237.88       3304.21       513.31 o                         
 -22   4   2       9964.89       9967.54       400.25 o                         
 -20   4   2      40761.32      40331.81       527.10 o                         
 -18   4   2      16338.52      17273.36       335.41 o                         
 -16   4   2      25422.72      24963.18       314.28 o                         
 -14   4   2     105045.12     107281.58       560.72 o                         
 -12   4   2      34535.72      34576.34       265.77 o                         
 -10   4   2      19263.48      19191.71       197.50 o                         
  -8   4   2     115171.24     119652.63       542.14 o                         
  -6   4   2       6373.16       5731.79        97.98 o                         
  -4   4   2       6723.09       6883.95       116.17 o                         
  -2   4   2     157436.36     158214.59       635.46 o                         
   0   4   2     113766.45     114055.06       490.28 o                         
   2   4   2      73650.80      76303.96       339.36 o                         
   4   4   2     163851.89     165064.53       663.05 o                         
   6   4   2      81387.45      78091.81       390.80 o                         
   8   4   2        455.11        541.73        78.27 o                         
  10   4   2      80984.72      80570.64       437.45 o                         
  12   4   2      45605.60      45124.72       339.51 o                         
  14   4   2         16.39          0.00       136.42 o                         
  16   4   2      18615.10      18318.89       351.69 o                         
  18   4   2      28803.37      28984.84       446.86 o                         
  20   4   2         60.36        345.10       303.07 o                         
  22   4   2      13751.21      13531.20       488.32 o                         
 -23   5   2      24591.50      24998.81       718.38 o                         
 -21   5   2       6772.48       6932.00       384.27 o                         
 -19   5   2       6162.77       6635.08       305.12 o                         
 -17   5   2      31240.18      30848.38       410.92 o                         
 -15   5   2       4835.91       4758.46       170.07 o                         
 -13   5   2      11398.28      11584.34       191.07 o                         
 -11   5   2      35630.43      34552.58       261.74 o                         
  -9   5   2       5320.37       5345.28       112.61 o                         
  -7   5   2      18226.79      18659.87       169.58 o                         
  -5   5   2      62523.26      61073.25       315.89 o                         
  -3   5   2      32740.70      31136.64       192.82 o                         
  -1   5   2      15637.74      14934.13       149.53 o                         
   1   5   2      85827.11      86522.67       397.73 o                         
   3   5   2      44403.09      43756.23       254.28 o                         
   5   5   2       7722.39       7601.35       129.61 o                         
   7   5   2      35664.04      35135.37       265.11 o                         
   9   5   2      23928.39      23980.99       233.90 o                         
  11   5   2        594.88        846.53       116.27 o                         
  13   5   2      28339.88      28848.94       358.46 o                         
  15   5   2      14756.84      15927.54       295.83 o                         
  17   5   2        252.04        146.01       213.47 o                         
  19   5   2      10353.11      10550.05       375.12 o                         
  21   5   2      12969.35      13393.64       547.64 o                         
  23   5   2        225.55          0.00       547.12 o                         
 -22   6   2       3526.72       3689.43       455.28 o                         
 -20   6   2      17778.13      17465.20       411.06 o                         
 -18   6   2       5486.38       5254.25       263.00 o                         
 -16   6   2      12545.31      12429.96       263.24 o                         
 -14   6   2      50530.84      47613.32       404.93 o                         
 -12   6   2      19211.32      18059.88       247.07 o                         
 -10   6   2       1580.14       1489.07       104.09 o                         
  -8   6   2      35058.19      34858.46       254.38 o                         
  -6   6   2      11569.83      11544.17       156.02 o                         
  -4   6   2       1913.34       1776.64        78.75 o                         
  -2   6   2      36430.10      36377.22       233.60 o                         
   0   6   2      30618.69      30192.44       215.79 o                         
   2   6   2      15891.04      15665.88       168.16 o                         
   4   6   2      41175.63      41442.43       266.92 o                         
   6   6   2      56232.72      56530.66       333.98 o                         
   8   6   2       1370.06       1174.87       104.73 o                         
  10   6   2      37031.99      37941.49       320.90 o                         
  12   6   2      20919.06      21098.85       287.47 o                         
  14   6   2       1867.36       1457.88       182.49 o                         
  16   6   2      15407.25      15389.29       311.51 o                         
  18   6   2      30779.00      30022.16       535.32 o                         
  20   6   2         38.06         30.74       395.25 o                         
  22   6   2       9828.10       8954.78       652.74 o                         
 -21   7   2       3575.89       4296.87       449.20 o                         
 -19   7   2       9759.44      10206.28       352.32 o                         
 -17   7   2      43278.35      44011.32       507.64 o                         
 -15   7   2      17308.00      17523.43       317.54 o                         
 -13   7   2      16430.35      16347.63       307.39 o                         
 -11   7   2      64843.98      64474.34       424.44 o                         
  -9   7   2      19024.64      19705.06       240.12 o                         
  -7   7   2        827.32        782.91       101.54 o                         
  -5   7   2      65813.62      67087.68       389.44 o                         
  -3   7   2      32297.77      31186.85       230.80 o                         
  -1   7   2        200.98        101.95        83.19 o                         
   1   7   2      29328.10      29564.09       246.25 o                         
   3   7   2      92024.76      93088.90       484.32 o                         
   5   7   2       3414.88       3702.35       112.50 o                         
   7   7   2      74659.95      75690.67       437.66 o                         
   9   7   2      40150.10      39297.22       323.50 o                         
  11   7   2        280.14        262.41       149.44 o                         
  13   7   2      37526.26      38544.24       420.51 o                         
  15   7   2      41792.85      40472.85       464.10 o                         
  17   7   2        719.82        407.90       275.70 o                         
  19   7   2      23138.82      23155.91       647.45 o                         
  21   7   2      20761.67      21306.81       699.67 o                         
 -20   8   2       6894.34       6842.37       421.97 o                         
 -18   8   2        632.66        575.89       307.69 o                         
 -16   8   2       4436.31       4908.51       242.07 o                         
 -14   8   2       1615.69       1760.41       204.91 o                         
 -12   8   2        101.96        143.95       167.26 o                         
 -10   8   2        395.16        393.09       162.76 o                         
  -8   8   2        140.32        120.16       138.62 o                         
  -6   8   2        205.16        558.35       108.83 o                         
  -4   8   2         80.81        245.04       101.82 o                         
  -2   8   2      19263.09      19036.31       231.76 o                         
   0   8   2      12993.54      12855.76       211.22 o                         
   2   8   2       7095.02       7822.98       162.53 o                         
   4   8   2       2458.27       3151.81       127.08 o                         
   6   8   2       6661.70       6708.79       156.06 o                         
   8   8   2       5290.47       5142.75       161.38 o                         
  10   8   2       1404.67       1308.39       160.04 o                         
  12   8   2       2491.03       2720.28       195.77 o                         
  14   8   2        239.31        444.45       226.95 o                         
  16   8   2        626.01        887.00       268.62 o                         
  18   8   2       3264.47       2661.24       364.42 o                         
  20   8   2          5.30        197.19       526.24 o                         
 -19   9   2      11001.99      11160.11       577.65 o                         
 -17   9   2      39270.77      38300.30       636.46 o                         
 -15   9   2      14876.84      14767.66       412.91 o                         
 -13   9   2      10631.62      10697.77       335.16 o                         
 -11   9   2      73261.20      72422.49       624.06 o                         
  -9   9   2      22495.24      22933.33       375.78 o                         
  -7   9   2      12114.86      12316.54       238.38 o                         
  -5   9   2      84410.27      84562.07       523.39 o                         
  -3   9   2      25547.25      25966.53       291.83 o                         
  -1   9   2        734.32       1262.14       134.98 o                         
   1   9   2      71776.44      72182.31       478.95 o                         
   3   9   2      72371.72      71654.85       473.74 o                         
   5   9   2      11776.44      11527.59       223.51 o                         
   7   9   2      50054.75      49864.55       403.31 o                         
   9   9   2      32021.19      32605.59       382.83 o                         
  11   9   2       1735.18       1635.66       211.86 o                         
  13   9   2      36555.62      36904.66       528.33 o                         
  15   9   2      34054.84      34651.77       561.94 o                         
  17   9   2          5.31        570.88       398.77 o                         
 -18  10   2       1924.41       1606.68       905.40 o                         
 -16  10   2        268.06        363.97       564.17 o                         
 -14  10   2         30.77          5.89       351.55 o                         
 -12  10   2        458.08        350.93       284.05 o                         
 -10  10   2         21.81        211.18       243.06 o                         
  -8  10   2        394.17        458.23       207.33 o                         
  -6  10   2       3292.54       3419.59       205.00 o                         
  -4  10   2        380.49        420.38       173.60 o                         
  -2  10   2      11422.01      11017.40       242.26 o                         
   0  10   2        315.62        295.02       176.55 o                         
   2  10   2       3260.21       3169.74       191.01 o                         
   4  10   2       1569.20       1763.14       180.33 o                         
   6  10   2       6254.79       6515.33       215.59 o                         
   8  10   2        328.89        591.77       191.60 o                         
  10  10   2       2158.65       2005.70       235.11 o                         
  12  10   2       2029.04       2058.49       323.17 o                         
  14  10   2         34.30          0.00       335.34 o                         
  16  10   2        602.81        487.04       517.05 o                         
 -15  11   2       1896.98       1720.66       563.62 o                         
 -13  11   2       9036.72       9157.93       461.10 o                         
 -11  11   2      37980.22      37809.04       786.87 o                         
  -9  11   2      18112.04      18215.45       420.46 o                         
  -7  11   2       5123.05       4979.38       314.73 o                         
  -5  11   2      52123.64      51273.12       542.13 o                         
  -3  11   2      26525.24      25806.68       438.89 o                         
  -1  11   2        750.86        859.41       202.97 o                         
   1  11   2      31564.04      31354.08       425.94 o                         
   3  11   2      30658.25      30164.00       457.89 o                         
   5  11   2       6144.10       6123.41       254.15 o                         
   7  11   2      27890.20      28321.23       529.12 o                         
   9  11   2      18156.02      18659.62       418.85 o                         
  11  11   2        245.18        660.49       352.43 o                         
  13  11   2      33247.42      33507.53       783.96 o                         
 -12  12   2       2571.05       2065.96       574.19 o                         
 -10  12   2        529.84        137.10       473.53 o                         
  -8  12   2       8752.65       9465.84       471.87 o                         
  -6  12   2       1178.67       1882.03       381.60 o                         
  -4  12   2       3174.80       2990.12       284.80 o                         
  -2  12   2       4579.40       5261.64       307.04 o                         
   0  12   2         58.43          0.00       252.96 o                         
   2  12   2       2739.16       2228.04       268.25 o                         
   4  12   2       4324.97       4607.05       327.03 o                         
   6  12   2        524.45        793.85       343.99 o                         
   8  12   2       2153.88       2405.65       391.96 o                         
  10  12   2       5327.12       5978.92       519.74 o                         
  -7  13   2       7587.85       7978.42       748.61 o                         
  -5  13   2      38895.02      38133.19      1007.80 o                         
  -3  13   2      13187.46      12950.77       530.10 o                         
  -1  13   2       1144.86       2140.63       456.00 o                         
   1  13   2      29776.58      29036.53       681.40 o                         
   3  13   2      20615.29      20271.97       597.67 o                         
   5  13   2        982.89        196.39       452.94 o                         
   7  13   2      29169.50      30547.85      1170.22 o                         
 -26   1   3       8892.53       8960.53       688.50 o                         
 -24   1   3      31013.97      30365.14       628.93 o                         
 -22   1   3       5155.04       4860.03       302.44 o                         
 -20   1   3      14164.07      13844.27       288.11 o                         
 -18   1   3     105490.11     104880.71       639.74 o                         
 -16   1   3      52222.84      52906.60       382.75 o                         
 -14   1   3      31064.38      30491.45       266.85 o                         
 -12   1   3      82454.95      81916.58       432.55 o                         
 -10   1   3      95127.97      97917.53       468.43 o                         
  -8   1   3      10873.96      11553.08       132.24 o                         
  -6   1   3      57657.63      59068.59       285.77 o                         
  -4   1   3      52796.80      53031.25       261.19 o                         
  -2   1   3       7000.33       6473.13        69.45 o                         
   0   1   3     160547.47     163806.55       982.41 o                         
   2   1   3     222960.53     231966.39       958.67 o                         
   4   1   3         16.51          0.00        51.46 o                         
   6   1   3     153075.03     152963.80       675.77 o                         
   8   1   3     292181.97     302660.56      1252.53 o                         
  10   1   3      10103.09      10995.16       173.94 o                         
  12   1   3      48325.13      48816.33       347.35 o                         
  14   1   3      51663.72      52627.22       393.78 o                         
  16   1   3      16560.10      16593.17       294.04 o                         
  18   1   3      41295.23      42134.88       477.17 o                         
  20   1   3      42457.15      42177.97       658.13 o                         
  22   1   3        130.34          0.00       363.05 o                         
  24   1   3      14374.25      13867.99       616.27 o                         
 -25   2   3       1151.15        349.24       478.55 o                         
 -23   2   3        222.50        377.57       325.84 o                         
 -21   2   3       7515.43       7817.62       268.13 o                         
 -19   2   3         76.69        142.02       184.99 o                         
 -17   2   3        664.14        729.23       144.30 o                         
 -15   2   3       2222.62       2318.33       130.13 o                         
 -13   2   3        543.48        493.92        95.16 o                         
 -11   2   3       9875.83      10452.18       149.73 o                         
  -9   2   3        860.52        597.37        66.34 o                         
  -7   2   3        455.60        331.79        54.64 o                         
  -5   2   3       4955.69       4678.65        90.76 o                         
  -3   2   3        530.60        459.99        55.67 o                         
  -1   2   3       5224.47       4642.86        73.31 o                         
   1   2   3       9638.61      10080.49       107.65 o                         
   3   2   3       2319.37       2264.21        67.24 o                         
   5   2   3      57363.98      56921.84       312.46 o                         
   7   2   3       1894.56       2062.16        79.29 o                         
   9   2   3       9619.40       9608.67       153.08 o                         
  11   2   3      12676.68      12396.05       198.70 o                         
  13   2   3         87.61        233.35       110.89 o                         
  15   2   3      30249.73      30169.22       337.10 o                         
  17   2   3       2121.14       1985.10       204.30 o                         
  19   2   3          8.54        163.45       223.60 o                         
  21   2   3       5272.27       5342.65       343.54 o                         
  23   2   3       7285.84       7762.34       531.76 o                         
 -24   3   3      24016.62      23511.96       922.10 o                         
 -22   3   3       8956.35       8855.78       320.23 o                         
 -20   3   3      16216.63      15381.76       313.28 o                         
 -18   3   3      48443.51      48495.95       435.70 o                         
 -16   3   3       6776.75       6829.03       167.82 o                         
 -14   3   3      13639.90      14311.24       209.17 o                         
 -12   3   3      75335.41      76827.78       418.13 o                         
 -10   3   3      41303.46      41134.12       258.81 o                         
  -8   3   3      11381.63      11504.05       136.43 o                         
  -6   3   3     148961.02     153043.08       668.98 o                         
  -4   3   3      50196.74      49887.88       288.70 o                         
  -2   3   3      30655.32      29195.91       175.33 o                         
   0   3   3     210692.73     213231.02       834.99 o                         
   2   3   3      32417.94      32124.91       192.52 o                         
   4   3   3      24902.25      22752.10       167.79 o                         
   6   3   3      28610.13      27111.26       214.63 o                         
   8   3   3      60799.55      59428.77       339.61 o                         
  10   3   3        108.15        102.03        87.56 o                         
  12   3   3      47476.84      46526.71       341.06 o                         
  14   3   3      31820.99      31918.00       319.66 o                         
  16   3   3        923.25        897.96       183.71 o                         
  18   3   3      42045.32      41162.83       480.23 o                         
  20   3   3      39840.24      40300.32       578.80 o                         
  22   3   3       1153.62       1329.43       403.87 o                         
  24   3   3       8942.01       9931.24       813.28 o                         
 -25   4   3       5380.55       5344.03       672.44 o                         
 -23   4   3       1114.90       1360.03       377.73 o                         
 -21   4   3      29091.74      29880.62       570.02 o                         
 -19   4   3       4101.07       4618.37       229.09 o                         
 -17   4   3       5374.85       5208.92       198.23 o                         
 -15   4   3      11806.34      11533.44       206.28 o                         
 -13   4   3      30860.20      31515.42       272.47 o                         
 -11   4   3       5752.52       5939.44       123.14 o                         
  -9   4   3      53210.16      55182.36       317.41 o                         
  -7   4   3      41642.92      41181.01       260.81 o                         
  -5   4   3       1937.57       1888.07        85.07 o                         
  -3   4   3     153972.27     154239.41       694.84 o                         
  -1   4   3      23304.87      22364.91       163.43 o                         
   1   4   3      22228.16      21314.91       149.17 o                         
   3   4   3      88482.38      88180.95       398.51 o                         
   5   4   3      19676.33      18843.25       171.97 o                         
   7   4   3      23791.36      24157.45       203.07 o                         
   9   4   3      26312.32      26012.25       233.81 o                         
  11   4   3      14683.82      14260.37       216.28 o                         
  13   4   3         52.09        179.84       130.22 o                         
  15   4   3      25315.13      25160.77       362.83 o                         
  17   4   3       9627.31       9797.75       272.15 o                         
  19   4   3        977.02        612.32       283.44 o                         
  21   4   3       4582.75       3550.37       420.79 o                         
  23   4   3      11155.00      10774.37       636.60 o                         
 -24   5   3      10330.13      11482.20       615.11 o                         
 -22   5   3       5878.10       5895.69       419.73 o                         
 -20   5   3       2819.12       2523.57       275.32 o                         
 -18   5   3       8301.68       8588.65       241.79 o                         
 -16   5   3       5654.54       5768.51       199.76 o                         
 -14   5   3       4916.74       5158.08       150.47 o                         
 -12   5   3      28612.58      28117.45       252.30 o                         
 -10   5   3       9786.66       9269.32       151.66 o                         
  -8   5   3       5212.46       5344.85       128.05 o                         
  -6   5   3     105880.27     110801.49       597.98 o                         
  -4   5   3      29327.99      29330.80       238.66 o                         
  -2   5   3       9694.36       9525.48       119.08 o                         
   0   5   3      84264.51      84601.17       400.65 o                         
   2   5   3      15361.43      14470.76       154.11 o                         
   4   5   3       1037.75        863.60        67.43 o                         
   6   5   3      31946.12      31511.88       230.36 o                         
   8   5   3      27027.29      25873.37       230.36 o                         
  10   5   3       1816.18       1850.06       111.42 o                         
  12   5   3      35778.71      35816.85       320.81 o                         
  14   5   3      29031.76      29134.78       353.26 o                         
  16   5   3        783.54       1041.72       195.35 o                         
  18   5   3      19406.49      19805.11       411.34 o                         
  20   5   3      35304.45      35883.04       805.73 o                         
  22   5   3       3357.58       2803.48       511.50 o                         
 -23   6   3       7768.34       8463.77       852.70 o                         
 -21   6   3      37472.02      38013.26       909.55 o                         
 -19   6   3      15239.82      14962.10       371.97 o                         
 -17   6   3       6372.26       6670.19       226.10 o                         
 -15   6   3      54650.33      54898.73       435.54 o                         
 -13   6   3      16661.97      16156.72       236.25 o                         
 -11   6   3       4776.27       4841.50       133.39 o                         
  -9   6   3      50009.03      50464.65       370.64 o                         
  -7   6   3      45830.62      46502.85       337.45 o                         
  -5   6   3       2672.20       3073.54       101.08 o                         
  -3   6   3      90570.55      90065.12       435.75 o                         
  -1   6   3      31511.12      30163.97       215.38 o                         
   1   6   3          6.21          0.00        65.73 o                         
   3   6   3      37573.39      37130.63       243.23 o                         
   5   6   3      97901.91      97841.48       477.79 o                         
   7   6   3        207.12        220.19        94.55 o                         
   9   6   3      39991.84      40505.61       325.64 o                         
  11   6   3      82356.37      82627.08       516.30 o                         
  13   6   3       8210.83       8617.56       217.60 o                         
  15   6   3      37215.79      37723.27       450.92 o                         
  17   6   3      29678.57      29354.65       515.96 o                         
  19   6   3       1223.30       1278.41       383.49 o                         
  21   6   3      11581.53      12472.19       671.95 o                         
 -22   7   3        300.43        213.33       486.02 o                         
 -20   7   3       1977.11       2030.46       348.36 o                         
 -18   7   3       5092.90       5284.72       272.90 o                         
 -16   7   3       1275.02       1272.75       201.17 o                         
 -14   7   3         32.06        117.66       161.75 o                         
 -12   7   3      15840.33      15773.89       256.61 o                         
 -10   7   3      14458.68      14659.72       253.39 o                         
  -8   7   3       1254.07       1384.12       123.83 o                         
  -6   7   3      26183.31      26460.45       265.57 o                         
  -4   7   3       2331.22       2546.88        99.67 o                         
  -2   7   3      11427.58      11799.05       169.44 o                         
   0   7   3       8267.86       8113.46       146.51 o                         
   2   7   3       5165.78       5083.82       116.42 o                         
   4   7   3          0.01          0.00        89.28 o                         
   6   7   3      19466.81      19431.93       237.15 o                         
   8   7   3      24343.33      24403.18       269.96 o                         
  10   7   3       1966.96       2136.91       150.28 o                         
  12   7   3      12548.13      12486.97       246.12 o                         
  14   7   3       7496.86       7305.05       236.45 o                         
  16   7   3        430.37        198.60       247.90 o                         
  18   7   3       7246.78       8300.86       399.34 o                         
  20   7   3       8803.05       8601.67       545.38 o                         
 -21   8   3      30814.08      31718.96       886.43 o                         
 -19   8   3      14498.68      14378.20       426.10 o                         
 -17   8   3       3041.06       3726.90       325.99 o                         
 -15   8   3      28723.74      29409.51       482.81 o                         
 -13   8   3      44891.75      44586.04       488.35 o                         
 -11   8   3         86.69        380.34       171.87 o                         
  -9   8   3     107905.01     108217.66       668.67 o                         
  -7   8   3      84415.62      84401.38       551.93 o                         
  -5   8   3       1599.37       1810.48       116.00 o                         
  -3   8   3      96540.02      96748.09       496.33 o                         
  -1   8   3      55468.82      55357.53       370.99 o                         
   1   8   3       6206.95       6234.62       148.35 o                         
   3   8   3      70390.09      71690.15       416.62 o                         
   5   8   3      58425.08      57920.38       373.69 o                         
   7   8   3       2216.88       2264.86       144.53 o                         
   9   8   3      30846.98      31295.75       361.30 o                         
  11   8   3      44177.20      43266.19       442.10 o                         
  13   8   3       4552.99       5020.18       230.06 o                         
  15   8   3      17902.74      18485.72       377.26 o                         
  17   8   3      45343.27      45410.86       722.73 o                         
  19   8   3       4593.96       5862.50       500.50 o                         
 -20   9   3        435.51        576.92      1101.78 o                         
 -18   9   3       4235.68       4578.55       406.10 o                         
 -16   9   3        903.39        759.29       326.63 o                         
 -14   9   3        345.08          0.00       281.68 o                         
 -12   9   3         18.93        135.29       234.54 o                         
 -10   9   3       2950.00       2940.05       209.23 o                         
  -8   9   3        235.19        436.77       174.96 o                         
  -6   9   3         54.47        357.88       163.82 o                         
  -4   9   3        141.01        129.38       132.67 o                         
  -2   9   3       3994.89       4361.16       154.88 o                         
   0   9   3       7124.68       7230.10       179.25 o                         
   2   9   3        928.40       1087.39       141.96 o                         
   4   9   3        221.02        422.25       139.65 o                         
   6   9   3       1914.43       1854.49       157.99 o                         
   8   9   3      22839.68      22149.46       345.28 o                         
  10   9   3       1157.11       1569.94       194.35 o                         
  12   9   3       2608.03       2856.85       250.57 o                         
  14   9   3         35.79        167.07       280.20 o                         
  16   9   3          2.96        832.87       502.37 o                         
  18   9   3        265.03          0.00       621.66 o                         
 -17  10   3       7065.90       6270.03       587.96 o                         
 -15  10   3      30665.32      30992.41       756.10 o                         
 -13  10   3      12798.72      13757.72       400.56 o                         
 -11  10   3       8316.09       8532.47       296.71 o                         
  -9  10   3      68736.17      67227.80       619.58 o                         
  -7  10   3      23429.31      23890.93       391.79 o                         
  -5  10   3       3916.86       4134.34       206.21 o                         
  -3  10   3      63127.27      63276.08       481.13 o                         
  -1  10   3      52381.60      51272.08       453.14 o                         
   1  10   3        202.76         73.57       171.49 o                         
   3  10   3      37992.43      38218.02       396.41 o                         
   5  10   3      28338.68      28544.92       382.06 o                         
   7  10   3         10.75        280.68       189.53 o                         
   9  10   3      19558.61      19305.29       362.97 o                         
  11  10   3      39316.15      39387.76       642.05 o                         
  13  10   3         39.90        171.65       405.98 o                         
  15  10   3      30995.86      31854.15       923.55 o                         
 -16  11   3        635.11          0.00      2809.80 o                         
 -14  11   3        482.47        805.75       448.34 o                         
 -12  11   3       1385.51       2066.92       392.69 o                         
 -10  11   3       1862.38       1891.54       299.41 o                         
  -8  11   3          2.16          0.00       275.01 o                         
  -6  11   3        953.26       1550.39       306.71 o                         
  -4  11   3       3831.43       4016.90       214.80 o                         
  -2  11   3        158.10          0.00       202.27 o                         
   0  11   3       4214.91       4557.40       228.80 o                         
   2  11   3        941.21       1466.32       224.10 o                         
   4  11   3        248.45        415.69       225.61 o                         
   6  11   3        394.20        299.95       248.18 o                         
   8  11   3         72.95        491.06       262.52 o                         
  10  11   3        107.95        410.57       371.56 o                         
  12  11   3         76.66        257.09       397.70 o                         
  14  11   3       4870.62       5452.30       587.57 o                         
 -13  12   3       8093.16       9135.03       945.34 o                         
 -11  12   3       3460.81       2263.39       558.63 o                         
  -9  12   3      29313.33      30729.18       794.66 o                         
  -7  12   3      17386.25      17070.30       514.42 o                         
  -5  12   3       2477.84       3219.36       371.65 o                         
  -3  12   3      19918.86      20108.79       452.87 o                         
  -1  12   3      16299.53      15723.42       357.51 o                         
   1  12   3       3314.93       3512.60       273.15 o                         
   3  12   3      22035.51      21392.68       455.72 o                         
   5  12   3      31444.19      32403.66       623.23 o                         
   7  12   3        542.33       1046.92       368.91 o                         
   9  12   3      19415.76      19153.51       581.29 o                         
  11  12   3      21967.57      22278.18       776.48 o                         
  -8  13   3        100.20        945.85       688.11 o                         
  -6  13   3       9089.59       9455.30       832.70 o                         
  -4  13   3       5141.44       4943.27       529.60 o                         
  -2  13   3        665.65        800.26       413.57 o                         
   0  13   3       5625.16       5281.03       455.83 o                         
   2  13   3       8891.46       9078.22       473.45 o                         
   4  13   3        545.26        695.54       467.48 o                         
   6  13   3      15865.96      17023.65       848.91 o                         
 -26   0   4      10162.60      11296.89       884.75 o                         
 -24   0   4       1798.25       1569.38       505.89 o                         
 -22   0   4      42926.70      41610.56       923.97 o                         
 -20   0   4      53967.36      52931.75       719.39 o                         
 -18   0   4      16030.85      14787.13       389.53 o                         
 -16   0   4     134807.67     137015.89      1032.81 o                         
 -14   0   4      51894.38      51439.00       487.74 o                         
 -12   0   4       4998.36       5146.03       162.11 o                         
 -10   0   4     166344.75     167594.45      1033.57 o                         
  -8   0   4     374134.97     379205.06      2105.04 o                         
  -6   0   4       4147.44       3351.42        90.68 o                         
  -4   0   4     230982.30     237827.38      1340.19 o                         
  -2   0   4      95010.51      99737.21       610.95 o                         
   0   0   4        345.81        492.06        53.57 o                         
   2   0   4      20008.41      18832.55       224.41 o                         
   4   0   4      75624.99      75989.05       557.69 o                         
   6   0   4      18606.15      18503.89       248.14 o                         
   8   0   4      92210.57      92775.82       661.30 o                         
  10   0   4      85336.83      85122.32       652.22 o                         
  12   0   4       1520.70       1568.26       162.01 o                         
  14   0   4      17714.07      16708.10       380.19 o                         
  16   0   4      72947.55      73726.97       871.25 o                         
  18   0   4       7631.39       7444.13       378.18 o                         
  20   0   4      19599.11      21467.35       714.51 o                         
  22   0   4      30769.62      30505.18       904.35 o                         
  24   0   4       8755.32       7587.05       948.20 o                         
 -25   1   4        480.57        816.75       438.67 o                         
 -23   1   4         19.76          0.00       309.78 o                         
 -21   1   4       1043.34        741.36       227.02 o                         
 -19   1   4       1342.70       1183.82       182.44 o                         
 -17   1   4        453.17        434.12       132.80 o                         
 -15   1   4       7546.57       7533.40       157.89 o                         
 -13   1   4       3012.64       3707.77       112.39 o                         
 -11   1   4        606.41        570.79        72.47 o                         
  -9   1   4       4838.04       5481.09       101.77 o                         
  -7   1   4        316.68        205.24        51.83 o                         
  -5   1   4       2347.55       2285.95        55.42 o                         
  -3   1   4      10432.14      10528.93        94.06 o                         
  -1   1   4       2137.73       2033.21        45.98 o                         
   1   1   4      49751.91      49529.40       252.85 o                         
   3   1   4        212.02          0.00        57.55 o                         
   5   1   4        324.00        285.90        59.76 o                         
   7   1   4      12440.50      12519.34       159.35 o                         
   9   1   4      22438.20      21742.29       216.02 o                         
  11   1   4         13.01         81.21        97.20 o                         
  13   1   4       5979.15       5973.46       158.93 o                         
  15   1   4       3131.17       3146.11       166.46 o                         
  17   1   4        958.60       1024.41       199.04 o                         
  19   1   4       1028.76        998.67       252.97 o                         
  21   1   4       6166.86       6989.78       381.04 o                         
  23   1   4       1199.25        786.01       462.72 o                         
 -26   2   4       6284.56       6511.44       763.06 o                         
 -24   2   4       2890.22       3175.69       377.73 o                         
 -22   2   4      39093.48      38153.32       554.51 o                         
 -20   2   4      23265.72      23726.36       391.52 o                         
 -18   2   4      17211.69      17250.24       290.20 o                         
 -16   2   4      97482.17      99973.86       555.75 o                         
 -14   2   4      38464.19      38778.51       300.37 o                         
 -12   2   4        355.90        252.76        79.78 o                         
 -10   2   4     135497.34     137875.64       618.54 o                         
  -8   2   4     212087.31     217851.31       885.05 o                         
  -6   2   4      14485.80      14467.35       125.68 o                         
  -4   2   4      94963.68      98624.45       493.42 o                         
  -2   2   4     153551.42     157370.56       685.16 o                         
   0   2   4       1904.28       1664.80        54.13 o                         
   2   2   4      21855.69      20828.45       151.69 o                         
   4   2   4      89007.27      88907.83       409.46 o                         
   6   2   4      14524.22      13148.45       164.42 o                         
   8   2   4      73379.48      74256.22       396.97 o                         
  10   2   4      72474.42      72179.52       432.29 o                         
  12   2   4       3266.31       3304.37       130.17 o                         
  14   2   4      14565.21      14616.85       248.58 o                         
  16   2   4      80091.10      79366.66       603.37 o                         
  18   2   4      12048.32      11595.65       287.84 o                         
  20   2   4      31174.24      31423.92       568.63 o                         
  22   2   4      29322.92      29789.96       664.29 o                         
  24   2   4       7764.77       8181.74       822.75 o                         
 -25   3   4       8410.18       7714.68       556.48 o                         
 -23   3   4       5789.67       5400.48       363.25 o                         
 -21   3   4        903.60       1301.47       244.76 o                         
 -19   3   4       6984.84       7532.36       249.64 o                         
 -17   3   4       5174.90       5261.07       171.68 o                         
 -15   3   4         13.00         66.83       116.19 o                         
 -13   3   4      15906.71      15984.95       209.51 o                         
 -11   3   4      18454.53      17934.77       191.97 o                         
  -9   3   4      11056.77      11695.73       145.31 o                         
  -7   3   4      54284.98      53091.03       290.78 o                         
  -5   3   4      24982.30      24679.60       196.55 o                         
  -3   3   4       8235.95       8572.75       123.85 o                         
  -1   3   4      25101.00      23524.04       149.91 o                         
   1   3   4      37284.05      35490.68       208.20 o                         
   3   3   4       2506.35       1982.59        64.73 o                         
   5   3   4      37982.23      36223.32       229.92 o                         
   7   3   4      25717.54      24373.60       208.43 o                         
   9   3   4        395.41        309.21        86.64 o                         
  11   3   4      18913.93      18198.54       224.63 o                         
  13   3   4      31259.03      30771.47       309.61 o                         
  15   3   4       2103.88       2066.05       174.38 o                         
  17   3   4       3796.45       3918.90       230.20 o                         
  19   3   4      14011.58      14169.74       362.37 o                         
  21   3   4       4243.44       4594.10       378.33 o                         
  23   3   4       2535.13       3612.76       562.20 o                         
 -24   4   4       3317.22       2271.74       476.89 o                         
 -22   4   4      27866.06      28174.77       526.24 o                         
 -20   4   4      34621.94      33255.17       494.14 o                         
 -18   4   4       2331.67       2584.39       203.74 o                         
 -16   4   4      63707.85      65006.98       468.80 o                         
 -14   4   4      37191.20      36798.26       310.01 o                         
 -12   4   4       1896.42       2039.11       101.44 o                         
 -10   4   4      15163.22      14775.42       172.86 o                         
  -8   4   4      21818.79      20610.30       198.00 o                         
  -6   4   4          3.68          0.00        71.92 o                         
  -4   4   4      89186.20      90997.72       465.58 o                         
  -2   4   4      54686.80      52613.34       292.36 o                         
   0   4   4       8339.29       8966.14       118.32 o                         
   2   4   4     250616.33     257664.31      1026.14 o                         
   4   4   4     133245.39     134540.95       598.62 o                         
   6   4   4      35497.09      36047.21       244.23 o                         
   8   4   4      51344.46      49918.23       328.58 o                         
  10   4   4      94552.85      95654.81       527.13 o                         
  12   4   4       4835.27       5234.04       155.68 o                         
  14   4   4       1700.01       2187.66       165.40 o                         
  16   4   4      16090.37      16988.33       346.51 o                         
  18   4   4       4882.51       4985.77       289.15 o                         
  20   4   4       8159.98       9328.87       387.54 o                         
  22   4   4      20557.35      21316.54       851.32 o                         
 -23   5   4       8630.09       9141.82       472.05 o                         
 -21   5   4        555.66        569.92       281.59 o                         
 -19   5   4      26639.74      26741.69       419.02 o                         
 -17   5   4      19106.01      19539.61       341.61 o                         
 -15   5   4        296.15        149.34       132.28 o                         
 -13   5   4      41034.69      40025.04       313.03 o                         
 -11   5   4      26639.93      26485.19       236.39 o                         
  -9   5   4       4443.68       4525.85       126.02 o                         
  -7   5   4      63762.52      64100.80       402.52 o                         
  -5   5   4      86945.83      90480.06       484.37 o                         
  -3   5   4       5278.13       5456.40       109.38 o                         
  -1   5   4     102493.15     103054.62       463.94 o                         
   1   5   4      46308.63      44403.86       244.24 o                         
   3   5   4        710.68        680.82        70.59 o                         
   5   5   4      53788.34      53843.11       322.83 o                         
   7   5   4      69354.01      70544.80       397.58 o                         
   9   5   4        269.19        258.92       101.94 o                         
  11   5   4      24607.49      23929.83       277.06 o                         
  13   5   4      46638.87      46934.22       415.40 o                         
  15   5   4       3238.97       3035.07       215.06 o                         
  17   5   4      12363.06      12912.67       308.36 o                         
  19   5   4      17253.81      16983.68       447.02 o                         
  21   5   4       3914.74       4176.01       501.53 o                         
 -22   6   4       4773.69       4106.29       633.47 o                         
 -20   6   4       7486.09       7081.06       325.17 o                         
 -18   6   4       1913.34       1611.38       204.31 o                         
 -16   6   4      26762.66      24804.03       322.18 o                         
 -14   6   4      10492.09      11054.08       212.01 o                         
 -12   6   4         43.75         35.04       103.98 o                         
 -10   6   4       8253.53       8458.74       170.96 o                         
  -8   6   4      24923.11      24931.72       285.39 o                         
  -6   6   4         19.89          0.00        93.49 o                         
  -4   6   4       7629.91       7469.38       154.77 o                         
  -2   6   4       5959.00       5580.19       108.98 o                         
   0   6   4      17086.61      17153.27       170.26 o                         
   2   6   4      54540.10      52406.03       290.13 o                         
   4   6   4      96261.66      96386.78       471.99 o                         
   6   6   4       6151.10       6107.60       131.87 o                         
   8   6   4      28850.65      27888.61       272.77 o                         
  10   6   4      36898.92      36541.62       352.58 o                         
  12   6   4       3420.51       3586.87       180.16 o                         
  14   6   4        461.79        578.34       195.20 o                         
  16   6   4      14697.31      14346.07       321.60 o                         
  18   6   4       8997.16       8704.44       360.77 o                         
  20   6   4       6070.21       5072.83       484.63 o                         
 -21   7   4       5691.16       6703.04       467.57 o                         
 -19   7   4      44236.56      45824.02       770.71 o                         
 -17   7   4      14915.15      15020.08       320.25 o                         
 -15   7   4       4353.47       4483.09       184.43 o                         
 -13   7   4      43498.15      44460.81       425.50 o                         
 -11   7   4      65512.15      65235.74       463.59 o                         
  -9   7   4        153.47        328.48       140.56 o                         
  -7   7   4      70396.55      69921.28       438.44 o                         
  -5   7   4      65350.80      65689.01       419.27 o                         
  -3   7   4       5418.84       5732.72       120.52 o                         
  -1   7   4      26598.36      25968.66       229.32 o                         
   1   7   4      63519.09      63368.35       358.63 o                         
   3   7   4      23598.73      23517.12       205.43 o                         
   5   7   4      65241.91      65757.59       392.34 o                         
   7   7   4      56190.60      55905.70       392.15 o                         
   9   7   4       2422.84       2754.30       150.97 o                         
  11   7   4      26447.85      25763.97       345.85 o                         
  13   7   4      49800.86      49219.57       475.55 o                         
  15   7   4       1968.23       2039.70       258.70 o                         
  17   7   4      22149.34      23415.09       468.87 o                         
  19   7   4      30492.37      32324.07       798.15 o                         
 -20   8   4       2255.44       2531.29       385.75 o                         
 -18   8   4         52.74          0.00       283.66 o                         
 -16   8   4      12640.71      12623.34       350.97 o                         
 -14   8   4       3097.57       3503.22       231.03 o                         
 -12   8   4       1183.33       1620.76       194.30 o                         
 -10   8   4       6920.46       6818.04       194.12 o                         
  -8   8   4       8000.43       7951.65       191.51 o                         
  -6   8   4        262.90        321.35       131.16 o                         
  -4   8   4       4794.68       5080.67       136.65 o                         
  -2   8   4       8458.64       8037.72       158.12 o                         
   0   8   4          5.80         50.84       103.57 o                         
   2   8   4       7382.89       7449.97       155.31 o                         
   4   8   4       8462.70       8478.20       163.51 o                         
   6   8   4        344.20        403.32       134.65 o                         
   8   8   4       7878.31       8510.45       202.48 o                         
  10   8   4       3769.14       4102.51       199.02 o                         
  12   8   4        156.07         20.49       191.86 o                         
  14   8   4        266.02        783.10       252.61 o                         
  16   8   4       3927.36       3730.26       323.66 o                         
  18   8   4       3446.34       3861.47       542.53 o                         
 -19   9   4      46572.46      46991.81       988.32 o                         
 -17   9   4      27267.90      27564.26       598.56 o                         
 -15   9   4        414.70        240.68       285.85 o                         
 -13   9   4      41914.77      42534.50       519.69 o                         
 -11   9   4      40803.30      40929.17       462.76 o                         
  -9   9   4       5843.31       5489.09       220.60 o                         
  -7   9   4      41481.89      40789.60       423.01 o                         
  -5   9   4      38050.73      38022.17       389.55 o                         
  -3   9   4        471.98        299.29       139.98 o                         
  -1   9   4      71881.59      71627.47       454.23 o                         
   1   9   4      47938.72      48783.05       385.37 o                         
   3   9   4       8070.05       7591.62       189.80 o                         
   5   9   4      43424.27      42260.44       385.25 o                         
   7   9   4      63996.10      63654.44       499.16 o                         
   9   9   4        836.46        763.47       185.93 o                         
  11   9   4      21148.27      21643.44       406.16 o                         
  13   9   4      39990.62      39683.68       581.51 o                         
  15   9   4       1231.57        713.00       375.04 o                         
  17   9   4      14363.85      13492.62       711.07 o                         
 -18  10   4         28.28        789.71       595.24 o                         
 -16  10   4       4730.85       4337.05       474.13 o                         
 -14  10   4        189.34        677.19       328.06 o                         
 -12  10   4        792.30        508.46       261.22 o                         
 -10  10   4       4279.46       4533.95       282.36 o                         
  -8  10   4       2679.66       2713.86       228.67 o                         
  -6  10   4        311.56        487.21       204.72 o                         
  -4  10   4        617.80        435.31       176.49 o                         
  -2  10   4        978.22        874.89       162.33 o                         
   0  10   4       1303.37       1439.34       182.19 o                         
   2  10   4        718.14        554.49       177.98 o                         
   4  10   4       1448.12       1692.28       190.04 o                         
   6  10   4       1523.98       1374.49       208.71 o                         
   8  10   4        155.71        219.10       217.38 o                         
  10  10   4       2797.20       3412.25       276.05 o                         
  12  10   4       1497.42       1287.58       391.05 o                         
  14  10   4        100.54        590.24       403.89 o                         
  16  10   4         38.80        130.78       540.13 o                         
 -15  11   4         56.97         40.26       531.39 o                         
 -13  11   4      27307.70      27862.34       653.22 o                         
 -11  11   4      24876.86      25723.27       559.53 o                         
  -9  11   4       1480.01       1440.07       294.04 o                         
  -7  11   4      38015.28      37132.84       600.36 o                         
  -5  11   4      39851.59      39439.50       553.01 o                         
  -3  11   4         28.05         65.73       212.44 o                         
  -1  11   4      44939.80      43838.41       477.73 o                         
   1  11   4      38184.93      38675.80       484.90 o                         
   3  11   4         33.92        273.87       230.34 o                         
   5  11   4      23742.96      23686.06       436.30 o                         
   7  11   4      25850.87      26210.06       479.77 o                         
   9  11   4        745.65        411.22       297.31 o                         
  11  11   4      11430.37      11142.89       455.87 o                         
  13  11   4      33756.49      33377.44      1093.11 o                         
 -12  12   4       3140.75       3170.95       614.04 o                         
 -10  12   4       4908.91       6147.41       651.20 o                         
  -8  12   4       4728.57       4421.18       452.79 o                         
  -6  12   4        207.10        208.31       410.54 o                         
  -4  12   4      17192.88      16686.95       442.16 o                         
  -2  12   4        746.82        708.69       259.13 o                         
   0  12   4       1417.68       1054.06       277.78 o                         
   2  12   4       6138.32       6953.66       322.66 o                         
   4  12   4        696.65       1085.43       340.38 o                         
   6  12   4        452.53        782.53       366.06 o                         
   8  12   4       3846.66       4063.94       425.22 o                         
  10  12   4       3325.43       4265.85       556.05 o                         
  -7  13   4      26923.41      26463.19       935.23 o                         
  -5  13   4      12910.28      12884.18       637.28 o                         
  -3  13   4        680.42          0.00       542.06 o                         
  -1  13   4      13512.08      13098.70       549.65 o                         
   1  13   4      22709.29      22920.54       717.09 o                         
   3  13   4       1520.55        602.25       456.66 o                         
   5  13   4      21712.88      20764.48       746.84 o                         
 -26   1   5      39398.18      38834.89      1272.28 o                         
 -24   1   5      12628.66      12054.63       422.67 o                         
 -22   1   5        971.64        949.46       267.55 o                         
 -20   1   5      62367.60      61627.83       557.63 o                         
 -18   1   5      35202.05      34753.63       379.47 o                         
 -16   1   5       2932.37       3030.46       133.88 o                         
 -14   1   5      52360.44      53679.56       344.15 o                         
 -12   1   5      61407.59      62156.27       357.95 o                         
 -10   1   5      12877.35      14135.11       158.37 o                         
  -8   1   5      90188.64      87566.91       411.05 o                         
  -6   1   5     110020.89     114037.88       495.90 o                         
  -4   1   5      36940.14      37291.78       197.05 o                         
  -2   1   5      66311.41      67725.23       366.39 o                         
   0   1   5      35125.95      34448.98       196.84 o                         
   2   1   5        551.79        343.90        58.94 o                         
   4   1   5     118505.72     115662.27       525.22 o                         
   6   1   5     264034.94     264141.00      1100.27 o                         
   8   1   5      15125.54      15358.60       189.25 o                         
  10   1   5      73874.11      73397.31       480.75 o                         
  12   1   5      69798.18      70692.72       451.73 o                         
  14   1   5       3339.34       3858.62       160.53 o                         
  16   1   5      11116.91      11296.62       260.01 o                         
  18   1   5      47288.68      46830.60       530.80 o                         
  20   1   5       6790.14       6782.87       349.48 o                         
  22   1   5      10488.09      11036.07       505.51 o                         
 -25   2   5       2325.72       1780.35       509.80 o                         
 -23   2   5       5837.56       4813.60       322.50 o                         
 -21   2   5        759.09        787.95       211.39 o                         
 -19   2   5        833.30        515.37       172.75 o                         
 -17   2   5      12358.07      12548.56       226.36 o                         
 -15   2   5        139.60        210.46       105.90 o                         
 -13   2   5        422.15        390.13        85.95 o                         
 -11   2   5       3878.70       3313.36        92.39 o                         
  -9   2   5       4736.48       5047.05       101.86 o                         
  -7   2   5        254.95        457.25        54.67 o                         
  -5   2   5        137.80        136.70        45.10 o                         
  -3   2   5     111571.67     115791.39       494.10 o                         
  -1   2   5      29307.17      29633.25       164.34 o                         
   1   2   5      33855.72      34174.04       218.61 o                         
   3   2   5      82176.23      80642.22       401.39 o                         
   5   2   5      36733.01      37542.05       250.47 o                         
   7   2   5        375.74        331.71        91.17 o                         
   9   2   5      41356.29      42496.75       295.31 o                         
  11   2   5        963.91        924.07       109.01 o                         
  13   2   5       2076.41       1957.04       138.10 o                         
  15   2   5       3600.53       3669.10       193.14 o                         
  17   2   5       3003.91       2916.07       226.85 o                         
  19   2   5        665.59       1431.06       286.20 o                         
  21   2   5       5816.17       5576.68       414.01 o                         
  23   2   5       4490.69       3890.42       591.44 o                         
 -26   3   5      31765.63      27388.73      2379.62 o                         
 -24   3   5       9711.71       9984.02       524.51 o                         
 -22   3   5        870.24        501.41       275.30 o                         
 -20   3   5      38574.18      37462.91       542.79 o                         
 -18   3   5      34865.47      35026.01       379.20 o                         
 -16   3   5       6948.97       6662.48       172.58 o                         
 -14   3   5     101492.82     102666.64       562.12 o                         
 -12   3   5      76063.17      78522.04       431.46 o                         
 -10   3   5          8.23         50.33        67.84 o                         
  -8   3   5     172302.11     174180.66       724.49 o                         
  -6   3   5     155730.98     158463.78       765.00 o                         
  -4   3   5       7373.98       6871.05       124.27 o                         
  -2   3   5     127026.02     129080.05       540.68 o                         
   0   3   5      74255.09      74180.37       416.49 o                         
   2   3   5        885.82        703.84        61.88 o                         
   4   3   5      50974.80      50212.82       295.55 o                         
   6   3   5     170386.08     170649.78       742.41 o                         
   8   3   5       8366.09       8092.89       148.68 o                         
  10   3   5      74250.07      75017.08       460.75 o                         
  12   3   5      47713.36      48207.83       381.49 o                         
  14   3   5      11360.48      11322.50       229.27 o                         
  16   3   5       9372.13       9543.06       259.97 o                         
  18   3   5      54247.32      53525.57       577.77 o                         
  20   3   5       5091.01       5274.40       383.42 o                         
  22   3   5       7097.98       8734.47       551.47 o                         
 -25   4   5        612.28        467.90       570.76 o                         
 -23   4   5       8739.84       9695.52       501.51 o                         
 -21   4   5      11778.71      12226.94       343.16 o                         
 -19   4   5        373.16        574.19       199.25 o                         
 -17   4   5      34125.04      33363.03       379.92 o                         
 -15   4   5      34426.82      34757.54       312.49 o                         
 -13   4   5          0.69          0.00        95.91 o                         
 -11   4   5      56404.59      55965.08       335.19 o                         
  -9   4   5      55666.26      55601.59       315.90 o                         
  -7   4   5       1972.18       2181.33        96.44 o                         
  -5   4   5      53424.57      52956.84       325.42 o                         
  -3   4   5     130081.54     131031.31       632.11 o                         
  -1   4   5       7361.42       7406.63       108.90 o                         
   1   4   5      68626.89      66435.91       334.98 o                         
   3   4   5      83319.61      81737.84       395.30 o                         
   5   4   5      17547.35      17685.60       177.35 o                         
   7   4   5      32992.22      32430.52       252.17 o                         
   9   4   5      40513.73      39938.75       303.53 o                         
  11   4   5       1608.53       1530.93       125.90 o                         
  13   4   5       3078.53       2944.68       161.22 o                         
  15   4   5      41734.81      41306.91       458.95 o                         
  17   4   5       7631.51       7582.94       265.71 o                         
  19   4   5       9296.67       8923.09       388.38 o                         
  21   4   5      17601.32      19250.57       585.32 o                         
 -24   5   5       2693.85       2154.71       544.52 o                         
 -22   5   5        184.75        615.05       337.98 o                         
 -20   5   5      11531.31      11047.19       313.47 o                         
 -18   5   5      16649.82      16713.33       319.91 o                         
 -16   5   5      16260.37      15473.96       264.88 o                         
 -14   5   5      26783.58      26163.71       307.37 o                         
 -12   5   5      39442.09      39753.72       305.39 o                         
 -10   5   5       1303.90       1191.59       101.53 o                         
  -8   5   5      96814.76      98937.05       563.04 o                         
  -6   5   5     123495.69     124416.02       628.59 o                         
  -4   5   5       4098.09       4140.28       109.57 o                         
  -2   5   5      64842.84      65688.33       334.50 o                         
   0   5   5      59321.47      56701.31       293.15 o                         
   2   5   5        847.55        792.62        68.13 o                         
   4   5   5      19394.08      19410.19       182.29 o                         
   6   5   5      66964.04      66496.59       386.00 o                         
   8   5   5      53752.65      53598.26       362.78 o                         
  10   5   5      50219.27      49495.62       370.22 o                         
  12   5   5      61711.32      61783.16       449.64 o                         
  14   5   5      10613.88      10142.20       241.54 o                         
  16   5   5       3603.09       3292.58       242.05 o                         
  18   5   5      46253.70      45635.49       643.23 o                         
  20   5   5       4571.84       4393.15       433.59 o                         
  22   5   5       4031.67       3401.32       709.93 o                         
 -23   6   5      18426.85      18334.21       562.89 o                         
 -21   6   5      16698.42      16339.67       419.75 o                         
 -19   6   5        316.20        184.61       219.88 o                         
 -17   6   5      37596.33      37479.29       482.86 o                         
 -15   6   5      14764.96      14776.74       262.51 o                         
 -13   6   5         67.67        145.21       125.71 o                         
 -11   6   5      26539.47      26237.80       286.43 o                         
  -9   6   5      26975.67      26439.44       290.06 o                         
  -7   6   5         36.49          0.00       101.53 o                         
  -5   6   5      20838.03      20828.14       235.20 o                         
  -3   6   5      65760.59      65675.24       366.34 o                         
  -1   6   5       1620.27       1596.68        79.49 o                         
   1   6   5      34426.33      33567.45       241.48 o                         
   3   6   5      61732.18      61404.57       352.24 o                         
   5   6   5       3217.03       3044.21       108.77 o                         
   7   6   5      33466.39      32594.18       270.84 o                         
   9   6   5      50685.36      50073.69       374.23 o                         
  11   6   5       6718.57       6975.32       188.99 o                         
  13   6   5      16938.08      17031.40       325.58 o                         
  15   6   5      40522.26      40654.25       467.38 o                         
  17   6   5       5490.72       5093.14       311.55 o                         
  19   6   5       3245.27       3560.30       437.34 o                         
  21   6   5      15330.84      15951.53       748.93 o                         
 -22   7   5        213.24        877.79       449.45 o                         
 -20   7   5       5581.44       5774.46       360.90 o                         
 -18   7   5       2123.68       2591.20       233.23 o                         
 -16   7   5      12855.98      12452.45       255.43 o                         
 -14   7   5       8082.53       8206.36       235.08 o                         
 -12   7   5       3823.97       4288.30       183.09 o                         
 -10   7   5       2347.43       2136.53       151.75 o                         
  -8   7   5      33149.29      32392.06       323.67 o                         
  -6   7   5      25227.78      25922.09       278.27 o                         
  -4   7   5        709.92        533.42       105.49 o                         
  -2   7   5       7241.67       7271.39       136.28 o                         
   0   7   5       8620.57       8511.36       148.18 o                         
   2   7   5        868.21        746.07        92.72 o                         
   4   7   5       6596.36       6697.11       139.74 o                         
   6   7   5      15116.93      15148.29       235.98 o                         
   8   7   5       2885.78       3231.14       144.39 o                         
  10   7   5       7908.81       7551.23       198.61 o                         
  12   7   5       7639.53       7775.24       241.76 o                         
  14   7   5       8794.57       9348.95       298.88 o                         
  16   7   5        424.70        808.70       300.47 o                         
  18   7   5      11922.43      11656.63       476.15 o                         
  20   7   5       1308.99        829.88       669.90 o                         
 -21   8   5      21934.31      21682.28       651.87 o                         
 -19   8   5        295.75        421.40       348.63 o                         
 -17   8   5      21318.05      21856.89       463.90 o                         
 -15   8   5      38127.63      39402.34       491.30 o                         
 -13   8   5        763.06        901.04       191.80 o                         
 -11   8   5      40094.34      40922.13       409.17 o                         
  -9   8   5      66468.39      64433.12       483.28 o                         
  -7   8   5          9.03          0.00       145.45 o                         
  -5   8   5      45751.45      45702.15       377.40 o                         
  -3   8   5      47732.60      48248.03       345.05 o                         
  -1   8   5       2102.94       2007.04       113.65 o                         
   1   8   5      23559.66      23957.94       250.83 o                         
   3   8   5      29217.00      29089.14       281.02 o                         
   5   8   5       6932.68       6977.98       169.23 o                         
   7   8   5      31221.38      30431.78       358.25 o                         
   9   8   5      32061.26      31542.55       377.72 o                         
  11   8   5       9633.49       9988.91       248.91 o                         
  13   8   5      14069.62      14067.15       327.41 o                         
  15   8   5      61605.70      63033.18       754.07 o                         
  17   8   5       9964.99       9695.61       430.01 o                         
  19   8   5       4471.97       5282.01       725.72 o                         
 -20   9   5        218.51        947.54       546.59 o                         
 -18   9   5       2989.14       3410.40       398.06 o                         
 -16   9   5        878.92        912.08       319.26 o                         
 -14   9   5        119.49        176.49       246.10 o                         
 -12   9   5       1377.16       1513.09       206.01 o                         
 -10   9   5       2391.52       2646.95       200.39 o                         
  -8   9   5       1802.25       1548.61       195.75 o                         
  -6   9   5       1127.07       1432.54       167.22 o                         
  -4   9   5          3.75          0.00       150.67 o                         
  -2   9   5       6504.70       6389.32       170.78 o                         
   0   9   5        785.73       1127.10       140.65 o                         
   2   9   5       1004.45       1240.70       150.63 o                         
   4   9   5       5288.63       4759.45       189.27 o                         
   6   9   5       4799.79       4814.61       203.62 o                         
   8   9   5       1181.63       1061.02       185.50 o                         
  10   9   5        673.19        499.37       223.91 o                         
  12   9   5       3750.91       3372.68       286.02 o                         
  14   9   5        340.02        978.25       330.25 o                         
  16   9   5        902.65       2017.36       444.35 o                         
 -17  10   5      34695.44      36138.00      1132.97 o                         
 -15  10   5      38050.08      38841.66       944.46 o                         
 -13  10   5        608.35        744.72       280.35 o                         
 -11  10   5      40669.53      38646.12       569.82 o                         
  -9  10   5      22928.24      23646.13       434.92 o                         
  -7  10   5        711.25        828.51       210.10 o                         
  -5  10   5      41288.95      39804.07       502.95 o                         
  -3  10   5      84554.88      84624.30       593.96 o                         
  -1  10   5         23.63          0.00       158.82 o                         
   1  10   5      37095.23      36255.60       434.52 o                         
   3  10   5      43377.12      42828.53       542.92 o                         
   5  10   5       7399.27       7136.71       232.26 o                         
   7  10   5      24967.67      24675.16       398.24 o                         
   9  10   5      43476.95      43386.00       526.69 o                         
  11  10   5       3154.11       3246.45       316.32 o                         
  13  10   5      19749.94      19861.59       553.49 o                         
  15  10   5      30925.32      30722.95       848.56 o                         
 -16  11   5         82.35        451.12       570.65 o                         
 -14  11   5       2449.96       2570.34       466.66 o                         
 -12  11   5       4881.97       5141.68       386.87 o                         
 -10  11   5       1604.47       1809.14       310.49 o                         
  -8  11   5       2731.16       3012.41       295.15 o                         
  -6  11   5       3755.90       3809.56       304.97 o                         
  -4  11   5        442.54        268.42       261.37 o                         
  -2  11   5       1830.89       1889.86       219.37 o                         
   0  11   5       1233.49       1702.47       212.21 o                         
   2  11   5       2107.29       2203.65       234.22 o                         
   4  11   5        456.55        686.68       238.38 o                         
   6  11   5       2406.25       2559.67       284.50 o                         
   8  11   5        736.80        964.25       305.06 o                         
  10  11   5       2279.43       2578.82       432.33 o                         
  12  11   5       1239.99       1337.78       495.18 o                         
 -13  12   5         14.22        105.03       662.46 o                         
 -11  12   5      24974.31      24820.70      1122.28 o                         
  -9  12   5      28215.49      27680.63       759.62 o                         
  -7  12   5        111.21        411.05       401.22 o                         
  -5  12   5      25205.34      25192.31       596.56 o                         
  -3  12   5      49038.34      48405.29       626.96 o                         
  -1  12   5       5389.02       5569.82       324.79 o                         
   1  12   5      23501.19      23000.78       456.15 o                         
   3  12   5      44169.61      44633.96       704.25 o                         
   5  12   5       4841.40       4836.04       412.57 o                         
   7  12   5      13565.00      14059.32       523.82 o                         
   9  12   5      26050.42      25455.74       809.82 o                         
  -8  13   5       7905.19       7242.39       750.18 o                         
  -6  13   5       4593.63       3323.20       665.18 o                         
  -4  13   5         62.44        580.32       482.61 o                         
  -2  13   5       2686.54       2075.62       514.04 o                         
   0  13   5       9217.56      10338.51       495.98 o                         
   2  13   5       1155.25        544.00       464.16 o                         
   4  13   5       8179.54       8212.42       672.47 o                         
   6  13   5       5983.68       8341.67      1292.68 o                         
 -26   0   6        234.52       2229.64       976.14 o                         
 -24   0   6      11569.31      11057.31       563.90 o                         
 -22   0   6      29249.84      29627.84       677.22 o                         
 -20   0   6      10121.19       9702.16       359.69 o                         
 -18   0   6      54141.67      54101.60       592.01 o                         
 -16   0   6      77135.02      80024.53       679.64 o                         
 -14   0   6       3303.20       3425.71       173.68 o                         
 -12   0   6      70981.56      69985.88       548.91 o                         
 -10   0   6     187909.78     190967.70      1153.82 o                         
  -8   0   6      46851.40      50585.57       360.32 o                         
  -6   0   6     122740.82     125165.36       750.67 o                         
  -4   0   6      95003.45      95025.88       543.65 o                         
  -2   0   6      65827.25      70363.02       502.41 o                         
   0   0   6      77402.97      75538.31       498.09 o                         
   2   0   6      94908.74      92209.48       629.10 o                         
   4   0   6      25814.01      26024.22       286.45 o                         
   6   0   6      33431.76      30881.90       330.07 o                         
   8   0   6     123202.95     123700.14       865.43 o                         
  10   0   6      28763.18      29040.62       371.12 o                         
  12   0   6      20974.95      20109.86       373.18 o                         
  14   0   6      39563.91      38854.05       517.48 o                         
  16   0   6      44535.10      43900.53       643.42 o                         
  18   0   6        122.10          0.00       335.55 o                         
  20   0   6      48789.38      49251.72       969.66 o                         
  22   0   6       9661.40      11355.14       781.76 o                         
 -25   1   6        314.29         32.08       420.31 o                         
 -23   1   6         23.45          0.00       320.17 o                         
 -21   1   6       2249.35       2178.64       227.17 o                         
 -19   1   6       3782.76       3684.77       192.26 o                         
 -17   1   6        584.19        630.79       135.14 o                         
 -15   1   6       3981.46       4115.21       131.48 o                         
 -13   1   6       1113.82       1226.99        91.84 o                         
 -11   1   6          1.53          0.00        70.24 o                         
  -9   1   6       3848.54       3958.08        88.33 o                         
  -7   1   6       3029.07       2989.50        68.88 o                         
  -5   1   6        267.04        385.07        48.54 o                         
  -3   1   6      34310.76      35623.47       196.95 o                         
  -1   1   6        781.58        456.47        49.78 o                         
   1   1   6      78655.16      80283.94       388.45 o                         
   3   1   6      10093.67      10391.18       135.39 o                         
   5   1   6       1164.61       1000.55        76.70 o                         
   7   1   6      23250.89      22909.91       215.33 o                         
   9   1   6       1576.36       1489.17       100.02 o                         
  11   1   6       6303.99       6222.91       156.40 o                         
  13   1   6       4811.47       5244.65       163.53 o                         
  15   1   6        776.67        576.09       191.26 o                         
  17   1   6        126.82        190.89       219.94 o                         
  19   1   6       1889.01       2122.95       299.76 o                         
  21   1   6         56.96         88.13       383.53 o                         
  23   1   6       1976.41       2098.61       627.55 o                         
 -26   2   6        217.53        513.78       563.87 o                         
 -24   2   6      14713.80      15103.11       498.66 o                         
 -22   2   6      26230.00      26147.55       466.35 o                         
 -20   2   6       6784.13       6684.90       228.90 o                         
 -18   2   6      66308.79      65564.62       475.99 o                         
 -16   2   6      71828.14      72830.09       451.82 o                         
 -14   2   6       3819.94       3757.53       118.84 o                         
 -12   2   6     103760.90     106151.38       518.71 o                         
 -10   2   6     140724.91     145311.28       647.99 o                         
  -8   2   6      20956.17      20314.08       162.00 o                         
  -6   2   6      68978.26      70755.77       345.42 o                         
  -4   2   6      63721.70      65037.41       310.03 o                         
  -2   2   6     113854.48     113993.12       509.93 o                         
   0   2   6       1018.08       1030.11        55.65 o                         
   2   2   6     283001.78     283768.78      1149.30 o                         
   4   2   6       6916.97       5947.93       108.91 o                         
   6   2   6      62204.51      59444.54       340.25 o                         
   8   2   6     122395.93     122631.30       618.97 o                         
  10   2   6      10803.94      10434.23       184.33 o                         
  12   2   6      16785.32      17185.04       257.69 o                         
  14   2   6      51296.46      51989.21       447.51 o                         
  16   2   6      42842.15      43698.95       482.50 o                         
  18   2   6      11618.34      11785.12       321.87 o                         
  20   2   6      52778.69      53223.22       738.77 o                         
  22   2   6       5746.62       5941.69       531.54 o                         
 -25   3   6       3520.90       3421.22       590.09 o                         
 -23   3   6       2833.93       2339.94       315.31 o                         
 -21   3   6      14904.73      14675.72       335.65 o                         
 -19   3   6       7254.03       7213.46       233.23 o                         
 -17   3   6       3024.34       3035.28       156.66 o                         
 -15   3   6      21696.88      22068.37       267.90 o                         
 -13   3   6      21916.06      21795.45       223.30 o                         
 -11   3   6         28.66        176.16        76.90 o                         
  -9   3   6      34570.07      34383.37       225.48 o                         
  -7   3   6      22790.20      21799.04       186.43 o                         
  -5   3   6      11469.97      11612.07       148.13 o                         
  -3   3   6      24995.34      22980.60       159.98 o                         
  -1   3   6      41060.00      39813.07       219.28 o                         
   1   3   6        599.51        341.03        61.36 o                         
   3   3   6       5011.92       4477.59        99.42 o                         
   5   3   6      41132.89      39442.42       261.25 o                         
   7   3   6       4834.08       5033.03       119.95 o                         
   9   3   6       9450.11       9433.18       173.22 o                         
  11   3   6      17456.62      16859.91       254.11 o                         
  13   3   6       7964.53       7629.59       200.40 o                         
  15   3   6       3124.12       2408.89       209.00 o                         
  17   3   6      18288.72      18252.04       353.45 o                         
  19   3   6        604.46        419.72       331.84 o                         
  21   3   6        839.44       1256.13       527.53 o                         
  23   3   6       5608.31       3999.08      2537.44 o                         
 -24   4   6      25477.27      25597.84       690.58 o                         
 -22   4   6      22689.83      21504.23       455.01 o                         
 -20   4   6       3750.40       3694.22       235.81 o                         
 -18   4   6      46569.21      45847.80       537.40 o                         
 -16   4   6      76553.83      76073.09       500.87 o                         
 -14   4   6        278.99        185.19       109.53 o                         
 -12   4   6      24928.92      25409.12       226.56 o                         
 -10   4   6      44432.49      42867.27       280.90 o                         
  -8   4   6       2409.82       2704.35       103.86 o                         
  -6   4   6      35239.66      33936.75       258.13 o                         
  -4   4   6     107773.96     111681.42       563.19 o                         
  -2   4   6        704.85        455.57        56.93 o                         
   0   4   6     119855.70     123528.48       561.74 o                         
   2   4   6     156786.48     157200.91       675.64 o                         
   4   4   6      17610.54      17567.85       181.81 o                         
   6   4   6      57107.20      56939.76       333.95 o                         
   8   4   6     100917.91     101450.23       544.33 o                         
  10   4   6       9394.61       9414.54       180.86 o                         
  12   4   6       4943.68       4813.20       164.17 o                         
  14   4   6       6914.46       6895.69       217.26 o                         
  16   4   6      13122.67      13086.64       291.84 o                         
  18   4   6       2142.03       2018.40       315.47 o                         
  20   4   6      26792.57      26655.83       602.39 o                         
  22   4   6       2883.41       3497.59       587.84 o                         
 -23   5   6         37.73         21.69       398.83 o                         
 -21   5   6      14453.75      14412.29       350.07 o                         
 -19   5   6      30957.00      30776.62       453.47 o                         
 -17   5   6        915.52        889.51       167.76 o                         
 -15   5   6      36294.45      35003.78       311.22 o                         
 -13   5   6      28991.43      30100.74       277.29 o                         
 -11   5   6       2225.85       2312.14       120.12 o                         
  -9   5   6      24279.79      24430.96       260.01 o                         
  -7   5   6      51939.86      51816.28       358.27 o                         
  -5   5   6      10681.63      10705.64       169.92 o                         
  -3   5   6      42797.33      42292.51       263.70 o                         
  -1   5   6     124524.16     126941.55       554.75 o                         
   1   5   6       3766.60       3866.72        90.52 o                         
   3   5   6      24999.91      24665.00       210.15 o                         
   5   5   6      71855.14      70638.48       419.35 o                         
   7   5   6      15477.18      15377.67       213.28 o                         
   9   5   6      11553.05      11173.69       201.71 o                         
  11   5   6      51302.95      51387.73       407.94 o                         
  13   5   6      17309.69      16692.95       308.43 o                         
  15   5   6       7238.52       7065.89       258.17 o                         
  17   5   6      27439.80      26914.19       517.08 o                         
  19   5   6       9729.97       9872.65       447.30 o                         
  21   5   6        617.35        264.67       523.09 o                         
 -24   6   6       9158.83       8922.38       654.89 o                         
 -22   6   6       6738.87       6583.94       419.91 o                         
 -20   6   6        272.94        454.67       280.59 o                         
 -18   6   6      19384.96      18542.31       331.77 o                         
 -16   6   6       8633.73       9518.36       215.57 o                         
 -14   6   6          1.08        105.56       153.64 o                         
 -12   6   6       8480.88       8745.83       188.51 o                         
 -10   6   6      39597.64      40101.24       358.20 o                         
  -8   6   6        933.33        925.39       114.12 o                         
  -6   6   6      12827.93      12901.12       218.30 o                         
  -4   6   6      36359.22      37357.13       301.01 o                         
  -2   6   6       9278.22       8957.46       143.89 o                         
   0   6   6       9775.67       9425.37       146.49 o                         
   2   6   6      36496.80      36059.52       286.69 o                         
   4   6   6      14828.53      15107.29       193.88 o                         
   6   6   6       5951.67       5564.12       143.79 o                         
   8   6   6      31886.78      32231.42       312.33 o                         
  10   6   6       5007.92       5498.36       178.01 o                         
  12   6   6       2777.57       2519.50       187.78 o                         
  14   6   6       4871.90       5047.31       231.90 o                         
  16   6   6       6810.04       7112.99       307.69 o                         
  18   6   6       1565.05       1617.80       396.57 o                         
  20   6   6       9881.67      10410.10       579.73 o                         
 -23   7   6        294.84        284.13       577.99 o                         
 -21   7   6      21487.25      21897.79       523.27 o                         
 -19   7   6      19108.65      19886.02       414.89 o                         
 -17   7   6        337.85        404.52       221.77 o                         
 -15   7   6      23881.23      23978.42       445.77 o                         
 -13   7   6      25826.56      25973.41       373.98 o                         
 -11   7   6       1928.09       1982.96       157.81 o                         
  -9   7   6      33270.05      33517.54       352.67 o                         
  -7   7   6      65042.05      64512.94       453.25 o                         
  -5   7   6       8467.99       8837.55       193.06 o                         
  -3   7   6      18829.07      18773.12       216.69 o                         
  -1   7   6     112596.29     113570.59       550.79 o                         
   1   7   6      10288.02      10220.18       176.41 o                         
   3   7   6      11586.80      11784.50       186.69 o                         
   5   7   6      21409.33      21135.59       248.13 o                         
   7   7   6      17305.89      17258.69       258.38 o                         
   9   7   6       8735.61       8998.40       214.71 o                         
  11   7   6      41629.49      42564.29       452.09 o                         
  13   7   6      10238.87      10704.67       278.25 o                         
  15   7   6      10192.10      10818.13       346.82 o                         
  17   7   6      35380.46      34185.41       722.97 o                         
  19   7   6      20432.15      19268.42       729.90 o                         
 -20   8   6        981.09       1144.75       406.21 o                         
 -18   8   6       3098.86       3573.19       335.41 o                         
 -16   8   6       1924.70       1608.39       251.88 o                         
 -14   8   6        541.62        524.65       241.48 o                         
 -12   8   6       1894.70       1747.24       205.32 o                         
 -10   8   6      11591.04      11380.96       253.87 o                         
  -8   8   6       1081.57       1143.67       153.29 o                         
  -6   8   6       4676.54       4688.19       174.25 o                         
  -4   8   6        782.23        661.91       136.17 o                         
  -2   8   6       1415.53       1508.51       113.10 o                         
   0   8   6       2220.35       2290.64       120.54 o                         
   2   8   6       3171.50       3100.69       128.99 o                         
   4   8   6       6372.99       6511.45       153.10 o                         
   6   8   6       1193.90       1274.01       166.68 o                         
   8   8   6      10291.16      10756.32       239.80 o                         
  10   8   6       3364.07       3136.89       209.03 o                         
  12   8   6        107.49        672.00       233.10 o                         
  14   8   6       4381.02       4315.71       297.62 o                         
  16   8   6       4052.06       3353.55       367.85 o                         
  18   8   6         13.08        269.53       551.90 o                         
 -19   9   6      33032.82      33151.40       804.57 o                         
 -17   9   6       1250.17       1316.06       369.51 o                         
 -15   9   6      26645.16      26540.53       508.12 o                         
 -13   9   6      26083.15      27310.82       442.73 o                         
 -11   9   6       1180.93       1238.67       210.45 o                         
  -9   9   6      11076.98      11408.93       291.90 o                         
  -7   9   6      47232.43      46679.57       443.34 o                         
  -5   9   6       2895.09       2804.73       177.41 o                         
  -3   9   6      42254.20      41464.91       375.88 o                         
  -1   9   6      90166.72      89659.83       537.93 o                         
   1   9   6       7982.62       8259.17       198.13 o                         
   3   9   6      33216.97      33001.61       370.47 o                         
   5   9   6      66322.74      66069.52       490.03 o                         
   7   9   6      21040.90      20376.08       366.83 o                         
   9   9   6      24274.53      24404.86       417.46 o                         
  11   9   6      43597.62      44216.80       678.73 o                         
  13   9   6       5177.30       5048.42       351.73 o                         
  15   9   6       9002.10      10408.00       485.59 o                         
  17   9   6      26718.27      28635.26      1296.39 o                         
 -18  10   6       1141.11       2975.11       776.26 o                         
 -16  10   6        116.08        516.24       456.02 o                         
 -14  10   6        184.89         52.73       305.68 o                         
 -12  10   6         34.86        143.43       287.28 o                         
 -10  10   6       3842.52       3578.79       294.96 o                         
  -8  10   6       1713.35       2118.74       226.50 o                         
  -6  10   6        326.61          0.00       196.39 o                         
  -4  10   6        718.60        699.02       225.45 o                         
  -2  10   6       1421.43       1627.17       178.57 o                         
   0  10   6       2956.21       2870.35       184.30 o                         
   2  10   6       3844.24       4080.00       202.86 o                         
   4  10   6        710.80       1084.96       193.97 o                         
   6  10   6        130.67        447.32       212.84 o                         
   8  10   6        107.44          0.00       235.00 o                         
  10  10   6        328.08        349.98       291.87 o                         
  12  10   6          0.84        315.58       443.54 o                         
  14  10   6          0.92          0.00       451.71 o                         
 -15  11   6      39816.56      40374.48      1020.65 o                         
 -13  11   6      46783.58      47696.55       988.18 o                         
 -11  11   6         39.60        289.80       357.52 o                         
  -9  11   6      30614.94      30478.72       627.22 o                         
  -7  11   6      35656.16      34875.60       576.20 o                         
  -5  11   6       1252.57       1053.80       282.24 o                         
  -3  11   6      34157.95      33238.03       555.59 o                         
  -1  11   6      52835.41      52135.67       523.34 o                         
   1  11   6       1160.36       1470.64       234.86 o                         
   3  11   6      14081.14      13991.89       318.48 o                         
   5  11   6      38522.03      38762.92       607.07 o                         
   7  11   6      10599.83      10280.16       356.66 o                         
   9  11   6      10609.50      10326.40       452.05 o                         
  11  11   6      35119.83      34206.95       804.98 o                         
  13  11   6       6523.04       4415.64      1013.62 o                         
 -12  12   6       7525.42       9075.70       843.14 o                         
 -10  12   6       6713.72       7653.93       540.96 o                         
  -8  12   6          9.64         10.18       399.10 o                         
  -6  12   6       4162.52       3836.86       432.65 o                         
  -4  12   6      16091.65      15966.66       438.26 o                         
  -2  12   6       1726.82       2188.46       326.35 o                         
   0  12   6       8113.16       8782.43       359.66 o                         
   2  12   6       8967.35       9363.38       395.01 o                         
   4  12   6        146.83          0.00       403.19 o                         
   6  12   6       5274.78       5332.65       453.72 o                         
   8  12   6        754.31       1476.14       474.61 o                         
  10  12   6        146.42          0.00      1712.01 o                         
  -7  13   6      15685.94      15799.74       791.10 o                         
  -5  13   6       1600.05       2075.25       620.16 o                         
  -3  13   6      15221.83      15250.68       656.12 o                         
  -1  13   6      24028.20      24126.31       813.64 o                         
   1  13   6       2774.86       2838.50       504.42 o                         
   3  13   6       9688.26      10881.49       614.49 o                         
   5  13   6      23402.80      26322.74      1228.78 o                         
 -26   1   7      45107.22      44461.42      1228.86 o                         
 -24   1   7        114.92          0.00       326.29 o                         
 -22   1   7      31103.15      32580.99       524.81 o                         
 -20   1   7      78113.06      78304.20       588.41 o                         
 -18   1   7        141.75        127.33       155.80 o                         
 -16   1   7      44216.24      44567.36       349.33 o                         
 -14   1   7      26198.75      26780.45       247.27 o                         
 -12   1   7      13357.79      13487.40       169.33 o                         
 -10   1   7      48013.10      48496.62       282.87 o                         
  -8   1   7     282470.12     293041.97      1156.42 o                         
  -6   1   7      45790.81      46945.29       248.39 o                         
  -4   1   7     199939.22     209911.66       846.19 o                         
  -2   1   7     387780.59     408246.25      1554.97 o                         
   0   1   7      65008.91      65035.06       311.82 o                         
   2   1   7     165497.22     164806.88       747.04 o                         
   4   1   7     112598.58     110324.95       529.47 o                         
   6   1   7      42027.59      43106.77       316.55 o                         
   8   1   7       6754.70       5397.15       125.88 o                         
  10   1   7     177084.08     179489.66       877.24 o                         
  12   1   7      30862.36      31085.09       314.79 o                         
  14   1   7      18713.58      18442.16       317.27 o                         
  16   1   7      76319.06      76311.13       612.86 o                         
  18   1   7      19958.77      19767.42       416.00 o                         
  20   1   7       8306.93       8794.78       406.57 o                         
  22   1   7      27673.01      26473.00       778.69 o                         
 -25   2   7       4288.22       4585.76       434.87 o                         
 -23   2   7       1800.93       1618.15       285.82 o                         
 -21   2   7       4987.84       4976.57       253.65 o                         
 -19   2   7       3006.27       3158.13       184.11 o                         
 -17   2   7       4764.79       4752.08       157.14 o                         
 -15   2   7         11.53          0.00       102.22 o                         
 -13   2   7      10063.62      10245.63       160.71 o                         
 -11   2   7        777.52        874.95        79.56 o                         
  -9   2   7       6539.75       6404.95       110.16 o                         
  -7   2   7        828.44        578.34        59.55 o                         
  -5   2   7      15611.14      15077.85       136.86 o                         
  -3   2   7       2928.25       3063.06        66.50 o                         
  -1   2   7      17318.96      17588.41       135.18 o                         
   1   2   7       1429.41       1665.50        65.79 o                         
   3   2   7        215.97         90.13        64.97 o                         
   5   2   7       2936.73       3018.63        93.35 o                         
   7   2   7       4302.91       4084.55       109.25 o                         
   9   2   7       2815.34       3081.95       122.13 o                         
  11   2   7         12.88          0.00       120.61 o                         
  13   2   7       2538.68       2786.72       159.94 o                         
  15   2   7       1425.67        961.61       195.94 o                         
  17   2   7       2404.89       2156.60       247.25 o                         
  19   2   7        893.99        305.99       314.74 o                         
  21   2   7       3985.48       4152.55       463.16 o                         
 -26   3   7      24995.60      23494.60       879.31 o                         
 -24   3   7         60.37         99.74       410.28 o                         
 -22   3   7      20025.41      20147.28       416.14 o                         
 -20   3   7      36391.82      35728.62       454.45 o                         
 -18   3   7        124.12          0.00       161.60 o                         
 -16   3   7      65890.23      66648.10       453.10 o                         
 -14   3   7      45968.07      46737.01       346.01 o                         
 -12   3   7      10670.21      10744.43       169.61 o                         
 -10   3   7      50273.69      50316.16       291.23 o                         
  -8   3   7     267492.53     276974.78      1152.21 o                         
  -6   3   7      15465.43      15292.17       172.18 o                         
  -4   3   7      52239.02      50229.70       274.25 o                         
  -2   3   7      63730.30      60788.73       314.09 o                         
   0   3   7      18680.45      17468.68       151.64 o                         
   2   3   7      51756.01      51025.94       295.88 o                         
   4   3   7     107963.53     105235.06       523.26 o                         
   6   3   7       7731.11       7063.58       134.40 o                         
   8   3   7       4543.77       4414.03       128.38 o                         
  10   3   7     110957.29     112706.16       602.53 o                         
  12   3   7      62597.42      63047.38       447.01 o                         
  14   3   7       2296.67       2781.12       205.59 o                         
  16   3   7      48993.56      49524.83       526.86 o                         
  18   3   7      34709.45      34020.62       602.78 o                         
  20   3   7       3619.01       3531.14       431.72 o                         
  22   3   7      15774.29      15920.24       678.83 o                         
 -25   4   7      10782.12       9614.57       599.60 o                         
 -23   4   7      13592.24      13620.03       427.39 o                         
 -21   4   7        900.10        449.80       259.51 o                         
 -19   4   7       5800.72       6275.68       227.35 o                         
 -17   4   7      29188.76      29721.01       366.10 o                         
 -15   4   7       4434.45       4610.09       144.09 o                         
 -13   4   7      15460.92      15692.39       202.66 o                         
 -11   4   7      44580.48      44233.71       296.57 o                         
  -9   4   7      15112.57      14717.11       205.50 o                         
  -7   4   7      50660.49      49299.59       321.40 o                         
  -5   4   7      67072.48      66298.78       393.41 o                         
  -3   4   7      14649.18      15559.41       151.32 o                         
  -1   4   7       6190.56       5539.99       102.40 o                         
   1   4   7     101772.55     102481.83       478.00 o                         
   3   4   7      46803.10      45829.93       289.65 o                         
   5   4   7      21218.26      20178.87       208.34 o                         
   7   4   7      36045.60      35035.31       282.43 o                         
   9   4   7      10289.18       9896.90       185.95 o                         
  11   4   7       5651.76       5646.15       170.68 o                         
  13   4   7      34477.04      33269.71       394.84 o                         
  15   4   7       2550.70       2543.09       224.58 o                         
  17   4   7       1608.82       1741.77       280.02 o                         
  19   4   7      12853.46      13699.96       463.20 o                         
  21   4   7       7070.40       6204.67       567.78 o                         
 -24   5   7         13.78          0.00       454.02 o                         
 -22   5   7      12266.27      12128.09       386.37 o                         
 -20   5   7      13242.17      12867.73       311.14 o                         
 -18   5   7         52.47          0.00       183.90 o                         
 -16   5   7      46928.23      46185.81       388.54 o                         
 -14   5   7      42970.79      43364.41       341.97 o                         
 -12   5   7         52.33        146.84       118.62 o                         
 -10   5   7       9553.59       9402.19       198.19 o                         
  -8   5   7     111480.33     113818.07       629.64 o                         
  -6   5   7      30250.81      30191.64       266.42 o                         
  -4   5   7      17468.09      17118.28       197.64 o                         
  -2   5   7      32101.59      30437.78       213.09 o                         
   0   5   7       2768.51       3033.14        89.40 o                         
   2   5   7      17974.80      17862.06       181.41 o                         
   4   5   7      47484.96      47649.33       321.40 o                         
   6   5   7      21694.93      21473.03       222.53 o                         
   8   5   7      14149.35      13860.93       220.49 o                         
  10   5   7     104183.35     106030.71       590.49 o                         
  12   5   7      32834.76      32259.75       369.31 o                         
  14   5   7       3613.37       3962.27       232.20 o                         
  16   5   7      16399.99      16693.62       359.58 o                         
  18   5   7      10546.05      10210.67       417.43 o                         
  20   5   7       1117.75       2154.54       524.86 o                         
 -23   6   7      19871.93      19645.69       571.13 o                         
 -21   6   7        329.86          0.00       314.97 o                         
 -19   6   7      17568.13      17278.51       364.16 o                         
 -17   6   7      33305.93      33533.29       412.37 o                         
 -15   6   7       3441.43       3508.52       212.08 o                         
 -13   6   7      33189.34      32816.96       359.68 o                         
 -11   6   7      37034.12      37715.56       356.78 o                         
  -9   6   7       1518.61       1610.43       127.20 o                         
  -7   6   7      33304.91      33275.35       314.42 o                         
  -5   6   7      65835.25      66497.37       429.45 o                         
  -3   6   7       4514.57       4670.10       106.13 o                         
  -1   6   7      33673.04      33153.58       234.63 o                         
   1   6   7      57816.22      57257.31       342.01 o                         
   3   6   7      10293.61       9892.67       163.47 o                         
   5   6   7        370.16        474.90       106.55 o                         
   7   6   7      53300.73      53416.11       388.96 o                         
   9   6   7      34217.52      33673.20       352.63 o                         
  11   6   7       6739.80       7161.70       217.89 o                         
  13   6   7      32364.45      32183.97       442.05 o                         
  15   6   7      10898.34      11274.59       323.61 o                         
  17   6   7       1136.60       1241.55       338.67 o                         
  19   6   7      17104.50      16566.10       578.16 o                         
 -22   7   7       8172.68       7979.74       508.19 o                         
 -20   7   7       2372.21       2252.20       303.74 o                         
 -18   7   7       1264.37       1568.31       272.22 o                         
 -16   7   7      14143.69      13923.49       295.19 o                         
 -14   7   7       5310.19       5467.73       212.45 o                         
 -12   7   7         40.75        116.36       166.97 o                         
 -10   7   7      22389.03      22557.26       317.54 o                         
  -8   7   7      33319.71      33318.24       341.90 o                         
  -6   7   7        215.10        139.95       120.72 o                         
  -4   7   7       5038.60       4942.53       148.44 o                         
  -2   7   7       5753.44       5826.92       123.25 o                         
   0   7   7       4249.01       4035.44       116.91 o                         
   2   7   7       1887.94       1919.35       110.28 o                         
   4   7   7       8565.37       8794.95       172.02 o                         
   6   7   7         67.75        157.42       128.11 o                         
   8   7   7        578.30        840.58       158.34 o                         
  10   7   7       4927.21       5153.51       199.22 o                         
  12   7   7      16359.95      15701.29       315.35 o                         
  14   7   7         97.34        280.32       270.69 o                         
  16   7   7       4779.63       5015.73       354.55 o                         
  18   7   7       8815.43       8822.95       502.24 o                         
 -21   8   7         33.84        601.38       424.94 o                         
 -19   8   7      19386.80      19145.23       518.31 o                         
 -17   8   7      42664.89      42368.58       828.45 o                         
 -15   8   7       3401.09       3715.19       251.53 o                         
 -13   8   7      28766.48      29173.29       420.27 o                         
 -11   8   7      77345.87      78362.50       595.32 o                         
  -9   8   7       2482.02       2763.72       184.27 o                         
  -7   8   7      32117.75      32937.94       371.17 o                         
  -5   8   7      61159.19      60903.17       444.45 o                         
  -3   8   7      11329.26      11035.54       189.02 o                         
  -1   8   7      30197.73      31008.97       280.70 o                         
   1   8   7      63748.32      63723.78       410.41 o                         
   3   8   7      13082.53      13213.01       229.87 o                         
   5   8   7       5304.21       5680.66       179.63 o                         
   7   8   7      58869.71      59205.09       499.68 o                         
   9   8   7      28135.07      28053.83       392.93 o                         
  11   8   7      12751.95      13147.66       301.77 o                         
  13   8   7      48436.32      49081.21       587.72 o                         
  15   8   7      15179.50      14492.57       437.84 o                         
  17   8   7       7409.04       7158.34       520.48 o                         
 -20   9   7       1870.57       2288.24       627.48 o                         
 -18   9   7        407.99        559.49       376.97 o                         
 -16   9   7        114.83        145.25       291.10 o                         
 -14   9   7         21.62          0.67       267.13 o                         
 -12   9   7         24.25          0.00       226.76 o                         
 -10   9   7        334.12        332.68       200.87 o                         
  -8   9   7       5083.47       4727.58       225.00 o                         
  -6   9   7         82.15          0.00       163.06 o                         
  -4   9   7       1351.64       1238.10       175.24 o                         
  -2   9   7      10259.81      10258.70       201.84 o                         
   0   9   7      12410.27      12275.36       241.40 o                         
   2   9   7       4942.05       5117.22       175.78 o                         
   4   9   7       8711.70       8343.86       226.77 o                         
   6   9   7       2622.36       2855.64       207.34 o                         
   8   9   7       1936.08       2206.18       217.96 o                         
  10   9   7       2279.44       2341.31       271.77 o                         
  12   9   7         49.67          0.00       303.60 o                         
  14   9   7        524.72        197.72       380.54 o                         
  16   9   7       1199.86       1068.58       591.99 o                         
 -17  10   7      42955.51      43299.46      1092.05 o                         
 -15  10   7       2936.10       2876.89       422.12 o                         
 -13  10   7      22546.54      23308.86       518.05 o                         
 -11  10   7      30507.28      32910.73       636.07 o                         
  -9  10   7       9062.40       8891.55       330.56 o                         
  -7  10   7      11655.06      11318.85       276.22 o                         
  -5  10   7      51577.86      50994.44       511.68 o                         
  -3  10   7       6522.67       7244.15       220.80 o                         
  -1  10   7      25099.72      24833.38       385.58 o                         
   1  10   7      59245.16      59738.38       510.54 o                         
   3  10   7       7167.50       7833.30       238.36 o                         
   5  10   7       9296.19       9481.51       280.37 o                         
   7  10   7      63893.54      63169.06       618.92 o                         
   9  10   7      18154.61      18249.56       401.89 o                         
  11  10   7      10476.42      10813.58       423.66 o                         
  13  10   7      30570.83      30555.23       747.07 o                         
 -16  11   7        533.11        629.77       627.32 o                         
 -14  11   7       3917.12       4486.31       482.47 o                         
 -12  11   7        279.25          0.00       382.27 o                         
 -10  11   7         19.76        626.09       319.95 o                         
  -8  11   7       2338.26       2469.41       299.65 o                         
  -6  11   7       2480.42       2121.42       291.07 o                         
  -4  11   7        682.70        603.57       264.34 o                         
  -2  11   7       1589.42       1773.26       230.89 o                         
   0  11   7        226.71        546.55       216.96 o                         
   2  11   7        497.48        555.59       251.19 o                         
   4  11   7       3359.71       3939.87       297.79 o                         
   6  11   7        582.68        798.50       291.63 o                         
   8  11   7         27.71        450.43       362.19 o                         
  10  11   7       3897.29       4343.84       485.86 o                         
  12  11   7       1828.14       2464.68       627.83 o                         
 -13  12   7      18115.80      18544.33      1687.10 o                         
 -11  12   7      27718.22      26880.73       928.83 o                         
  -9  12   7       2204.47       1877.04       563.16 o                         
  -7  12   7       9311.68       9174.21       464.42 o                         
  -5  12   7      40482.29      39630.46       765.02 o                         
  -3  12   7      10462.68      10138.95       442.88 o                         
  -1  12   7      18421.03      18845.84       465.09 o                         
   1  12   7      39566.86      39932.51       682.90 o                         
   3  12   7       7613.22       7423.91       428.36 o                         
   5  12   7       5536.65       5667.57       455.27 o                         
   7  12   7      23647.41      22970.34       688.22 o                         
   9  12   7       9817.14       7918.40       748.53 o                         
  -8  13   7       7024.45       7051.93      2070.45 o                         
  -6  13   7       2591.28       2555.84       777.74 o                         
  -4  13   7       3206.91       2370.17       631.47 o                         
  -2  13   7      16006.11      15532.88       653.61 o                         
   0  13   7       5881.03       5429.10       550.38 o                         
   2  13   7       1675.49       1514.44       686.58 o                         
   4  13   7       9541.89       9926.64       700.36 o                         
 -26   0   8      19085.41      18210.51      1007.94 o                         
 -24   0   8      33000.26      30883.52      1042.52 o                         
 -22   0   8       3184.31       3827.08       376.27 o                         
 -20   0   8      15655.85      16068.96       425.31 o                         
 -18   0   8      78974.10      77422.74       720.75 o                         
 -16   0   8      16696.70      16994.42       357.10 o                         
 -14   0   8      45803.48      45646.09       456.84 o                         
 -12   0   8     174081.36     178770.70      1122.55 o                         
 -10   0   8        431.82        311.02        90.76 o                         
  -8   0   8      49726.34      46813.79       372.32 o                         
  -6   0   8      51585.65      48663.57       470.10 o                         
  -4   0   8       1138.68       1069.15        84.96 o                         
  -2   0   8      83867.09      85874.76       558.88 o                         
   0   0   8       1399.59       1293.45        90.20 o                         
   2   0   8      19747.53      21866.44       302.81 o                         
   4   0   8      89195.54      93143.52       653.00 o                         
   6   0   8     179133.12     177485.41      1154.38 o                         
   8   0   8      59459.95      59328.00       569.45 o                         
  10   0   8      19028.69      19226.11       357.33 o                         
  12   0   8     135282.48     138270.86      1032.62 o                         
  14   0   8      28476.14      28392.63       539.05 o                         
  16   0   8         14.25          0.00       299.21 o                         
  18   0   8      22831.13      23818.35       689.50 o                         
  20   0   8      24526.74      25248.70       779.80 o                         
  22   0   8          0.26        916.92       835.07 o                         
 -25   1   8          5.06          0.00       535.10 o                         
 -23   1   8       1155.03       1161.92       269.15 o                         
 -21   1   8       4834.60       4432.08       223.07 o                         
 -19   1   8       1476.15       1387.80       173.72 o                         
 -17   1   8      13597.48      13501.25       236.57 o                         
 -15   1   8      12171.71      12324.85       198.56 o                         
 -13   1   8       4703.99       4841.02       120.55 o                         
 -11   1   8       1872.00       1689.17        81.63 o                         
  -9   1   8       3673.75       4228.05        90.48 o                         
  -7   1   8       1890.27       1944.05        71.83 o                         
  -5   1   8       2588.63       2638.56        69.70 o                         
  -3   1   8       1974.45       2201.17        70.71 o                         
  -1   1   8       6977.91       6914.85       109.03 o                         
   1   1   8       2541.46       2306.56        79.08 o                         
   3   1   8         51.40        230.93        70.83 o                         
   5   1   8      11264.47      12219.89       181.67 o                         
   7   1   8       4733.61       4661.36       121.94 o                         
   9   1   8       4018.14       4357.63       135.36 o                         
  11   1   8       3084.96       3552.30       146.08 o                         
  13   1   8       2895.94       2939.10       162.83 o                         
  15   1   8         34.29        145.05       187.53 o                         
  17   1   8       2354.52       2138.14       246.63 o                         
  19   1   8         50.07        100.36       329.12 o                         
  21   1   8        429.50        409.77       463.02 o                         
 -26   2   8      20920.21      19921.72       806.23 o                         
 -24   2   8      34099.75      34919.80       679.15 o                         
 -22   2   8        811.47        752.69       241.49 o                         
 -20   2   8      14958.13      14778.27       291.23 o                         
 -18   2   8      27267.69      27664.19       332.60 o                         
 -16   2   8       8781.37       9122.37       182.80 o                         
 -14   2   8      17068.52      17267.93       210.01 o                         
 -12   2   8     134460.34     138743.23       669.50 o                         
 -10   2   8      30617.12      30857.02       221.84 o                         
  -8   2   8      96920.02     100046.25       461.97 o                         
  -6   2   8      87745.99      88271.15       418.10 o                         
  -4   2   8      55519.77      56738.07       283.43 o                         
  -2   2   8      17644.54      18283.41       143.58 o                         
   0   2   8     129473.88     127080.62       542.94 o                         
   2   2   8     155018.39     157338.58       704.58 o                         
   4   2   8      53722.11      53817.50       323.21 o                         
   6   2   8     132056.06     131565.47       618.64 o                         
   8   2   8      32532.62      32093.50       278.80 o                         
  10   2   8       7942.88       7813.30       174.73 o                         
  12   2   8     112789.38     114182.20       674.38 o                         
  14   2   8      29372.08      28797.71       398.44 o                         
  16   2   8       2156.18       1887.70       233.80 o                         
  18   2   8      29511.92      30232.58       561.51 o                         
  20   2   8      28495.61      28495.80       612.83 o                         
  22   2   8         61.01          0.00       675.22 o                         
 -25   3   8         87.43          0.00       457.44 o                         
 -23   3   8       3866.72       3410.47       319.96 o                         
 -21   3   8       4598.08       4451.08       256.42 o                         
 -19   3   8        702.58        287.24       185.26 o                         
 -17   3   8       7925.14       8217.42       192.50 o                         
 -15   3   8      55164.73      54272.11       382.21 o                         
 -13   3   8       2506.43       2723.68       107.93 o                         
 -11   3   8      15441.65      15008.79       177.93 o                         
  -9   3   8      73947.43      75057.97       373.20 o                         
  -7   3   8      12696.47      12657.05       139.39 o                         
  -5   3   8       3645.18       3752.50        79.40 o                         
  -3   3   8       8000.58       7469.06       135.53 o                         
  -1   3   8     112268.30     116164.22       483.45 o                         
   1   3   8        892.77        695.93        67.20 o                         
   3   3   8      36759.30      34352.78       249.97 o                         
   5   3   8      17161.88      16879.54       183.58 o                         
   7   3   8         35.63         88.22        91.08 o                         
   9   3   8       7566.92       7368.70       160.60 o                         
  11   3   8       5869.33       6092.06       171.40 o                         
  13   3   8         30.35          0.00       180.64 o                         
  15   3   8       7058.20       7350.55       262.12 o                         
  17   3   8       2254.69       1658.49       302.94 o                         
  19   3   8        272.33        101.47       377.41 o                         
  21   3   8       4985.45       4591.49       530.13 o                         
 -24   4   8      19782.68      18581.49       565.59 o                         
 -22   4   8       5774.88       5343.20       303.70 o                         
 -20   4   8       4647.20       4031.22       229.21 o                         
 -18   4   8      46598.48      45219.96       445.51 o                         
 -16   4   8      11304.52      11594.52       225.76 o                         
 -14   4   8      10176.31      10243.46       182.82 o                         
 -12   4   8      54599.07      54358.53       337.88 o                         
 -10   4   8      34923.61      35697.27       272.72 o                         
  -8   4   8      47444.12      47141.09       333.92 o                         
  -6   4   8     134284.62     137111.20       691.98 o                         
  -4   4   8      18258.53      18637.37       191.05 o                         
  -2   4   8        203.30        346.35        61.80 o                         
   0   4   8      89448.02      89526.39       427.28 o                         
   2   4   8      75114.39      76324.95       399.69 o                         
   4   4   8       8653.49       8721.89       159.24 o                         
   6   4   8      48048.66      47985.27       324.32 o                         
   8   4   8      32916.68      33271.27       295.26 o                         
  10   4   8       1790.45       1737.10       138.41 o                         
  12   4   8      33214.72      33091.77       372.91 o                         
  14   4   8      15666.74      15724.74       316.48 o                         
  16   4   8       1167.77        770.60       260.47 o                         
  18   4   8      15912.02      16669.13       451.48 o                         
  20   4   8      17396.42      17337.45       687.95 o                         
 -25   5   8        320.07        170.84       747.82 o                         
 -23   5   8      16642.90      16493.47       496.82 o                         
 -21   5   8      21643.84      21754.48       440.64 o                         
 -19   5   8       4993.30       4819.39       221.71 o                         
 -17   5   8      11245.03      11904.14       242.47 o                         
 -15   5   8      72724.97      73419.12       488.64 o                         
 -13   5   8       9887.55       9729.14       197.07 o                         
 -11   5   8      18482.39      18604.79       234.42 o                         
  -9   5   8      38158.02      38455.39       317.60 o                         
  -7   5   8       8238.44       7928.61       162.09 o                         
  -5   5   8      13649.41      13580.87       191.63 o                         
  -3   5   8      45396.84      45562.47       264.73 o                         
  -1   5   8      27472.18      27526.85       209.85 o                         
   1   5   8      22170.61      21958.96       194.85 o                         
   3   5   8      79956.59      78303.92       426.29 o                         
   5   5   8      24727.32      24290.92       254.46 o                         
   7   5   8       3524.40       3268.15       129.01 o                         
   9   5   8      51691.95      51423.48       387.54 o                         
  11   5   8      15559.07      15483.57       282.44 o                         
  13   5   8       1652.62       1630.57       208.39 o                         
  15   5   8      14737.47      15482.66       340.75 o                         
  17   5   8      15996.11      16577.91       440.97 o                         
  19   5   8        165.10          5.09       466.24 o                         
 -24   6   8      11382.45      12097.90       763.81 o                         
 -22   6   8       1553.61       1137.00       387.63 o                         
 -20   6   8       3370.69       3371.98       283.18 o                         
 -18   6   8      16869.54      16702.30       312.94 o                         
 -16   6   8       1721.36       1523.49       202.41 o                         
 -14   6   8      18088.38      18209.87       311.83 o                         
 -12   6   8      20077.21      19651.78       309.98 o                         
 -10   6   8       7020.50       6752.33       178.05 o                         
  -8   6   8      28540.06      28432.58       303.15 o                         
  -6   6   8      61266.33      60955.40       412.00 o                         
  -4   6   8      17948.89      17565.46       213.86 o                         
  -2   6   8       1886.14       1827.08        92.45 o                         
   0   6   8      51542.99      52657.68       326.66 o                         
   2   6   8      19881.94      19439.56       205.19 o                         
   4   6   8       1447.96       1390.92       106.97 o                         
   6   6   8       3046.29       3193.14       135.51 o                         
   8   6   8       1985.68       1799.00       148.93 o                         
  10   6   8        232.12        174.85       160.92 o                         
  12   6   8       8167.09       7943.51       239.35 o                         
  14   6   8       4058.77       3434.86       256.35 o                         
  16   6   8        396.32         97.70       307.37 o                         
  18   6   8       7410.21       7263.25       496.49 o                         
  20   6   8       4483.24       4478.37      1135.14 o                         
 -23   7   8      25141.46      24276.02       782.39 o                         
 -21   7   8      20677.06      20553.38       526.17 o                         
 -19   7   8        903.80        945.20       294.79 o                         
 -17   7   8      15695.93      15544.05       340.34 o                         
 -15   7   8      62102.02      62664.29       552.42 o                         
 -13   7   8        461.28        782.65       184.53 o                         
 -11   7   8      46949.20      45448.04       430.73 o                         
  -9   7   8      22837.12      24002.99       323.47 o                         
  -7   7   8       4731.59       4489.72       161.10 o                         
  -5   7   8      15792.76      15851.52       253.65 o                         
  -3   7   8      87033.57      86983.16       460.39 o                         
  -1   7   8      13570.91      13553.14       192.90 o                         
   1   7   8      15013.90      15220.02       214.34 o                         
   3   7   8      62383.91      61367.16       376.18 o                         
   5   7   8      12419.19      12982.61       225.11 o                         
   7   7   8       7944.24       7980.89       202.05 o                         
   9   7   8      30935.48      31188.03       383.67 o                         
  11   7   8      12726.65      12828.29       298.44 o                         
  13   7   8       3987.48       4083.88       265.18 o                         
  15   7   8      35827.14      36043.95       649.60 o                         
  17   7   8      20187.32      20316.37       571.11 o                         
  19   7   8          4.71        674.71      1233.45 o                         
 -20   8   8       2634.09       2842.28       434.90 o                         
 -18   8   8       3015.69       2153.83       292.17 o                         
 -16   8   8         47.18         21.75       245.67 o                         
 -14   8   8        850.64        699.73       208.22 o                         
 -12   8   8       1400.51       1379.46       202.86 o                         
 -10   8   8       1068.87       1112.15       185.53 o                         
  -8   8   8       2252.17       2275.80       181.08 o                         
  -6   8   8         81.89        820.03       161.09 o                         
  -4   8   8        292.04        387.88       133.76 o                         
  -2   8   8       3883.78       4077.64       130.89 o                         
   0   8   8       9100.32       9229.55       177.27 o                         
   2   8   8        584.90        522.17       130.06 o                         
   4   8   8       4972.98       4990.46       173.48 o                         
   6   8   8       1499.52       2031.51       171.30 o                         
   8   8   8       2612.71       2764.76       193.80 o                         
  10   8   8        251.57        284.92       216.07 o                         
  12   8   8       5123.23       5426.21       294.67 o                         
  14   8   8       1476.68       1291.29       322.18 o                         
  16   8   8        134.97        598.05       410.33 o                         
 -19   9   8       3864.07       3596.89       450.16 o                         
 -17   9   8       7836.19       7300.34       368.93 o                         
 -15   9   8      53256.75      53183.98       678.88 o                         
 -13   9   8      10895.45      10935.44       318.82 o                         
 -11   9   8      16636.32      16926.61       363.39 o                         
  -9   9   8      40900.48      41172.21       474.21 o                         
  -7   9   8      12544.15      12498.57       275.87 o                         
  -5   9   8      17969.19      17833.21       316.76 o                         
  -3   9   8      91049.89      91680.19       583.34 o                         
  -1   9   8      16414.85      16428.68       265.15 o                         
   1   9   8      27973.33      26885.21       348.23 o                         
   3   9   8      92202.15      91675.57       627.33 o                         
   5   9   8      18768.91      19534.44       325.36 o                         
   7   9   8      14366.21      14314.62       290.41 o                         
   9   9   8      46583.32      47469.86       566.93 o                         
  11   9   8      19689.12      19334.70       422.38 o                         
  13   9   8       3045.95       3748.35       404.74 o                         
  15   9   8      34379.02      33440.06       789.06 o                         
 -18  10   8        102.17         76.13       625.44 o                         
 -16  10   8        183.10          0.00       507.54 o                         
 -14  10   8        334.54       1025.65       349.43 o                         
 -12  10   8        328.23        511.29       287.06 o                         
 -10  10   8         21.88        339.85       288.22 o                         
  -8  10   8        407.62        128.21       252.42 o                         
  -6  10   8        772.55       1059.69       220.91 o                         
  -4  10   8       1428.23       1117.97       203.98 o                         
  -2  10   8        124.35        422.16       168.60 o                         
   0  10   8       3120.55       3602.40       201.53 o                         
   2  10   8       2550.20       2744.56       225.67 o                         
   4  10   8       1375.68        941.05       234.35 o                         
   6  10   8        523.91        295.78       244.47 o                         
   8  10   8        286.59        269.32       270.34 o                         
  10  10   8        744.05        619.02       342.01 o                         
  12  10   8          2.04        364.02       439.21 o                         
  14  10   8         77.01        750.16       673.96 o                         
 -15  11   8      43369.62      44124.92      1047.83 o                         
 -13  11   8       4758.80       5551.27       503.29 o                         
 -11  11   8      19622.49      20420.39       609.57 o                         
  -9  11   8      32818.04      32672.33       705.84 o                         
  -7  11   8      11738.54      11640.77       364.34 o                         
  -5  11   8       8065.08       8091.04       296.67 o                         
  -3  11   8      47913.49      46208.76       577.34 o                         
  -1  11   8      15742.15      15624.25       324.11 o                         
   1  11   8       1172.25       1187.80       259.06 o                         
   3  11   8      43453.19      43645.29       578.66 o                         
   5  11   8      36241.17      36633.57       666.16 o                         
   7  11   8        293.48        596.76       373.18 o                         
   9  11   8      37415.75      37952.67       979.08 o                         
  11  11   8      22173.32      21282.91       826.58 o                         
 -12  12   8      10969.29      12309.71       809.83 o                         
 -10  12   8        964.41       1248.43       634.88 o                         
  -8  12   8       2528.90       2496.65       529.17 o                         
  -6  12   8      11557.58      12046.93       455.53 o                         
  -4  12   8       2920.12       1871.23       404.29 o                         
  -2  12   8       2424.97       3429.57       350.78 o                         
   0  12   8       5548.34       6198.15       363.80 o                         
   2  12   8       3663.18       3789.34       404.01 o                         
   4  12   8         11.93          0.00       395.58 o                         
   6  12   8       1946.07       1900.67       467.01 o                         
   8  12   8       3436.64       3266.46       837.95 o                         
  -7  13   8       6031.27       7246.74       794.35 o                         
  -5  13   8       3600.62       4014.84       974.39 o                         
  -3  13   8      27156.78      28358.71      1708.19 o                         
  -1  13   8       8999.81       9490.63       632.45 o                         
   1  13   8       6989.93       7121.88       685.47 o                         
   3  13   8      20884.26      21758.40       907.65 o                         
 -26   1   9       5312.12       4663.93       588.58 o                         
 -24   1   9      22329.78      21485.44       486.80 o                         
 -22   1   9      49265.67      48277.27       550.83 o                         
 -20   1   9      10268.23      10230.91       240.40 o                         
 -18   1   9       9136.97       9158.45       219.64 o                         
 -16   1   9      55544.53      56232.35       396.74 o                         
 -14   1   9       2445.97       2548.19       113.41 o                         
 -12   1   9      33037.53      33126.45       248.46 o                         
 -10   1   9     110640.23     110843.84       512.83 o                         
  -8   1   9      22777.96      21868.15       170.56 o                         
  -6   1   9      45139.34      45082.33       258.69 o                         
  -4   1   9     326417.81     340744.81      1328.75 o                         
  -2   1   9     231464.09     238668.95       941.36 o                         
   0   1   9      13051.37      12629.71       140.95 o                         
   2   1   9     274119.16     284952.38      1242.53 o                         
   4   1   9      50107.57      48329.51       323.39 o                         
   6   1   9      23310.34      23761.06       239.08 o                         
   8   1   9      21725.10      21578.69       253.28 o                         
  10   1   9      79379.27      80596.66       508.83 o                         
  12   1   9         24.27          0.00       141.41 o                         
  14   1   9      64128.26      63380.79       508.35 o                         
  16   1   9      43315.81      43317.69       500.84 o                         
  18   1   9       2834.27       2833.64       326.80 o                         
  20   1   9      29961.75      30945.46       794.42 o                         
  22   1   9      23280.29      23791.71       953.38 o                         
 -25   2   9       4094.01       3608.63       457.81 o                         
 -23   2   9       1455.95        933.96       313.65 o                         
 -21   2   9       6165.91       6009.13       238.57 o                         
 -19   2   9      21757.27      20813.00       322.94 o                         
 -17   2   9         21.00          0.00       125.16 o                         
 -15   2   9      10225.96       9803.46       179.30 o                         
 -13   2   9      14557.12      14578.44       197.54 o                         
 -11   2   9       5240.97       4982.27       114.20 o                         
  -9   2   9         63.49          0.00        66.37 o                         
  -7   2   9      21470.31      20302.35       167.77 o                         
  -5   2   9      29658.31      28784.09       193.03 o                         
  -3   2   9         93.62         23.11        53.55 o                         
  -1   2   9       4151.55       3330.09        79.92 o                         
   1   2   9         49.08         11.11        64.60 o                         
   3   2   9       4474.62       3942.98       103.98 o                         
   5   2   9       4438.47       4155.14       113.63 o                         
   7   2   9         89.42        117.94        96.70 o                         
   9   2   9       4249.61       4112.88       138.26 o                         
  11   2   9       2541.84       2456.35       153.84 o                         
  13   2   9      12447.02      11758.57       255.87 o                         
  15   2   9         42.48        106.96       216.83 o                         
  17   2   9      10389.35      11180.47       381.56 o                         
  19   2   9       1380.29        827.37       388.45 o                         
  21   2   9        197.84          0.00       542.69 o                         
 -26   3   9       3165.11       1720.54       648.21 o                         
 -24   3   9      18338.94      17406.67       499.31 o                         
 -22   3   9      46421.01      46693.38       583.59 o                         
 -20   3   9       3879.22       3840.70       214.54 o                         
 -18   3   9      26987.85      26018.98       337.81 o                         
 -16   3   9      43440.89      44182.07       359.94 o                         
 -14   3   9      23226.50      23620.89       247.17 o                         
 -12   3   9      25119.50      25260.57       220.53 o                         
 -10   3   9     136993.09     139934.89       639.94 o                         
  -8   3   9      28177.55      27849.43       209.63 o                         
  -6   3   9       9817.41       9411.50       124.12 o                         
  -4   3   9      46033.23      42783.51       253.82 o                         
  -2   3   9     111904.34     111349.18       490.10 o                         
   0   3   9       4156.52       5107.42        98.47 o                         
   2   3   9     109106.82     107157.54       522.76 o                         
   4   3   9      30625.24      30916.54       245.76 o                         
   6   3   9        854.11        900.91        95.56 o                         
   8   3   9      43675.50      42337.27       325.30 o                         
  10   3   9     112911.74     113273.34       627.55 o                         
  12   3   9       3209.29       3339.78       179.19 o                         
  14   3   9      72691.21      72483.09       609.38 o                         
  16   3   9      59918.64      60417.68       620.25 o                         
  18   3   9        880.53        680.58       357.75 o                         
  20   3   9      22312.79      22219.49       607.44 o                         
 -25   4   9      16228.79      15309.34       839.11 o                         
 -23   4   9       7063.49       7063.55       362.14 o                         
 -21   4   9       9435.07       9835.15       294.88 o                         
 -19   4   9      25369.94      26042.65       390.47 o                         
 -17   4   9       7776.29       7644.63       201.77 o                         
 -15   4   9        426.09        648.72       126.25 o                         
 -13   4   9      81811.08      83272.55       443.52 o                         
 -11   4   9      34646.68      34828.37       262.45 o                         
  -9   4   9       7665.24       7299.75       156.36 o                         
  -7   4   9      74657.20      75984.27       452.43 o                         
  -5   4   9      71113.26      72639.77       382.84 o                         
  -3   4   9      11428.66      11470.18       138.74 o                         
  -1   4   9     138221.06     145339.39       642.06 o                         
   1   4   9      14258.18      14458.57       170.42 o                         
   3   4   9      24770.53      25234.13       225.38 o                         
   5   4   9      11393.58      11121.30       181.67 o                         
   7   4   9      11259.38      11042.42       198.10 o                         
   9   4   9       3691.90       3754.26       151.41 o                         
  11   4   9      12845.20      12492.23       233.81 o                         
  13   4   9      14489.29      14867.21       298.39 o                         
  15   4   9        724.09        165.90       235.84 o                         
  17   4   9      20290.06      20056.61       452.26 o                         
  19   4   9       4631.31       4400.28       463.96 o                         
  21   4   9        452.38        530.88       870.48 o                         
 -24   5   9      11395.11      11292.83       536.23 o                         
 -22   5   9      34945.34      33240.48       573.48 o                         
 -20   5   9       8708.92       8547.80       268.29 o                         
 -18   5   9      33545.35      33236.26       406.75 o                         
 -16   5   9      54908.09      55940.34       452.41 o                         
 -14   5   9      16457.60      16457.23       260.24 o                         
 -12   5   9       3067.56       2901.22       138.93 o                         
 -10   5   9      97401.41     101097.98       595.27 o                         
  -8   5   9      65383.64      67206.35       435.12 o                         
  -6   5   9       4269.82       4339.70       127.94 o                         
  -4   5   9      64440.20      65220.23       343.00 o                         
  -2   5   9      44731.12      44378.43       280.05 o                         
   0   5   9      10620.85      10489.16       164.88 o                         
   2   5   9      89888.36      89993.11       477.06 o                         
   4   5   9      14493.46      14610.24       205.07 o                         
   6   5   9      30368.46      30479.63       288.17 o                         
   8   5   9      58919.64      58299.36       406.83 o                         
  10   5   9      21941.91      21515.99       311.85 o                         
  12   5   9        368.72        780.78       187.04 o                         
  14   5   9      31336.54      31111.02       458.23 o                         
  16   5   9      11940.65      12036.68       398.38 o                         
  18   5   9         55.17          9.56       421.27 o                         
  20   5   9       3865.60       4529.55       694.81 o                         
 -23   6   9       3022.27       3144.06       439.07 o                         
 -21   6   9      20591.72      20174.67       464.94 o                         
 -19   6   9      28153.40      29015.98       464.14 o                         
 -17   6   9       4701.10       5010.94       220.42 o                         
 -15   6   9      20368.18      20960.82       354.62 o                         
 -13   6   9      24174.70      24201.02       327.14 o                         
 -11   6   9       1618.14       1648.15       150.02 o                         
  -9   6   9       1421.74       1556.94       137.78 o                         
  -7   6   9      23426.82      23399.91       270.24 o                         
  -5   6   9      24772.37      24438.98       264.85 o                         
  -3   6   9      15790.50      15577.27       187.58 o                         
  -1   6   9      65567.31      66100.77       379.60 o                         
   1   6   9      25575.43      25405.44       237.06 o                         
   3   6   9        603.36        537.55       106.38 o                         
   5   6   9      49166.06      49128.41       377.49 o                         
   7   6   9      59993.30      60144.52       420.48 o                         
   9   6   9       1815.67       1647.10       167.96 o                         
  11   6   9      27292.59      27743.70       388.19 o                         
  13   6   9      27241.62      26915.83       455.34 o                         
  15   6   9         42.84          0.00       288.46 o                         
  17   6   9      20295.18      19497.67       576.76 o                         
  19   6   9      16377.93      15859.69       764.30 o                         
 -22   7   9      12952.84      13764.60       555.30 o                         
 -20   7   9        649.32        304.52       345.29 o                         
 -18   7   9       9387.35       9408.89       337.09 o                         
 -16   7   9       8391.46       8831.40       258.08 o                         
 -14   7   9       2735.86       2988.34       197.04 o                         
 -12   7   9       9574.29       8743.70       238.50 o                         
 -10   7   9      19959.73      20586.03       316.20 o                         
  -8   7   9        380.93        484.60       140.39 o                         
  -6   7   9       4708.43       4334.86       157.22 o                         
  -4   7   9       4252.86       4714.40       144.46 o                         
  -2   7   9      14346.11      14257.78       199.45 o                         
   0   7   9        123.39          0.00       103.87 o                         
   2   7   9      11877.32      12039.76       204.53 o                         
   4   7   9        223.12        125.16       122.69 o                         
   6   7   9       5323.48       5323.77       176.66 o                         
   8   7   9       1692.00       1951.32       182.93 o                         
  10   7   9      17422.37      16563.48       324.56 o                         
  12   7   9       2035.88       1731.35       246.06 o                         
  14   7   9      11105.97      11095.98       359.30 o                         
  16   7   9      10573.50      11098.88       551.85 o                         
  18   7   9        198.60        565.88       714.01 o                         
 -21   8   9      17549.29      17816.98       647.31 o                         
 -19   8   9      28707.50      29200.46       660.68 o                         
 -17   8   9      10941.06      11011.42       324.00 o                         
 -15   8   9      22841.52      21436.81       411.73 o                         
 -13   8   9      73851.68      74034.89       599.19 o                         
 -11   8   9       4808.56       5247.32       220.06 o                         
  -9   8   9      13356.51      13393.12       272.78 o                         
  -7   8   9      65997.53      67045.71       507.92 o                         
  -5   8   9      22182.46      22191.71       307.06 o                         
  -3   8   9      24824.47      25024.43       266.58 o                         
  -1   8   9      98984.02      99039.41       557.58 o                         
   1   8   9      35156.46      35152.07       312.57 o                         
   3   8   9      19493.78      19213.45       292.05 o                         
   5   8   9      64144.45      63906.44       517.89 o                         
   7   8   9      23389.02      24224.86       384.74 o                         
   9   8   9        146.35        289.74       207.39 o                         
  11   8   9      27486.75      29891.27       570.92 o                         
  13   8   9      27183.46      26823.54       534.20 o                         
  15   8   9        877.86       1164.11       402.38 o                         
  17   8   9      24317.71      25414.14      1086.47 o                         
 -20   9   9        126.66        435.93       534.70 o                         
 -18   9   9        523.18        246.65       419.09 o                         
 -16   9   9        242.83        419.30       301.87 o                         
 -14   9   9          2.71         67.82       261.54 o                         
 -12   9   9       2027.85       2851.39       254.18 o                         
 -10   9   9       4640.78       4510.41       241.19 o                         
  -8   9   9       3040.17       3395.15       226.40 o                         
  -6   9   9       6466.38       6341.64       212.64 o                         
  -4   9   9      13603.04      13028.19       267.98 o                         
  -2   9   9       5398.58       5711.83       180.69 o                         
   0   9   9       1922.32       1750.93       164.39 o                         
   2   9   9       3461.90       3620.23       193.21 o                         
   4   9   9        796.14       1151.97       183.15 o                         
   6   9   9        592.56        707.25       198.48 o                         
   8   9   9       1114.04       1712.83       252.61 o                         
  10   9   9       1427.16       2365.29       297.95 o                         
  12   9   9       1563.41       1644.50       370.30 o                         
  14   9   9         61.91          0.00       441.78 o                         
 -17  10   9       4809.92       5545.15       509.67 o                         
 -15  10   9       9748.20      10601.04       446.13 o                         
 -13  10   9      40166.18      40521.29       696.91 o                         
 -11  10   9      19840.67      19768.66       446.40 o                         
  -9  10   9       2574.50       2863.00       280.00 o                         
  -7  10   9      44025.62      44345.75       543.90 o                         
  -5  10   9      23563.89      23300.25       395.53 o                         
  -3  10   9       8546.30       8564.96       260.88 o                         
  -1  10   9      45647.80      45536.33       429.95 o                         
   1  10   9      18154.72      18355.63       335.15 o                         
   3  10   9       1325.76       1326.54       212.00 o                         
   5  10   9      59135.43      59590.50       607.96 o                         
   7  10   9      34883.05      34902.08       539.61 o                         
   9  10   9        101.63         33.49       339.24 o                         
  11  10   9      35510.95      36928.42       847.34 o                         
  13  10   9      32736.29      32678.73       957.20 o                         
 -14  11   9       5757.36       6483.16       518.82 o                         
 -12  11   9         13.22        762.10       382.78 o                         
 -10  11   9        334.59         27.52       355.80 o                         
  -8  11   9        105.61        205.80       283.40 o                         
  -6  11   9       3935.93       3876.36       288.48 o                         
  -4  11   9        427.70        698.55       274.48 o                         
  -2  11   9         44.89          0.00       230.95 o                         
   0  11   9        922.65        677.72       257.11 o                         
   2  11   9        108.16        327.23       268.92 o                         
   4  11   9       3762.61       4352.28       304.95 o                         
   6  11   9         47.08          0.00       431.45 o                         
   8  11   9       5202.64       5172.84       459.15 o                         
  10  11   9        457.89        318.96       579.71 o                         
 -11  12   9       9735.97      10299.59       642.50 o                         
  -9  12   9       4333.98       4934.21       524.60 o                         
  -7  12   9      32448.13      31707.29       801.61 o                         
  -5  12   9      18425.58      17695.67       526.72 o                         
  -3  12   9       2840.13       2219.30       422.09 o                         
  -1  12   9      27416.41      27459.32       731.54 o                         
   1  12   9      17892.62      18045.98       498.04 o                         
   3  12   9        827.66       1785.99       417.92 o                         
   5  12   9      26371.14      25457.91       910.36 o                         
   7  12   9      14178.92      13351.57       829.49 o                         
  -6  13   9        204.96          0.00       741.82 o                         
  -4  13   9      12536.45      13369.25      1327.45 o                         
  -2  13   9       5282.04       5740.65       852.84 o                         
   0  13   9        570.38        769.05       925.26 o                         
 -26   0  10      35936.22      35398.88      1448.51 o                         
 -24   0  10       4381.24       4398.63       451.20 o                         
 -22   0  10      22001.31      22067.28       568.60 o                         
 -20   0  10     111272.79     110205.30       990.73 o                         
 -18   0  10      39872.45      41149.35       634.69 o                         
 -16   0  10      28178.15      27840.75       406.42 o                         
 -14   0  10      91656.61      91977.30       741.98 o                         
 -12   0  10      66576.69      66661.19       513.64 o                         
 -10   0  10       3321.58       3633.55       137.82 o                         
  -8   0  10     177994.97     183200.45      1104.16 o                         
  -6   0  10        527.82        635.56        87.77 o                         
  -4   0  10       3226.53       4825.74       260.64 o                         
  -2   0  10     113949.89     112571.30       704.23 o                         
   0   0  10     107930.60     106110.30       714.24 o                         
   2   0  10      19230.61      19165.30       267.49 o                         
   4   0  10     147558.25     149782.25      1001.75 o                         
   6   0  10     138010.16     137408.42       963.99 o                         
   8   0  10         90.15        176.35       156.51 o                         
  10   0  10      82465.16      82928.59       741.84 o                         
  12   0  10      87702.66      86766.44       859.93 o                         
  14   0  10       1721.97       1209.97       291.98 o                         
  16   0  10      17717.44      17911.99       506.28 o                         
  18   0  10      32112.62      32930.62       898.16 o                         
  20   0  10       1840.37       2296.39       730.52 o                         
 -25   1  10        478.60         99.66       393.91 o                         
 -23   1  10       3046.56       3113.59       280.61 o                         
 -21   1  10        850.59        990.66       201.66 o                         
 -19   1  10       3916.88       3594.99       184.54 o                         
 -17   1  10       2193.90       2313.48       153.62 o                         
 -15   1  10         22.04          5.40       104.81 o                         
 -13   1  10        340.36        225.18        85.47 o                         
 -11   1  10         23.31          0.00        72.63 o                         
  -9   1  10        409.63        464.18        66.04 o                         
  -7   1  10       1885.78       1694.42        74.36 o                         
  -5   1  10       1033.49        969.73        66.72 o                         
  -3   1  10      13921.84      13648.65       141.73 o                         
  -1   1  10          3.53          0.00        61.68 o                         
   1   1  10        601.68        850.93        76.96 o                         
   3   1  10       2966.04       2782.18        96.80 o                         
   5   1  10        770.16        846.02        94.37 o                         
   7   1  10       5332.31       5018.20       137.95 o                         
   9   1  10       1579.03       1303.21       128.28 o                         
  11   1  10          8.46        204.66       145.44 o                         
  13   1  10       1890.60       1796.30       193.11 o                         
  15   1  10       2439.51       2193.53       234.55 o                         
  17   1  10        486.34        529.49       304.80 o                         
  19   1  10        911.84        381.80       404.63 o                         
  21   1  10       1490.89       1628.42       659.15 o                         
 -26   2  10      37250.05      36175.15      1300.00 o                         
 -24   2  10       2842.01       3004.86       361.91 o                         
 -22   2  10      16721.25      16183.91       378.43 o                         
 -20   2  10      31234.52      31813.11       414.61 o                         
 -18   2  10       9736.26      10020.83       221.33 o                         
 -16   2  10       5068.29       5456.48       160.12 o                         
 -14   2  10      43875.85      44996.18       328.63 o                         
 -12   2  10      48194.31      48309.20       323.79 o                         
 -10   2  10      32330.02      32895.66       240.61 o                         
  -8   2  10     126695.04     130287.99       590.04 o                         
  -6   2  10      24540.26      23442.09       237.97 o                         
  -4   2  10        782.44        932.07        65.14 o                         
  -2   2  10     130704.47     127802.22       574.03 o                         
   0   2  10     139821.73     141041.86       620.98 o                         
   2   2  10         23.64        168.79        78.26 o                         
   4   2  10      67902.84      68303.93       396.69 o                         
   6   2  10      50665.14      49984.01       354.48 o                         
   8   2  10       3092.00       3345.33       133.09 o                         
  10   2  10      55763.56      55988.69       428.97 o                         
  12   2  10      76710.86      76850.51       574.03 o                         
  14   2  10         64.78          1.65       213.12 o                         
  16   2  10      31851.57      30383.99       541.19 o                         
  18   2  10      35005.03      35677.68       752.22 o                         
  20   2  10       1471.68       1207.13       479.66 o                         
 -25   3  10        389.08        526.12       449.51 o                         
 -23   3  10      11382.27      11456.72       371.02 o                         
 -21   3  10       1755.62       2160.14       236.25 o                         
 -19   3  10       2236.51       2358.78       192.93 o                         
 -17   3  10       4576.24       4751.24       169.83 o                         
 -15   3  10      10779.85      11172.29       201.11 o                         
 -13   3  10       2045.78       2304.29       110.09 o                         
 -11   3  10      48053.09      47894.19       302.55 o                         
  -9   3  10       1787.65       1525.40        84.80 o                         
  -7   3  10        498.41        387.00        64.20 o                         
  -5   3  10      38894.17      38573.57       235.43 o                         
  -3   3  10      13631.41      14004.96       144.18 o                         
  -1   3  10        312.42        370.97        71.04 o                         
   1   3  10      16720.72      17069.98       187.30 o                         
   3   3  10      35779.57      34545.72       257.80 o                         
   5   3  10       1870.20       1697.27       103.99 o                         
   7   3  10       8914.51       8567.11       172.11 o                         
   9   3  10       6087.37       5843.69       166.90 o                         
  11   3  10       2096.16       1944.77       168.30 o                         
  13   3  10      11267.69      11498.67       273.23 o                         
  15   3  10       2606.00       2647.86       245.18 o                         
  17   3  10       4543.89       4042.87       368.37 o                         
  19   3  10       2980.04       3173.20       447.78 o                         
  21   3  10       3767.46       4066.02       760.06 o                         
 -24   4  10       9841.22      10683.20       497.97 o                         
 -22   4  10       3953.19       3495.54       293.71 o                         
 -20   4  10      24389.65      23817.62       402.51 o                         
 -18   4  10       6369.06       6312.69       207.93 o                         
 -16   4  10        747.94        847.57       142.09 o                         
 -14   4  10      18549.10      18627.69       234.74 o                         
 -12   4  10      23853.61      23780.03       230.80 o                         
 -10   4  10      17312.12      17058.98       198.08 o                         
  -8   4  10     101773.63     103020.34       567.40 o                         
  -6   4  10      19724.81      18910.30       170.71 o                         
  -4   4  10       8643.51       8234.24       140.22 o                         
  -2   4  10      33133.32      30937.73       225.43 o                         
   0   4  10      41403.79      42276.95       272.23 o                         
   2   4  10         22.58          3.95        82.30 o                         
   4   4  10      29895.08      29346.33       266.37 o                         
   6   4  10      11112.64      11024.82       191.57 o                         
   8   4  10       1783.58       1957.45       136.21 o                         
  10   4  10      37877.92      37790.80       372.78 o                         
  12   4  10      37336.17      37403.28       429.43 o                         
  14   4  10        143.75        359.35       225.34 o                         
  16   4  10      22706.53      22871.28       486.70 o                         
  18   4  10      21934.60      20978.80       601.12 o                         
  20   4  10       5602.47       5721.64       629.59 o                         
 -25   5  10       4614.37       5719.83       807.53 o                         
 -23   5  10      28230.23      28685.64       794.69 o                         
 -21   5  10       5633.85       5691.90       307.67 o                         
 -19   5  10       9089.86       9209.78       264.96 o                         
 -17   5  10      26556.26      26527.96       437.04 o                         
 -15   5  10      36793.93      35765.04       336.35 o                         
 -13   5  10        280.06          0.00       132.37 o                         
 -11   5  10      53437.57      53830.41       410.24 o                         
  -9   5  10      37735.54      38584.45       330.82 o                         
  -7   5  10        624.54        359.81       108.18 o                         
  -5   5  10      59903.55      60899.49       387.77 o                         
  -3   5  10       8810.93       8391.77       135.69 o                         
  -1   5  10      14176.37      14198.50       185.55 o                         
   1   5  10      18927.06      18960.31       207.73 o                         
   3   5  10      47173.71      46433.77       322.57 o                         
   5   5  10       3172.17       3208.05       132.20 o                         
   7   5  10      73990.13      73995.38       482.50 o                         
   9   5  10      46460.36      46380.90       397.91 o                         
  11   5  10         93.78          0.00       175.43 o                         
  13   5  10      15075.27      14793.87       304.33 o                         
  15   5  10      22052.71      22895.65       501.03 o                         
  17   5  10         99.48        514.47       400.14 o                         
  19   5  10       8428.89       7593.50       642.89 o                         
 -24   6  10       4457.91       4484.77       591.06 o                         
 -22   6  10       1169.68       1205.82       390.54 o                         
 -20   6  10       8258.38       8235.67       307.69 o                         
 -18   6  10       5976.80       6009.47       278.75 o                         
 -16   6  10        723.84        759.94       189.91 o                         
 -14   6  10      18102.82      18451.17       318.01 o                         
 -12   6  10       8843.36       8700.12       213.97 o                         
 -10   6  10      30854.79      30012.90       337.09 o                         
  -8   6  10      58632.80      59301.76       434.64 o                         
  -6   6  10       7426.11       7185.37       164.97 o                         
  -4   6  10       3510.61       3546.99       105.09 o                         
  -2   6  10      21023.49      20635.10       213.27 o                         
   0   6  10      40871.48      40322.21       306.42 o                         
   2   6  10        556.28        471.49       102.57 o                         
   4   6  10      23553.46      22946.62       266.30 o                         
   6   6  10       1130.56       1151.29       136.42 o                         
   8   6  10       3468.48       3333.33       184.74 o                         
  10   6  10      11435.55      11189.38       249.18 o                         
  12   6  10       6962.57       7008.87       243.71 o                         
  14   6  10       2635.99       2157.85       288.18 o                         
  16   6  10      12573.84      12778.08       450.90 o                         
  18   6  10       6397.32       5112.20       611.35 o                         
 -23   7  10      24437.53      24384.79       790.07 o                         
 -21   7  10       4652.17       4687.39       502.96 o                         
 -19   7  10      11309.04      10945.79       369.24 o                         
 -17   7  10      36999.11      37650.61       512.37 o                         
 -15   7  10      23665.50      23654.31       385.07 o                         
 -13   7  10       7031.36       7340.64       257.93 o                         
 -11   7  10      82014.70      82428.87       604.13 o                         
  -9   7  10      50071.80      50604.59       428.31 o                         
  -7   7  10       9596.99       9175.67       203.25 o                         
  -5   7  10      79965.15      80346.30       502.35 o                         
  -3   7  10      42413.00      41849.41       315.02 o                         
  -1   7  10       2094.61       2178.48       121.98 o                         
   1   7  10      61832.10      61211.58       401.49 o                         
   3   7  10      48054.49      48118.68       354.32 o                         
   5   7  10        174.57        358.70       143.93 o                         
   7   7  10      50654.62      50100.42       448.31 o                         
   9   7  10      35910.62      34941.62       450.02 o                         
  11   7  10        788.62        563.79       233.83 o                         
  13   7  10      18251.19      17794.22       403.19 o                         
  15   7  10      34010.69      34216.19       913.00 o                         
  17   7  10        545.02       1018.24       615.15 o                         
 -20   8  10       1546.02       1113.36       412.67 o                         
 -18   8  10       4404.83       3970.97       326.14 o                         
 -16   8  10        558.26        264.11       264.09 o                         
 -14   8  10       5246.85       5186.08       264.15 o                         
 -12   8  10       4151.94       4361.38       233.98 o                         
 -10   8  10          7.70        301.50       184.19 o                         
  -8   8  10        584.88        606.77       174.46 o                         
  -6   8  10        197.79        363.98       163.11 o                         
  -4   8  10         64.90          0.00       150.29 o                         
  -2   8  10       1082.67        863.46       130.16 o                         
   0   8  10       4003.73       4090.53       153.02 o                         
   2   8  10         40.54          0.00       145.95 o                         
   4   8  10       7421.50       7271.93       193.07 o                         
   6   8  10       8531.53       8680.94       244.80 o                         
   8   8  10        147.15        178.58       204.97 o                         
  10   8  10      10124.14      10208.28       314.09 o                         
  12   8  10       3144.23       3330.82       317.31 o                         
  14   8  10        122.99        662.98       407.02 o                         
  16   8  10        339.09       1083.08       731.76 o                         
 -19   9  10       8116.01       7671.11       622.55 o                         
 -17   9  10      37606.19      37731.42       720.86 o                         
 -15   9  10      21647.53      21305.21       490.77 o                         
 -13   9  10       7365.13       7747.07       294.51 o                         
 -11   9  10      76674.89      76132.95       651.74 o                         
  -9   9  10      34590.00      34413.21       477.15 o                         
  -7   9  10       8145.62       8141.86       257.67 o                         
  -5   9  10      60812.14      60257.20       489.01 o                         
  -3   9  10      33851.91      34686.50       374.82 o                         
  -1   9  10       4778.28       5079.10       192.37 o                         
   1   9  10      54827.39      54871.23       463.01 o                         
   3   9  10      37504.96      37345.35       409.68 o                         
   5   9  10        421.57        779.73       201.35 o                         
   7   9  10      56028.90      55578.12       529.35 o                         
   9   9  10      31521.11      31464.51       566.95 o                         
  11   9  10          3.67        823.66       354.16 o                         
  13   9  10      19397.62      19561.49       574.22 o                         
  15   9  10      27352.84      27089.11      1266.67 o                         
 -18  10  10        257.26          0.00       626.49 o                         
 -16  10  10         15.39        252.23       450.84 o                         
 -14  10  10        496.98        967.08       370.59 o                         
 -12  10  10         23.12          0.00       318.23 o                         
 -10  10  10        165.56          0.00       293.61 o                         
  -8  10  10        661.71          0.00       257.80 o                         
  -6  10  10       3055.87       3289.14       238.14 o                         
  -4  10  10         11.18         80.67       219.88 o                         
  -2  10  10       2260.33       2321.87       224.83 o                         
   0  10  10       1902.00       2424.96       203.87 o                         
   2  10  10          5.19          0.00       210.05 o                         
   4  10  10        184.90          0.00       243.89 o                         
   6  10  10        808.13        594.58       277.14 o                         
   8  10  10         12.67         44.84       363.73 o                         
  10  10  10        358.64          0.00       401.13 o                         
  12  10  10        400.70       1008.79       551.36 o                         
 -15  11  10       4424.03       4394.02       596.96 o                         
 -13  11  10       5142.25       5072.21       467.12 o                         
 -11  11  10      32618.06      32798.10       694.03 o                         
  -9  11  10      16592.17      15722.54       486.64 o                         
  -7  11  10       4081.88       4339.87       304.92 o                         
  -5  11  10      33261.16      32441.77       556.44 o                         
  -3  11  10      19329.49      18950.06       495.20 o                         
  -1  11  10        100.67        330.61       237.70 o                         
   1  11  10      24713.00      25159.62       483.17 o                         
   3  11  10      38476.23      37598.29       669.30 o                         
   5  11  10       1708.44       1584.52       392.36 o                         
   7  11  10      29043.73      29792.83       765.07 o                         
   9  11  10      23388.62      21571.17       686.65 o                         
 -12  12  10       2597.50       3738.53       793.80 o                         
 -10  12  10         95.23        528.21       521.89 o                         
  -8  12  10       1833.95       1702.67       496.46 o                         
  -6  12  10       7700.52       8225.75       503.27 o                         
  -4  12  10        300.46          0.00       438.91 o                         
  -2  12  10       6329.03       7147.92       476.37 o                         
   0  12  10        156.01        284.04       363.21 o                         
   2  12  10        806.08        398.82       485.36 o                         
   4  12  10       1008.98       1337.29       523.33 o                         
   6  12  10       7999.69       7674.24       770.89 o                         
  -5  13  10      15136.41      13545.14      3177.48 o                         
  -3  13  10       9572.94      10562.11       940.74 o                         
  -1  13  10       2165.34       2758.58       658.11 o                         
 -26   1  11      13202.36      14154.42       648.67 o                         
 -24   1  11      50415.10      48722.97       727.08 o                         
 -22   1  11      22859.19      22439.62       409.81 o                         
 -20   1  11       9235.09       9118.11       238.10 o                         
 -18   1  11      90076.43      90075.36       589.40 o                         
 -16   1  11      31370.51      32238.73       295.07 o                         
 -14   1  11       6788.11       6881.19       144.38 o                         
 -12   1  11     162242.66     165992.20       732.77 o                         
 -10   1  11     123788.27     127635.78       583.13 o                         
  -8   1  11      48958.23      53531.40       313.93 o                         
  -6   1  11     238418.19     249002.08      1002.01 o                         
  -4   1  11     153456.59     152464.89       643.03 o                         
  -2   1  11         78.71         67.07        63.45 o                         
   0   1  11     181964.44     184193.03       776.08 o                         
   2   1  11      75970.56      74252.03       418.57 o                         
   4   1  11        118.88        155.40        84.90 o                         
   6   1  11      55131.91      55113.01       393.06 o                         
   8   1  11      58820.08      58519.92       416.32 o                         
  10   1  11        642.81        539.40       145.97 o                         
  12   1  11      34416.50      34610.45       413.69 o                         
  14   1  11      74265.11      72598.34       617.02 o                         
  16   1  11       8073.82       8268.97       344.74 o                         
  18   1  11      13175.96      12735.21       480.26 o                         
  20   1  11      37172.85      37502.71       877.02 o                         
 -25   2  11       1989.64       1579.05       437.36 o                         
 -23   2  11         39.14          0.00       293.19 o                         
 -21   2  11       1040.63        902.03       224.38 o                         
 -19   2  11       2543.29       2420.88       198.63 o                         
 -17   2  11        255.06        234.39       140.09 o                         
 -15   2  11       2512.95       2440.50       126.69 o                         
 -13   2  11      12072.06      12275.48       192.98 o                         
 -11   2  11        902.72        855.55        85.45 o                         
  -9   2  11      17630.76      18169.21       179.19 o                         
  -7   2  11       6484.73       6092.28       113.43 o                         
  -5   2  11       1455.17       1596.12        77.07 o                         
  -3   2  11        116.85         11.11        60.23 o                         
  -1   2  11      22436.00      22047.40       191.72 o                         
   1   2  11       2897.71       3322.99       100.74 o                         
   3   2  11      24839.18      23853.81       229.80 o                         
   5   2  11       1127.45       1162.11       106.72 o                         
   7   2  11        132.56        213.75       111.96 o                         
   9   2  11       5879.68       5680.20       169.76 o                         
  11   2  11       6552.85       6546.90       203.94 o                         
  13   2  11         19.75          0.00       205.12 o                         
  15   2  11        407.82        252.64       239.86 o                         
  17   2  11       8061.10       7431.91       396.21 o                         
  19   2  11        190.63          0.00       467.35 o                         
 -26   3  11       7235.73       6117.32       724.55 o                         
 -24   3  11      48310.38      48851.74       804.54 o                         
 -22   3  11       9070.89       8786.96       308.99 o                         
 -20   3  11       7585.94       7757.72       242.44 o                         
 -18   3  11      47661.11      48232.99       437.85 o                         
 -16   3  11      15575.42      16091.54       298.63 o                         
 -14   3  11       3519.89       3536.30       129.39 o                         
 -12   3  11      20560.35      20410.77       209.49 o                         
 -10   3  11      28907.62      29249.34       224.73 o                         
  -8   3  11       1526.94       1744.30        79.73 o                         
  -6   3  11      29104.70      27854.47       214.30 o                         
  -4   3  11      97067.88      98831.90       460.40 o                         
  -2   3  11      31121.64      33193.20       215.34 o                         
   0   3  11      71943.47      71203.54       391.32 o                         
   2   3  11     108499.37     111792.89       567.88 o                         
   4   3  11      17656.42      17832.77       219.50 o                         
   6   3  11      19164.53      18987.68       242.06 o                         
   8   3  11      74650.20      75657.59       478.01 o                         
  10   3  11      15155.87      15608.17       272.97 o                         
  12   3  11      31720.89      31502.39       440.86 o                         
  14   3  11      53302.70      53318.02       551.77 o                         
  16   3  11       4196.38       3941.93       347.28 o                         
  18   3  11       9762.50       9458.88       493.30 o                         
  20   3  11      28266.79      27192.33       821.04 o                         
 -25   4  11       9157.61      10324.55       686.86 o                         
 -23   4  11        124.74        390.24       316.47 o                         
 -21   4  11      11981.81      12420.09       314.87 o                         
 -19   4  11      18187.86      17900.32       317.92 o                         
 -17   4  11        345.27        390.63       159.60 o                         
 -15   4  11      49307.51      48900.98       374.63 o                         
 -13   4  11      16600.98      16344.72       212.42 o                         
 -11   4  11       3831.77       4066.21       114.65 o                         
  -9   4  11      43053.06      44029.21       305.33 o                         
  -7   4  11      22439.89      22238.53       197.74 o                         
  -5   4  11       1101.38       1440.00        78.16 o                         
  -3   4  11      20856.42      21644.94       189.65 o                         
  -1   4  11      11826.84      10751.74       159.73 o                         
   1   4  11         40.75          0.00        86.34 o                         
   3   4  11      20649.33      20000.55       232.12 o                         
   5   4  11      19910.88      19612.21       245.02 o                         
   7   4  11         50.89          0.00       122.07 o                         
   9   4  11       9980.16      10085.75       215.16 o                         
  11   4  11      14935.38      14733.39       284.59 o                         
  13   4  11       1959.53       1723.48       236.83 o                         
  15   4  11       4999.45       5074.15       329.69 o                         
  17   4  11      20644.21      20714.05       544.68 o                         
  19   4  11        421.13       1483.14       552.24 o                         
 -24   5  11      32237.96      31999.99       823.62 o                         
 -22   5  11      14579.40      14932.97       392.34 o                         
 -20   5  11        858.14        977.68       229.92 o                         
 -18   5  11      50112.25      48689.34       477.99 o                         
 -16   5  11      28664.15      28469.21       343.70 o                         
 -14   5  11        477.51        422.35       151.55 o                         
 -12   5  11      26470.13      26734.95       296.74 o                         
 -10   5  11      49194.28      49360.62       399.72 o                         
  -8   5  11       5666.79       6096.75       157.95 o                         
  -6   5  11      52283.59      52073.57       352.60 o                         
  -4   5  11      28883.64      29315.84       230.55 o                         
  -2   5  11         89.62         12.11        83.43 o                         
   0   5  11      91537.21      92521.16       483.29 o                         
   2   5  11      59638.10      60010.27       377.53 o                         
   4   5  11       8256.25       8060.80       169.55 o                         
   6   5  11       9593.41       9311.66       183.76 o                         
   8   5  11      19369.97      18910.80       293.50 o                         
  10   5  11       1711.65       1703.07       184.80 o                         
  12   5  11      12967.42      13094.41       291.52 o                         
  14   5  11       6834.51       7059.36       308.95 o                         
  16   5  11       2788.01       2487.71       405.98 o                         
  18   5  11       4287.02       4013.55       664.85 o                         
 -23   6  11       1884.01       2088.80       434.49 o                         
 -21   6  11      27494.79      28165.06       713.19 o                         
 -19   6  11       9386.14       9537.06       348.63 o                         
 -17   6  11       6586.63       6925.68       257.99 o                         
 -15   6  11      27156.27      27300.92       390.29 o                         
 -13   6  11      27972.92      28417.54       345.37 o                         
 -11   6  11         49.58          0.00       148.65 o                         
  -9   6  11      25743.23      25311.75       314.47 o                         
  -7   6  11      51917.90      52741.00       394.74 o                         
  -5   6  11        632.24        675.34       113.48 o                         
  -3   6  11      32883.54      32373.29       254.35 o                         
  -1   6  11      58446.03      57432.66       358.97 o                         
   1   6  11       3441.17       3571.98       131.29 o                         
   3   6  11      78426.74      79039.85       480.57 o                         
   5   6  11      87280.97      86454.36       517.84 o                         
   7   6  11         65.83        173.40       161.03 o                         
   9   6  11      53496.95      53363.72       476.36 o                         
  11   6  11      19670.84      19617.64       347.18 o                         
  13   6  11       3384.20       3237.34       283.77 o                         
  15   6  11      10645.12      11182.10       429.74 o                         
  17   6  11      36540.40      35722.62       839.18 o                         
 -22   7  11        835.24       1758.55       526.96 o                         
 -20   7  11        445.33         56.95       352.40 o                         
 -18   7  11      10583.93      10513.51       361.90 o                         
 -16   7  11       7516.51       7635.85       258.52 o                         
 -14   7  11       2966.81       2957.91       244.81 o                         
 -12   7  11       1578.28       1228.63       193.93 o                         
 -10   7  11       3261.25       3433.29       190.56 o                         
  -8   7  11        114.64        161.61       149.42 o                         
  -6   7  11       2635.80       2772.42       145.55 o                         
  -4   7  11      16520.38      16823.59       240.53 o                         
  -2   7  11       8810.62       9028.00       176.44 o                         
   0   7  11      17227.20      17169.58       255.63 o                         
   2   7  11      26376.57      26182.12       290.35 o                         
   4   7  11        495.28        726.07       148.41 o                         
   6   7  11       2200.20       2013.88       181.55 o                         
   8   7  11      10540.29      11070.58       283.30 o                         
  10   7  11       5148.28       5293.94       263.43 o                         
  12   7  11       9280.33      10312.66       364.00 o                         
  14   7  11      10488.16      10944.46       412.03 o                         
  16   7  11        896.63        871.30       547.24 o                         
 -21   8  11      47236.76      47542.45       987.11 o                         
 -19   8  11      18622.16      18735.15       495.74 o                         
 -17   8  11       7805.53       7567.78       327.99 o                         
 -15   8  11      74642.34      76032.79       712.18 o                         
 -13   8  11      39021.81      39334.45       558.24 o                         
 -11   8  11      15017.27      15154.29       318.85 o                         
  -9   8  11      76114.20      76120.93       596.30 o                         
  -7   8  11      24438.90      24894.48       362.13 o                         
  -5   8  11       2952.40       3267.40       170.71 o                         
  -3   8  11      58439.62      57975.77       435.53 o                         
  -1   8  11      63815.23      64478.06       448.02 o                         
   1   8  11       1204.07       1167.97       151.16 o                         
   3   8  11      61099.68      60185.40       656.29 o                         
   5   8  11      64328.47      64844.82       556.63 o                         
   7   8  11        122.04        579.70       211.53 o                         
   9   8  11      28367.48      29126.54       476.83 o                         
  11   8  11      21846.64      22132.43       464.38 o                         
  13   8  11       4890.78       6187.10       413.12 o                         
  15   8  11      19056.77      18073.75       717.21 o                         
 -20   9  11         29.58          0.00       606.36 o                         
 -18   9  11       2057.87       1988.21       422.96 o                         
 -16   9  11       1388.50       2593.86       360.23 o                         
 -14   9  11        563.56        874.31       289.36 o                         
 -12   9  11       1155.61        747.51       256.64 o                         
 -10   9  11       1892.46       1307.24       238.07 o                         
  -8   9  11       1600.49       1856.99       236.52 o                         
  -6   9  11      11661.93      11419.24       257.05 o                         
  -4   9  11       3588.66       3535.70       204.93 o                         
  -2   9  11        474.16        681.52       177.02 o                         
   0   9  11        984.16        953.00       179.14 o                         
   2   9  11        348.88        156.96       181.51 o                         
   4   9  11       1108.42       1281.56       198.24 o                         
   6   9  11         40.41        351.94       223.69 o                         
   8   9  11        357.66        692.79       262.26 o                         
  10   9  11          3.09        176.86       347.92 o                         
  12   9  11        804.24       1318.22       424.15 o                         
  14   9  11       1873.29       2288.44       799.71 o                         
 -17  10  11       6369.26       6494.43       536.92 o                         
 -15  10  11      22352.45      21984.88       711.23 o                         
 -13  10  11      21844.56      22475.08       519.81 o                         
 -11  10  11        322.92          0.00       322.02 o                         
  -9  10  11      30364.35      29868.57       551.95 o                         
  -7  10  11      38248.77      37300.24       634.46 o                         
  -5  10  11         88.75        317.64       244.11 o                         
  -3  10  11      36540.38      36783.66       517.74 o                         
  -1  10  11      31269.38      30857.52       420.88 o                         
   1  10  11        827.20        624.16       218.20 o                         
   3  10  11      31839.55      30121.41       478.52 o                         
   5  10  11      56552.88      55217.95       616.77 o                         
   7  10  11       2052.14       2533.92       334.69 o                         
   9  10  11      23569.31      25337.15       706.19 o                         
  11  10  11      24676.17      24597.46       698.85 o                         
 -14  11  11         15.52        764.39       486.10 o                         
 -12  11  11         35.92        230.58       437.44 o                         
 -10  11  11        682.76        392.29       368.79 o                         
  -8  11  11        130.67        360.03       335.25 o                         
  -6  11  11         45.16         80.15       307.76 o                         
  -4  11  11        168.56          0.00       295.91 o                         
  -2  11  11       2768.65       2706.73       285.58 o                         
   0  11  11        196.30        377.02       270.14 o                         
   2  11  11        432.74        708.44       299.12 o                         
   4  11  11        719.73        406.24       369.72 o                         
   6  11  11       5908.38       5763.62       508.28 o                         
   8  11  11       2248.15       1720.57       762.42 o                         
 -11  12  11        544.43        246.88       698.91 o                         
  -9  12  11      34061.90      34835.52      1217.96 o                         
  -7  12  11      20879.77      21690.61       725.37 o                         
  -5  12  11         43.19        746.73       456.15 o                         
  -3  12  11      24490.41      23994.62       828.76 o                         
  -1  12  11      21985.48      21967.94       608.76 o                         
   1  12  11         10.08          0.00       415.86 o                         
   3  12  11      17792.25      18489.04       601.09 o                         
   5  12  11      18729.43      19219.88       902.38 o                         
 -26   0  12      13999.59      14769.03       888.12 o                         
 -24   0  12      19833.01      19073.11       918.66 o                         
 -22   0  12      58869.75      58989.54       849.65 o                         
 -20   0  12      42376.59      41947.65       694.60 o                         
 -18   0  12       1574.60       2263.91       249.92 o                         
 -16   0  12     110743.03     113734.86       901.63 o                         
 -14   0  12      75687.95      78436.77       617.99 o                         
 -12   0  12         20.94        150.85       119.99 o                         
 -10   0  12     101810.32     107566.81       739.90 o                         
  -8   0  12      69756.77      73847.38       583.33 o                         
  -6   0  12      35175.44      38797.96       363.76 o                         
  -4   0  12     140398.11     143093.62       940.15 o                         
  -2   0  12      93512.17      93570.45       631.06 o                         
   0   0  12         76.84        242.70       101.52 o                         
   2   0  12     131992.38     129556.73       872.22 o                         
   4   0  12     164901.91     163192.36      1229.63 o                         
   6   0  12       4499.56       5071.64       203.36 o                         
   8   0  12      57691.62      58796.71       618.56 o                         
  10   0  12      67299.34      67943.56       703.02 o                         
  12   0  12       1514.56       1292.27       307.84 o                         
  14   0  12       9054.18       8623.15       426.60 o                         
  16   0  12      28048.83      27850.24       808.48 o                         
  18   0  12      17201.02      15886.38       758.45 o                         
  20   0  12       8517.13       6669.24       867.54 o                         
 -25   1  12       1933.65       2524.94       484.55 o                         
 -23   1  12       3102.46       3144.56       289.57 o                         
 -21   1  12        264.75        559.19       209.19 o                         
 -19   1  12       4475.64       4604.58       211.77 o                         
 -17   1  12       2199.93       2107.25       154.18 o                         
 -15   1  12        181.47          0.00       107.76 o                         
 -13   1  12        221.80        182.54        90.18 o                         
 -11   1  12       8651.36       8869.49       150.92 o                         
  -9   1  12        787.88        888.26        78.25 o                         
  -7   1  12         18.18          0.00        69.90 o                         
  -5   1  12         21.41          0.00        65.20 o                         
  -3   1  12       2860.19       2615.17        79.65 o                         
  -1   1  12       4254.03       3780.95        98.02 o                         
   1   1  12       1144.64       1349.92        89.35 o                         
   3   1  12       1961.36       2205.86       105.53 o                         
   5   1  12       4059.48       3644.56       128.16 o                         
   7   1  12      11067.44      10716.62       203.34 o                         
   9   1  12          1.79          0.00       143.07 o                         
  11   1  12       8435.07       8283.31       230.07 o                         
  13   1  12       2481.44       2357.41       233.64 o                         
  15   1  12        114.07        238.94       276.73 o                         
  17   1  12       2924.52       3369.70       393.82 o                         
  19   1  12       5882.80       5050.67       501.36 o                         
 -26   2  12      10485.06      10638.40       673.34 o                         
 -24   2  12      13905.44      14032.42       475.00 o                         
 -22   2  12      29077.72      29376.46       503.49 o                         
 -20   2  12      20320.85      20083.44       343.32 o                         
 -18   2  12        370.63        392.56       163.83 o                         
 -16   2  12      65312.05      66478.23       451.73 o                         
 -14   2  12      26943.92      27362.10       258.89 o                         
 -12   2  12       5811.76       6050.17       127.35 o                         
 -10   2  12      50682.92      51506.35       319.53 o                         
  -8   2  12      60263.20      61699.87       402.16 o                         
  -6   2  12      11776.55      12275.17       152.86 o                         
  -4   2  12      95001.03      94616.55       461.38 o                         
  -2   2  12     145725.88     148938.92       655.94 o                         
   0   2  12      14488.02      14754.37       176.77 o                         
   2   2  12      84668.77      84036.36       456.11 o                         
   4   2  12      81369.59      80878.60       469.27 o                         
   6   2  12      14368.46      14274.53       237.74 o                         
   8   2  12      27506.09      27198.22       309.97 o                         
  10   2  12      58537.58      58736.49       472.59 o                         
  12   2  12        898.41        698.70       200.00 o                         
  14   2  12      23710.43      23498.94       465.06 o                         
  16   2  12      26202.59      27486.10       661.44 o                         
  18   2  12       5776.55       5899.80       462.35 o                         
  20   2  12       6444.00       5963.57       784.44 o                         
 -25   3  12       6356.12       5817.01       500.67 o                         
 -23   3  12      10685.98      11215.29       375.25 o                         
 -21   3  12        175.31          0.00       238.70 o                         
 -19   3  12       8660.67       8857.22       239.52 o                         
 -17   3  12       7823.21       7723.21       195.49 o                         
 -15   3  12          7.61          0.00       117.51 o                         
 -13   3  12       4378.75       4447.31       125.03 o                         
 -11   3  12      10861.18      11001.27       170.66 o                         
  -9   3  12       1252.66       1201.85        82.15 o                         
  -7   3  12      15146.01      14666.24       166.51 o                         
  -5   3  12      44257.50      43129.77       271.64 o                         
  -3   3  12      13469.27      12926.82       147.45 o                         
  -1   3  12      51933.56      51597.24       311.47 o                         
   1   3  12      46737.90      46388.67       312.59 o                         
   3   3  12         79.86         13.00        96.72 o                         
   5   3  12       5256.01       5133.37       141.56 o                         
   7   3  12      12928.09      13077.53       236.65 o                         
   9   3  12        349.88        266.83       147.61 o                         
  11   3  12       6693.80       6687.56       229.50 o                         
  13   3  12       7798.94       7792.24       274.06 o                         
  15   3  12        671.76       1102.05       321.12 o                         
  17   3  12       9208.31       9883.25       448.79 o                         
  19   3  12      13155.38      13342.86       666.83 o                         
 -24   4  12       4035.91       3526.40       425.23 o                         
 -22   4  12      24262.62      23766.05       464.95 o                         
 -20   4  12      18968.84      18645.34       359.74 o                         
 -18   4  12         40.97          0.00       174.48 o                         
 -16   4  12      45522.25      44945.51       392.99 o                         
 -14   4  12      24491.83      24039.87       251.99 o                         
 -12   4  12        782.76        705.96       105.64 o                         
 -10   4  12      64999.70      64712.67       376.92 o                         
  -8   4  12      56576.75      57045.67       332.36 o                         
  -6   4  12       3336.20       3333.16        94.73 o                         
  -4   4  12      35091.72      34250.19       238.02 o                         
  -2   4  12      55050.84      54177.31       326.69 o                         
   0   4  12        287.23        230.82        84.81 o                         
   2   4  12      17068.68      16764.70       210.78 o                         
   4   4  12      25695.05      25516.42       273.10 o                         
   6   4  12       3761.61       3609.10       144.60 o                         
   8   4  12      27733.96      27420.54       329.25 o                         
  10   4  12      59483.29      60345.97       486.48 o                         
  12   4  12        247.31        289.16       220.13 o                         
  14   4  12      19727.64      19611.39       504.85 o                         
  16   4  12      33656.98      34223.77       704.64 o                         
  18   4  12      16893.46      16333.81       631.21 o                         
 -23   5  12      12377.14      12386.75       460.38 o                         
 -21   5  12        739.04        557.00       291.81 o                         
 -19   5  12      41353.16      40870.75       530.87 o                         
 -17   5  12      13062.67      13568.92       268.72 o                         
 -15   5  12       6239.36       5968.65       184.40 o                         
 -13   5  12      10222.47      10537.60       215.72 o                         
 -11   5  12      22938.60      22719.50       276.71 o                         
  -9   5  12      10358.96      10150.83       189.61 o                         
  -7   5  12      23519.87      23623.69       247.43 o                         
  -5   5  12      32450.46      32052.48       249.66 o                         
  -3   5  12        290.46        378.84        87.83 o                         
  -1   5  12      20707.45      20566.62       228.27 o                         
   1   5  12      26284.47      25389.72       252.74 o                         
   3   5  12        251.20        332.86       112.35 o                         
   5   5  12      30188.29      29689.75       298.80 o                         
   7   5  12      39394.24      39419.74       391.70 o                         
   9   5  12       5447.28       5455.40       205.50 o                         
  11   5  12      10066.32       9988.98       260.82 o                         
  13   5  12      29652.30      29693.63       533.95 o                         
  15   5  12      11273.67      11191.33       448.55 o                         
  17   5  12       8445.27       7839.33       558.33 o                         
 -24   6  12        976.66       1082.29       536.88 o                         
 -22   6  12       6948.76       7041.75       415.84 o                         
 -20   6  12       5264.91       5279.11       356.34 o                         
 -18   6  12        832.52        709.90       260.19 o                         
 -16   6  12      13928.15      14611.19       290.50 o                         
 -14   6  12      17227.91      16899.66       318.99 o                         
 -12   6  12         95.88        175.17       167.05 o                         
 -10   6  12      51752.48      51438.90       441.47 o                         
  -8   6  12      22508.74      22228.92       291.56 o                         
  -6   6  12       4475.75       4359.39       142.21 o                         
  -4   6  12      18451.98      18684.71       213.90 o                         
  -2   6  12      41120.40      41476.29       311.49 o                         
   0   6  12         22.14          0.00       111.39 o                         
   2   6  12      13059.26      13561.13       220.84 o                         
   4   6  12       8065.20       7807.29       181.62 o                         
   6   6  12       1389.66       1562.46       170.99 o                         
   8   6  12      14201.51      14043.80       279.29 o                         
  10   6  12      22828.73      23179.04       392.60 o                         
  12   6  12        634.54        745.94       266.79 o                         
  14   6  12      11974.32      11905.95       411.82 o                         
  16   6  12      13434.38      14101.69       590.62 o                         
 -21   7  12        676.14        288.00       396.62 o                         
 -19   7  12      29614.26      29983.88       578.43 o                         
 -17   7  12      15460.75      15509.01       353.38 o                         
 -15   7  12       1767.36       1511.45       223.87 o                         
 -13   7  12      52175.18      52557.70       526.40 o                         
 -11   7  12      47225.95      47445.05       473.07 o                         
  -9   7  12         55.34        260.28       162.05 o                         
  -7   7  12      61024.88      60149.87       462.67 o                         
  -5   7  12      58752.41      58989.36       443.08 o                         
  -3   7  12         12.66          0.00       118.23 o                         
  -1   7  12      32394.81      32767.66       312.16 o                         
   1   7  12      56675.50      57743.14       425.25 o                         
   3   7  12       1438.96       1063.55       153.95 o                         
   5   7  12      27156.36      26892.22       369.05 o                         
   7   7  12      59955.00      59363.96       512.48 o                         
   9   7  12      11163.68      11230.79       278.81 o                         
  11   7  12      11830.61      11761.90       357.76 o                         
  13   7  12      36030.51      37928.50       712.35 o                         
  15   7  12      11261.09      10998.44       578.29 o                         
 -20   8  12        582.11        176.30       426.53 o                         
 -18   8  12         52.93          0.00       320.99 o                         
 -16   8  12       1882.59       1476.94       338.68 o                         
 -14   8  12        205.86          0.00       249.46 o                         
 -12   8  12       1408.55       1440.25       225.46 o                         
 -10   8  12        714.87        935.36       202.13 o                         
  -8   8  12       3683.77       3712.55       203.56 o                         
  -6   8  12        557.84        438.71       161.77 o                         
  -4   8  12       1652.57       1563.53       152.77 o                         
  -2   8  12        271.54        281.04       152.71 o                         
   0   8  12        389.17        440.42       166.57 o                         
   2   8  12       3725.74       3487.99       188.97 o                         
   4   8  12       8555.42       8227.41       218.38 o                         
   6   8  12       1206.60       1471.70       209.47 o                         
   8   8  12       4555.33       4510.38       272.07 o                         
  10   8  12      10226.21       9941.00       353.07 o                         
  12   8  12        445.10        391.96       456.07 o                         
  14   8  12       1624.52       1524.82       498.27 o                         
 -19   9  12      39561.19      40686.86       880.55 o                         
 -17   9  12      16845.60      17786.36       506.43 o                         
 -15   9  12       1812.52       1610.02       344.54 o                         
 -13   9  12      49968.33      49384.12       651.35 o                         
 -11   9  12      44536.04      44537.38       584.06 o                         
  -9   9  12       1047.18        759.20       222.95 o                         
  -7   9  12      59418.40      58384.52       545.90 o                         
  -5   9  12      62838.41      62330.23       551.41 o                         
  -3   9  12        565.89        434.63       178.11 o                         
  -1   9  12      27882.21      27430.87       406.74 o                         
   1   9  12      47111.24      46493.55       435.34 o                         
   3   9  12        195.41        331.73       205.42 o                         
   5   9  12      32107.49      31665.83       500.21 o                         
   7   9  12      41881.37      43034.00       551.59 o                         
   9   9  12       2811.44       2857.54       332.27 o                         
  11   9  12      10134.49      10880.61       480.03 o                         
  13   9  12      26173.41      27773.01       995.97 o                         
 -16  10  12        489.11        948.21       425.26 o                         
 -14  10  12        440.39          0.00       363.52 o                         
 -12  10  12        340.27          0.00       322.56 o                         
 -10  10  12       1080.31        674.71       316.86 o                         
  -8  10  12       1154.74       1149.61       308.09 o                         
  -6  10  12       1229.90        559.29       264.91 o                         
  -4  10  12       1262.19       1498.01       276.08 o                         
  -2  10  12        101.48          0.00       223.27 o                         
   0  10  12          3.74          0.00       221.73 o                         
   2  10  12        257.04         57.06       243.26 o                         
   4  10  12          4.63          0.00       271.02 o                         
   6  10  12        918.10       1002.86       320.87 o                         
   8  10  12       2804.96       2236.30       408.43 o                         
  10  10  12         81.23        925.01       464.61 o                         
 -15  11  12       2481.57       1134.45       749.13 o                         
 -13  11  12      23445.25      23211.57       679.52 o                         
 -11  11  12      23402.49      23429.43       572.64 o                         
  -9  11  12         72.85        184.39       422.04 o                         
  -7  11  12      29081.31      28484.99       631.25 o                         
  -5  11  12      36586.81      34890.33       703.76 o                         
  -3  11  12       1214.13       1006.14       334.08 o                         
  -1  11  12      16619.83      17383.68       380.42 o                         
   1  11  12      34104.43      33842.30       590.40 o                         
   3  11  12       8377.51       8824.59       425.71 o                         
   5  11  12      14127.07      13816.98       520.06 o                         
   7  11  12      33313.90      32478.71       853.53 o                         
 -10  12  12       2704.98       3287.40       680.63 o                         
  -8  12  12       3737.47       3839.77       672.66 o                         
  -6  12  12          5.79          0.00       590.10 o                         
  -4  12  12        899.23       1250.25       474.09 o                         
  -2  12  12       1991.98       2902.67       471.58 o                         
   0  12  12        257.33        450.33       412.44 o                         
   2  12  12        327.45          0.00       611.14 o                         
   4  12  12       2849.83       2899.30       731.22 o                         
 -26   1  13      29371.37      30738.56      1161.28 o                         
 -24   1  13      26865.68      27378.28       655.82 o                         
 -22   1  13       1357.03       1644.14       251.18 o                         
 -20   1  13      41590.22      42291.29       456.08 o                         
 -18   1  13     113197.43     113075.38       688.72 o                         
 -16   1  13       2147.05       1953.60       136.93 o                         
 -14   1  13     115702.62     117287.23       589.10 o                         
 -12   1  13      94992.87      97376.02       498.33 o                         
 -10   1  13      28446.50      28997.18       237.14 o                         
  -8   1  13      94126.95      98746.35       481.20 o                         
  -6   1  13     194136.84     199156.16       840.03 o                         
  -4   1  13      16590.31      15756.03       170.16 o                         
  -2   1  13      35803.04      33981.68       239.66 o                         
   0   1  13     130709.81     128798.35       609.85 o                         
   2   1  13      10160.84      10346.19       182.35 o                         
   4   1  13      17009.03      16693.19       229.72 o                         
   6   1  13      49750.92      49441.80       390.44 o                         
   8   1  13      23903.26      24053.17       310.75 o                         
  10   1  13      24368.86      23846.60       369.68 o                         
  12   1  13      52019.46      52799.70       544.68 o                         
  14   1  13      12513.77      12374.59       344.10 o                         
  16   1  13       2990.22       3011.09       383.86 o                         
  18   1  13      42021.76      41699.95       892.80 o                         
 -25   2  13         10.93        286.84       439.60 o                         
 -23   2  13       3359.47       3503.96       358.94 o                         
 -21   2  13       2743.32       2676.92       248.69 o                         
 -19   2  13          7.97          0.00       178.14 o                         
 -17   2  13        121.40          0.00       141.72 o                         
 -15   2  13      14103.62      13889.52       222.74 o                         
 -13   2  13        515.67        277.15        98.10 o                         
 -11   2  13       6832.40       6787.30       132.61 o                         
  -9   2  13       6980.83       6961.10       133.26 o                         
  -7   2  13        239.71        201.73        74.25 o                         
  -5   2  13      25718.96      26348.29       211.55 o                         
  -3   2  13       4551.29       4529.42       102.94 o                         
  -1   2  13      14205.61      13985.97       185.03 o                         
   1   2  13      10512.26      10541.42       178.77 o                         
   3   2  13      11167.08      11348.76       200.93 o                         
   5   2  13       8554.37       8452.37       175.85 o                         
   7   2  13      17317.42      17208.79       283.19 o                         
   9   2  13      20462.90      21024.68       326.05 o                         
  11   2  13       2865.26       2562.35       205.88 o                         
  13   2  13       2638.05       2469.85       241.78 o                         
  15   2  13       4419.24       4421.84       354.72 o                         
  17   2  13       1728.74       1064.06       412.86 o                         
  19   2  13        916.19       1357.79       594.80 o                         
 -26   3  13      27495.86      29280.95      1958.97 o                         
 -24   3  13      15042.78      15270.49       493.78 o                         
 -22   3  13       1184.62       1316.70       268.34 o                         
 -20   3  13      26741.79      26743.61       413.01 o                         
 -18   3  13      64664.74      64281.29       503.47 o                         
 -16   3  13         48.71          0.00       139.15 o                         
 -14   3  13      36298.48      37102.98       291.97 o                         
 -12   3  13      12508.07      12346.53       189.86 o                         
 -10   3  13       7449.83       7409.83       138.73 o                         
  -8   3  13      19034.76      18718.90       197.12 o                         
  -6   3  13      76337.93      77238.84       418.24 o                         
  -4   3  13       5506.35       5558.96       106.69 o                         
  -2   3  13      80632.61      80671.70       421.20 o                         
   0   3  13     157647.23     160622.41       738.11 o                         
   2   3  13       8401.22       8115.82       162.81 o                         
   4   3  13      22258.17      22361.57       253.67 o                         
   6   3  13      38989.02      38591.29       344.25 o                         
   8   3  13      28558.86      28660.95       336.91 o                         
  10   3  13       8906.76       8846.09       246.08 o                         
  12   3  13      40158.95      40407.00       515.68 o                         
  14   3  13       5004.54       5263.59       330.74 o                         
  16   3  13       3657.50       4274.79       393.66 o                         
  18   3  13      33245.76      33359.86       805.36 o                         
 -25   4  13        285.18        113.87       589.75 o                         
 -23   4  13      13286.13      13346.76       437.73 o                         
 -21   4  13      13360.24      12976.95       338.07 o                         
 -19   4  13       4072.34       3709.31       209.63 o                         
 -17   4  13      15463.99      15407.00       281.28 o                         
 -15   4  13       7478.15       7664.25       189.62 o                         
 -13   4  13       1955.00       1973.71       121.48 o                         
 -11   4  13      21835.55      22297.63       230.38 o                         
  -9   4  13      14057.76      14014.17       181.71 o                         
  -7   4  13         79.50         43.10        86.38 o                         
  -5   4  13      30312.13      30197.22       232.51 o                         
  -3   4  13       6148.54       5668.64       118.71 o                         
  -1   4  13        695.60        825.02        93.80 o                         
   1   4  13       7649.56       7272.92       153.99 o                         
   3   4  13      24481.35      24546.68       280.34 o                         
   5   4  13       2615.56       2854.42       137.13 o                         
   7   4  13       7194.50       7567.14       195.16 o                         
   9   4  13      34706.07      34417.42       394.56 o                         
  11   4  13      11041.36      10981.21       280.68 o                         
  13   4  13       7713.37       7716.28       322.71 o                         
  15   4  13      14346.71      14165.65       464.19 o                         
  17   4  13       2683.54       2321.72       465.88 o                         
 -24   5  13      20832.22      20320.85       644.55 o                         
 -22   5  13        811.20        834.17       330.23 o                         
 -20   5  13      28358.31      27376.98       446.39 o                         
 -18   5  13      40179.41      39918.93       425.70 o                         
 -16   5  13       2810.84       2837.30       190.01 o                         
 -14   5  13      31753.98      31790.67       381.78 o                         
 -12   5  13       5044.03       4913.63       165.96 o                         
 -10   5  13         48.32          0.00       125.41 o                         
  -8   5  13      18694.01      18758.66       242.39 o                         
  -6   5  13      25834.07      25888.88       237.93 o                         
  -4   5  13       2231.48       2371.09       106.95 o                         
  -2   5  13      84148.10      85936.66       506.61 o                         
   0   5  13      70842.91      71075.91       428.64 o                         
   2   5  13       1204.07       1167.37       121.10 o                         
   4   5  13      17634.65      17480.71       267.95 o                         
   6   5  13      53899.89      53385.99       410.03 o                         
   8   5  13       2543.86       2687.95       204.84 o                         
  10   5  13       8276.68       8604.94       256.01 o                         
  12   5  13      11799.18      11865.41       335.24 o                         
  14   5  13        792.41        130.10       349.52 o                         
  16   5  13       1209.31        635.75       470.01 o                         
  18   5  13      16437.19      17546.83      1109.17 o                         
 -23   6  13      11515.21      11025.57       491.26 o                         
 -21   6  13      13335.92      13459.22       425.47 o                         
 -19   6  13        578.30         47.77       293.01 o                         
 -17   6  13      16066.72      16934.56       348.27 o                         
 -15   6  13      22466.32      23013.75       382.93 o                         
 -13   6  13       4656.97       4673.64       191.77 o                         
 -11   6  13      21956.67      21963.91       340.89 o                         
  -9   6  13     107400.74     110730.77       674.05 o                         
  -7   6  13      16038.52      16568.41       255.55 o                         
  -5   6  13      40748.86      40679.74       308.48 o                         
  -3   6  13      46730.57      47583.24       343.78 o                         
  -1   6  13      10566.88      10886.93       198.25 o                         
   1   6  13       7718.10       7601.71       169.37 o                         
   3   6  13      45315.76      44561.90       382.54 o                         
   5   6  13       8216.46       8395.25       215.87 o                         
   7   6  13      19093.63      19534.26       355.88 o                         
   9   6  13      40143.25      40415.10       459.09 o                         
  11   6  13       7065.38       7127.31       315.43 o                         
  13   6  13       5343.36       5382.89       343.48 o                         
  15   6  13      26474.02      27168.38       717.98 o                         
  17   6  13      12234.39      12479.20      1094.91 o                         
 -22   7  13         11.18          0.00       456.75 o                         
 -20   7  13       2224.58       1946.89       382.46 o                         
 -18   7  13       6962.57       6693.83       349.91 o                         
 -16   7  13       1638.05       1645.84       244.74 o                         
 -14   7  13       3916.71       3763.10       242.95 o                         
 -12   7  13       5499.90       5761.14       238.16 o                         
 -10   7  13        819.37        663.14       183.60 o                         
  -8   7  13       1474.67       1674.41       167.87 o                         
  -6   7  13      15743.54      15921.14       272.01 o                         
  -4   7  13       4457.67       4469.93       159.57 o                         
  -2   7  13       6402.00       6337.93       163.81 o                         
   0   7  13      29260.72      29068.31       329.45 o                         
   2   7  13       8872.37       8647.49       213.81 o                         
   4   7  13       4175.44       3797.68       196.76 o                         
   6   7  13      12831.00      12201.50       287.61 o                         
   8   7  13       6018.97       6266.46       243.32 o                         
  10   7  13       2178.79       2349.64       280.76 o                         
  12   7  13      12208.96      11732.60       392.15 o                         
  14   7  13       1896.01       2063.66       493.51 o                         
  16   7  13       1231.78          0.00      1446.78 o                         
 -21   8  13      22165.67      21771.03       687.24 o                         
 -19   8  13        400.55          0.00       394.49 o                         
 -17   8  13      37806.43      38370.18       715.02 o                         
 -15   8  13      27810.05      28433.15       528.89 o                         
 -13   8  13         57.77          0.00       236.44 o                         
 -11   8  13      47932.03      47939.99       521.83 o                         
  -9   8  13      57292.33      56862.51       519.16 o                         
  -7   8  13       4726.35       4700.81       195.70 o                         
  -5   8  13      40002.29      40088.20       426.14 o                         
  -3   8  13      55998.96      56136.61       470.78 o                         
  -1   8  13      12304.51      12867.41       245.37 o                         
   1   8  13      10444.34      11026.23       237.35 o                         
   3   8  13      63391.01      62629.86       504.29 o                         
   5   8  13       7328.66       7011.99       241.60 o                         
   7   8  13       8093.83       8542.95       295.82 o                         
   9   8  13      48092.64      47610.20       647.45 o                         
  11   8  13       2927.54       2188.65       383.07 o                         
  13   8  13       8767.36       8731.19       536.58 o                         
 -18   9  13       1110.92       2086.15       435.41 o                         
 -16   9  13       1997.68       2355.65       400.49 o                         
 -14   9  13       2965.06       2673.89       329.24 o                         
 -12   9  13       1178.12        962.25       274.98 o                         
 -10   9  13       1407.92       1330.89       254.73 o                         
  -8   9  13        389.22        505.15       239.18 o                         
  -6   9  13        817.21        710.92       205.23 o                         
  -4   9  13        699.79        627.64       226.51 o                         
  -2   9  13       3141.06       2877.61       199.35 o                         
   0   9  13         50.65          0.00       184.08 o                         
   2   9  13         43.30         40.33       209.33 o                         
   4   9  13        545.14        659.84       238.40 o                         
   6   9  13        845.43        876.74       279.97 o                         
   8   9  13         76.42        238.98       326.97 o                         
  10   9  13        197.13        431.03       393.05 o                         
  12   9  13        140.09        897.31       521.41 o                         
 -17  10  13      27830.24      28392.08       911.15 o                         
 -15  10  13      22702.82      23209.76       725.14 o                         
 -13  10  13        281.46          0.00       375.07 o                         
 -11  10  13      19022.47      18679.83       469.50 o                         
  -9  10  13      46322.75      45086.53       740.64 o                         
  -7  10  13       1579.11       2058.49       284.10 o                         
  -5  10  13      32841.13      32310.77       588.69 o                         
  -3  10  13      35212.55      35654.08       529.07 o                         
  -1  10  13       2588.99       2244.10       246.59 o                         
   1  10  13      20580.55      20274.59       395.57 o                         
   3  10  13      45687.56      45503.40       567.11 o                         
   5  10  13       5362.98       5666.49       373.29 o                         
   7  10  13      11891.03      11728.64       457.56 o                         
   9  10  13      33983.31      34400.30       996.94 o                         
 -14  11  13         14.42          0.00       551.35 o                         
 -12  11  13         33.87        320.84       504.00 o                         
 -10  11  13        285.40          0.00       419.68 o                         
  -8  11  13       3899.99       4223.57       413.64 o                         
  -6  11  13        262.97          0.00       357.77 o                         
  -4  11  13       1602.11       1910.56       354.47 o                         
  -2  11  13       2258.75       2425.59       322.24 o                         
   0  11  13       1021.62       1155.55       311.82 o                         
   2  11  13        353.73          0.00       370.22 o                         
   4  11  13       3924.87       2602.66       457.79 o                         
   6  11  13       3208.86       3482.45       511.50 o                         
  -9  12  13      17826.63      16357.33       793.18 o                         
  -7  12  13        285.00        566.79       665.25 o                         
  -5  12  13      20172.84      18774.88       733.86 o                         
  -3  12  13      25930.54      25550.94       690.91 o                         
  -1  12  13        172.49        375.17       484.26 o                         
   1  12  13      17277.34      17961.26       647.35 o                         
   3  12  13      26595.19      24597.53      1143.17 o                         
 -26   0  14          5.31          0.00       797.43 o                         
 -24   0  14      54555.24      51879.50      1169.49 o                         
 -22   0  14      48010.41      47024.09       800.35 o                         
 -20   0  14       1686.34       1459.12       326.62 o                         
 -18   0  14      47102.27      47645.91       623.41 o                         
 -16   0  14     110252.81     108358.19       869.70 o                         
 -14   0  14       7988.50       7967.70       219.69 o                         
 -12   0  14      22540.70      21951.83       333.56 o                         
 -10   0  14     135286.66     138272.41       928.45 o                         
  -8   0  14      37745.45      38611.07       389.92 o                         
  -6   0  14     112792.88     116055.98       841.35 o                         
  -4   0  14     169105.12     173232.97      1091.11 o                         
  -2   0  14      13265.74      12855.99       234.83 o                         
   0   0  14      32254.69      31957.92       390.67 o                         
   2   0  14     154584.88     156166.83      1083.19 o                         
   4   0  14      75486.62      76326.18       669.32 o                         
   6   0  14      21893.94      22294.89       407.10 o                         
   8   0  14     129451.21     130626.15      1031.88 o                         
  10   0  14      15097.45      15239.41       439.38 o                         
  12   0  14      30156.95      31121.65       727.89 o                         
  14   0  14      57297.70      58845.41      1236.35 o                         
  16   0  14      16018.93      16056.98       688.76 o                         
  18   0  14       6479.16       6516.64       816.09 o                         
 -25   1  14        169.98          0.00       434.10 o                         
 -23   1  14       1136.46        932.80       281.94 o                         
 -21   1  14       1944.11       2577.31       239.69 o                         
 -19   1  14         47.56        352.71       187.08 o                         
 -17   1  14        254.22        346.58       151.64 o                         
 -15   1  14        467.62        546.99       114.22 o                         
 -13   1  14        111.82         78.43        98.47 o                         
 -11   1  14          1.37          0.00        88.24 o                         
  -9   1  14       5428.85       5544.24       122.34 o                         
  -7   1  14       5563.65       5717.60       118.38 o                         
  -5   1  14         76.70        189.35        76.30 o                         
  -3   1  14         12.55         24.64        73.01 o                         
  -1   1  14        406.66        491.03        85.52 o                         
   1   1  14      11867.67      12662.82       209.37 o                         
   3   1  14       1204.52       1112.26       115.36 o                         
   5   1  14      10112.02      10246.35       198.19 o                         
   7   1  14        285.32        164.85       140.54 o                         
   9   1  14       7103.66       7125.24       211.39 o                         
  11   1  14       1030.18       1045.21       220.67 o                         
  13   1  14        245.17        294.11       247.89 o                         
  15   1  14         21.54        141.49       338.67 o                         
  17   1  14        971.25        630.60       506.34 o                         
  19   1  14       1286.16        101.86       770.27 o                         
 -26   2  14        894.93        842.92       775.63 o                         
 -24   2  14      35598.38      35545.97       717.55 o                         
 -22   2  14      17272.99      16378.58       385.72 o                         
 -20   2  14       1131.21        753.50       207.27 o                         
 -18   2  14      26780.96      26728.69       362.77 o                         
 -16   2  14      82876.23      82781.73       519.83 o                         
 -14   2  14        314.73        237.52       111.93 o                         
 -12   2  14      32430.08      32596.88       270.55 o                         
 -10   2  14      76190.78      77017.90       436.34 o                         
  -8   2  14       4569.03       4512.15       111.71 o                         
  -6   2  14      80914.65      81604.73       432.67 o                         
  -4   2  14     145470.38     148735.53       659.21 o                         
  -2   2  14       8998.63       9045.33       150.41 o                         
   0   2  14      85625.75      86161.38       466.31 o                         
   2   2  14      92260.21      92945.88       508.41 o                         
   4   2  14      31311.52      30544.19       308.67 o                         
   6   2  14       6220.95       6174.82       169.70 o                         
   8   2  14      60390.71      60043.54       461.63 o                         
  10   2  14      18461.17      18493.99       352.11 o                         
  12   2  14      19556.08      19011.19       428.81 o                         
  14   2  14      25449.23      26816.45       552.04 o                         
  16   2  14       5801.99       5358.90       443.74 o                         
  18   2  14        577.44          0.00       562.91 o                         
 -25   3  14       2613.08       3017.06       528.15 o                         
 -23   3  14          0.24          0.00       333.46 o                         
 -21   3  14       1337.05       1517.52       249.80 o                         
 -19   3  14       3927.51       4196.87       206.47 o                         
 -17   3  14       2763.40       2658.81       167.14 o                         
 -15   3  14       9743.57       9363.28       188.23 o                         
 -13   3  14      13405.25      13509.79       207.29 o                         
 -11   3  14       5913.18       6326.96       140.33 o                         
  -9   3  14      12948.23      13073.15       192.44 o                         
  -7   3  14      28333.01      28340.47       242.41 o                         
  -5   3  14        462.54        485.07        88.89 o                         
  -3   3  14      21907.97      21053.42       199.69 o                         
  -1   3  14      31742.21      31359.96       256.43 o                         
   1   3  14       8723.74       8465.50       165.21 o                         
   3   3  14      10449.83      10296.76       195.19 o                         
   5   3  14      13262.07      13024.42       231.02 o                         
   7   3  14       1793.91       1850.90       162.41 o                         
   9   3  14        891.79        820.56       178.68 o                         
  11   3  14       9333.16       9447.17       278.21 o                         
  13   3  14       1680.29       1755.08       297.56 o                         
  15   3  14        393.92        808.90       373.13 o                         
  17   3  14       3493.48       3400.26       516.14 o                         
 -24   4  14      18103.52      17393.91       550.63 o                         
 -22   4  14       6213.82       5750.71       322.16 o                         
 -20   4  14        431.36        155.20       228.83 o                         
 -18   4  14      36401.52      36047.33       461.25 o                         
 -16   4  14      67052.47      67770.61       485.54 o                         
 -14   4  14        208.58        328.87       121.27 o                         
 -12   4  14      31877.53      31511.18       268.37 o                         
 -10   4  14      36325.03      35780.76       276.91 o                         
  -8   4  14      14902.06      14824.11       197.55 o                         
  -6   4  14      44441.61      44381.93       282.28 o                         
  -4   4  14      24616.11      24831.01       229.00 o                         
  -2   4  14         99.98         90.05        90.43 o                         
   0   4  14      16231.46      16287.60       228.44 o                         
   2   4  14      46206.10      47136.59       362.66 o                         
   4   4  14      14524.55      14348.19       243.67 o                         
   6   4  14       7959.19       8215.27       193.91 o                         
   8   4  14      80455.39      79887.22       565.64 o                         
  10   4  14      16161.58      16425.43       309.43 o                         
  12   4  14      10707.26      10697.28       343.26 o                         
  14   4  14      27262.71      26864.98       636.88 o                         
  16   4  14      13141.51      13986.33       547.57 o                         
  18   4  14        439.25        242.50       753.22 o                         
 -23   5  14         16.01          0.00       382.82 o                         
 -21   5  14      19532.63      19076.77       418.91 o                         
 -19   5  14      16981.45      17209.53       347.48 o                         
 -17   5  14         10.00        247.28       198.74 o                         
 -15   5  14      22948.29      23936.61       340.38 o                         
 -13   5  14      38727.98      38224.88       386.40 o                         
 -11   5  14        625.60        412.74       139.87 o                         
  -9   5  14      24901.09      24645.81       279.74 o                         
  -7   5  14      26370.65      26622.41       245.74 o                         
  -5   5  14       1383.97       1538.73       108.33 o                         
  -3   5  14       5363.50       4662.68       131.08 o                         
  -1   5  14      18864.70      18252.85       245.30 o                         
   1   5  14      13439.37      13465.83       230.31 o                         
   3   5  14      20912.21      20071.33       282.89 o                         
   5   5  14      33300.54      32706.19       350.16 o                         
   7   5  14       2512.65       2828.91       192.52 o                         
   9   5  14       6178.34       6117.46       233.93 o                         
  11   5  14      25102.49      25139.70       459.73 o                         
  13   5  14       9820.29       9957.38       388.14 o                         
  15   5  14        658.62        244.06       444.47 o                         
  17   5  14      13111.79      13497.51       827.67 o                         
 -22   6  14       1255.55        421.60       429.52 o                         
 -20   6  14         79.87          0.00       337.27 o                         
 -18   6  14       8953.33       9064.76       341.68 o                         
 -16   6  14      24245.03      24114.70       409.89 o                         
 -14   6  14       1422.77       1529.90       198.74 o                         
 -12   6  14      17156.94      17241.57       298.92 o                         
 -10   6  14      10549.28      10732.99       226.78 o                         
  -8   6  14       5955.92       5836.48       171.46 o                         
  -6   6  14      34102.09      32990.08       285.34 o                         
  -4   6  14      22396.05      21618.74       250.50 o                         
  -2   6  14        134.86        274.27       126.16 o                         
   0   6  14       9389.09       9174.56       192.69 o                         
   2   6  14      26580.12      26516.03       326.85 o                         
   4   6  14       9534.22       9499.25       220.40 o                         
   6   6  14       2110.83       2353.83       181.29 o                         
   8   6  14      33916.34      32932.57       450.81 o                         
  10   6  14      10325.26      10409.72       322.06 o                         
  12   6  14       6076.58       6170.93       360.87 o                         
  14   6  14      10259.00      10122.65       503.44 o                         
  16   6  14       3070.85       3766.42      1057.95 o                         
 -21   7  14      17541.65      16139.54       604.36 o                         
 -19   7  14      29838.56      29954.00       659.71 o                         
 -17   7  14       2175.11       2412.81       292.48 o                         
 -15   7  14      24523.92      24364.31       485.83 o                         
 -13   7  14      55080.76      55206.41       544.79 o                         
 -11   7  14       1025.72        871.15       200.68 o                         
  -9   7  14      29178.69      28650.95       381.29 o                         
  -7   7  14      49317.39      48450.15       430.79 o                         
  -5   7  14      14722.10      14064.58       236.86 o                         
  -3   7  14      18956.02      18525.07       274.19 o                         
  -1   7  14      44805.04      44460.30       405.39 o                         
   1   7  14      26508.63      25616.99       353.60 o                         
   3   7  14      11269.96      10826.17       242.74 o                         
   5   7  14      74901.60      73800.52       653.08 o                         
   7   7  14      13223.96      13602.39       292.40 o                         
   9   7  14       7315.67       7976.83       312.50 o                         
  11   7  14      43213.91      42972.25       812.42 o                         
  13   7  14      10663.82      10845.35       507.71 o                         
  15   7  14       2732.84       2904.74      1105.79 o                         
 -20   8  14        166.64        383.79       467.75 o                         
 -18   8  14       2651.35       2334.56       385.28 o                         
 -16   8  14       2447.93       2815.71       333.30 o                         
 -14   8  14         50.42          0.00       299.97 o                         
 -12   8  14       1047.10       1047.53       236.80 o                         
 -10   8  14       3597.43       3512.91       232.18 o                         
  -8   8  14        426.74        867.89       180.64 o                         
  -6   8  14       4188.42       4374.11       216.91 o                         
  -4   8  14       3733.93       3626.70       186.38 o                         
  -2   8  14        182.76        108.64       160.68 o                         
   0   8  14       4696.60       4758.50       205.52 o                         
   2   8  14       7732.75       7446.64       233.56 o                         
   4   8  14         18.33         61.87       192.43 o                         
   6   8  14        826.97        743.60       235.60 o                         
   8   8  14       2649.74       2544.11       314.17 o                         
  10   8  14       2103.25       2004.07       368.06 o                         
  12   8  14       1633.30        738.22       473.93 o                         
 -19   9  14      34291.69      35738.28      1157.80 o                         
 -17   9  14       1856.48       1451.14       415.65 o                         
 -15   9  14      27756.41      27441.60       658.93 o                         
 -13   9  14      64721.45      63307.09       739.67 o                         
 -11   9  14       5315.21       5767.17       299.21 o                         
  -9   9  14      32315.17      32008.83       533.94 o                         
  -7   9  14      45926.98      45478.88       509.82 o                         
  -5   9  14       9203.06       9851.08       286.46 o                         
  -3   9  14      19838.59      20276.64       335.37 o                         
  -1   9  14      32462.84      31749.62       424.68 o                         
   1   9  14       3821.02       4174.89       237.38 o                         
   3   9  14      10960.72      11165.02       307.92 o                         
   5   9  14      42795.06      43652.10       711.37 o                         
   7   9  14       8314.51       9048.27       365.90 o                         
   9   9  14       5002.17       5390.28       432.81 o                         
  11   9  14      36417.77      36950.41       884.62 o                         
 -16  10  14        178.82          0.00       454.70 o                         
 -14  10  14        334.34          0.00       406.08 o                         
 -12  10  14        109.65         27.91       347.24 o                         
 -10  10  14       2298.15       2385.00       351.12 o                         
  -8  10  14       1088.01       1014.92       310.94 o                         
  -6  10  14         81.53        192.51       303.28 o                         
  -4  10  14        225.16         12.59       320.05 o                         
  -2  10  14        179.64          0.00       242.29 o                         
   0  10  14          1.23        238.90       256.32 o                         
   2  10  14         81.67          0.00       262.78 o                         
   4  10  14        489.69        623.20       337.50 o                         
   6  10  14       1665.09       1020.82       397.28 o                         
   8  10  14        209.47        671.33       487.31 o                         
 -13  11  14      19421.78      18909.96       682.18 o                         
 -11  11  14        138.94          0.00       443.83 o                         
  -9  11  14      11708.00      10471.68       491.00 o                         
  -7  11  14      34617.25      33109.33       913.03 o                         
  -5  11  14       8898.41       8964.78       466.32 o                         
  -3  11  14      13595.10      13401.98       476.00 o                         
  -1  11  14      36227.39      37476.72       716.50 o                         
   1  11  14       8087.57       7435.00       436.01 o                         
   3  11  14       8008.03       6848.01       475.13 o                         
   5  11  14      30142.83      29494.63       827.38 o                         
  -8  12  14         27.87        358.86       661.04 o                         
  -6  12  14       2883.44       3591.42       614.09 o                         
  -4  12  14       1597.40       2091.84       618.81 o                         
  -2  12  14       1305.36        325.30       529.15 o                         
   0  12  14        542.38       2175.45       622.60 o                         
 -26   1  15      19477.17      16862.64       898.32 o                         
 -24   1  15       1772.29       1619.02       382.07 o                         
 -22   1  15      28187.57      26825.04       453.97 o                         
 -20   1  15      39422.36      38780.07       438.49 o                         
 -18   1  15      10733.39      10621.56       241.64 o                         
 -16   1  15      55295.48      55731.90       414.69 o                         
 -14   1  15     109616.73     110382.77       577.36 o                         
 -12   1  15       9905.72       9920.61       174.21 o                         
 -10   1  15       3812.55       3860.25       117.83 o                         
  -8   1  15      85603.56      89189.61       478.97 o                         
  -6   1  15      39382.85      39469.94       277.24 o                         
  -4   1  15      15890.46      15225.20       191.24 o                         
  -2   1  15      76120.77      74976.09       417.99 o                         
   0   1  15      24246.25      24613.19       252.12 o                         
   2   1  15      16685.66      16809.54       241.55 o                         
   4   1  15     102989.13     104595.43       606.63 o                         
   6   1  15      27114.13      26594.23       318.60 o                         
   8   1  15       6766.56       6641.66       214.52 o                         
  10   1  15      49585.80      49334.22       535.11 o                         
  12   1  15      25718.46      25590.42       566.87 o                         
  14   1  15       4484.75       5457.38       375.46 o                         
  16   1  15      23297.42      24138.64       609.45 o                         
  18   1  15      20060.88      19418.75       797.48 o                         
 -25   2  15       1511.18       1200.17       461.93 o                         
 -23   2  15       2481.77       1981.85       331.11 o                         
 -21   2  15       3345.44       3416.39       259.63 o                         
 -19   2  15       8593.36       8408.71       231.50 o                         
 -17   2  15      11455.42      11613.92       245.30 o                         
 -15   2  15        128.73          0.00       130.73 o                         
 -13   2  15        351.42        194.97       110.94 o                         
 -11   2  15       8619.71       8817.74       167.16 o                         
  -9   2  15       5274.39       5228.17       123.36 o                         
  -7   2  15        185.56        332.03        90.83 o                         
  -5   2  15      15047.84      14690.89       191.95 o                         
  -3   2  15        816.06        580.22        88.99 o                         
  -1   2  15       1669.01       1560.56       104.63 o                         
   1   2  15      14283.39      13887.72       219.63 o                         
   3   2  15      12252.41      11947.12       242.23 o                         
   5   2  15        884.94        547.24       135.79 o                         
   7   2  15      12596.15      12246.46       246.46 o                         
   9   2  15      12902.50      13104.70       285.00 o                         
  11   2  15        125.02          0.00       236.95 o                         
  13   2  15       3975.62       4335.90       331.75 o                         
  15   2  15       7095.97       6982.20       431.74 o                         
  17   2  15        274.01          0.00       522.66 o                         
 -24   3  15        303.36          0.00       382.89 o                         
 -22   3  15      14798.22      14809.85       354.91 o                         
 -20   3  15      40979.93      39731.84       487.31 o                         
 -18   3  15      14662.89      14571.10       281.07 o                         
 -16   3  15      39214.09      38969.58       371.12 o                         
 -14   3  15      79651.88      79836.56       483.45 o                         
 -12   3  15        900.25        741.02       116.29 o                         
 -10   3  15       8550.09       8378.43       163.41 o                         
  -8   3  15      41632.44      42400.00       319.20 o                         
  -6   3  15      21940.93      22974.32       236.41 o                         
  -4   3  15      16215.25      16172.18       193.49 o                         
  -2   3  15      90804.86      91847.99       480.31 o                         
   0   3  15      24604.94      24237.71       252.42 o                         
   2   3  15      12932.59      12197.87       216.27 o                         
   4   3  15      57677.50      58199.50       428.87 o                         
   6   3  15      39671.04      38760.58       381.54 o                         
   8   3  15       2332.50       2339.63       187.56 o                         
  10   3  15      31915.37      30975.74       473.29 o                         
  12   3  15      15301.76      15536.32       392.90 o                         
  14   3  15        957.97       1045.36       368.89 o                         
  16   3  15      23108.06      23717.35       663.86 o                         
  18   3  15      16321.12      16131.64      2360.36 o                         
 -25   4  15      10329.18      10458.42       623.25 o                         
 -23   4  15      11342.85      12653.70       432.40 o                         
 -21   4  15        774.67        725.45       260.38 o                         
 -19   4  15      20216.21      19970.35       354.12 o                         
 -17   4  15      19367.31      18910.22       315.58 o                         
 -15   4  15        232.87        348.62       137.28 o                         
 -13   4  15      28753.91      27596.07       302.79 o                         
 -11   4  15      18495.61      18135.37       236.96 o                         
  -9   4  15        963.55       1126.57       110.40 o                         
  -7   4  15       2991.30       2921.61       119.61 o                         
  -5   4  15      30919.84      31265.03       257.73 o                         
  -3   4  15      12428.87      12246.34       188.96 o                         
  -1   4  15      24395.29      24179.36       248.09 o                         
   1   4  15      39936.60      40302.52       332.67 o                         
   3   4  15        258.53        182.79       134.10 o                         
   5   4  15       2895.50       2959.86       158.98 o                         
   7   4  15      15735.82      15207.50       278.59 o                         
   9   4  15      12241.95      12826.24       294.21 o                         
  11   4  15        263.66          0.00       263.54 o                         
  13   4  15      11657.23      10754.37       419.96 o                         
  15   4  15       7126.15       7077.57       491.75 o                         
  17   4  15        326.82        294.74       659.47 o                         
 -24   5  15        184.10         84.79       500.61 o                         
 -22   5  15       5385.37       4561.09       363.31 o                         
 -20   5  15      24333.75      24631.52       440.23 o                         
 -18   5  15       5682.63       6276.94       242.27 o                         
 -16   5  15      17335.79      17871.28       309.80 o                         
 -14   5  15      15614.90      15376.76       287.07 o                         
 -12   5  15       9078.27       9105.25       210.19 o                         
 -10   5  15        740.45        929.47       127.16 o                         
  -8   5  15      54535.42      54388.61       360.91 o                         
  -6   5  15      14699.05      14936.23       206.70 o                         
  -4   5  15      29234.60      28652.08       263.92 o                         
  -2   5  15      48646.04      48225.66       363.03 o                         
   0   5  15      16972.58      16737.40       252.33 o                         
   2   5  15       9463.58       9109.55       197.08 o                         
   4   5  15      40917.99      40708.98       389.55 o                         
   6   5  15       8762.50       8515.65       240.60 o                         
   8   5  15       1229.16       1240.32       206.95 o                         
  10   5  15      10785.21      10652.12       342.47 o                         
  12   5  15       3122.60       3461.97       345.96 o                         
  14   5  15        374.05          0.00       530.53 o                         
  16   5  15      10474.59      10322.32       689.34 o                         
 -23   6  15      27695.75      27040.71       795.29 o                         
 -21   6  15       2328.15       1402.56       408.19 o                         
 -19   6  15      20222.49      21168.26       474.54 o                         
 -17   6  15      22921.07      23024.99       426.71 o                         
 -15   6  15       1459.20       1233.66       208.23 o                         
 -13   6  15      23002.91      22356.87       360.32 o                         
 -11   6  15      51526.20      51698.65       459.22 o                         
  -9   6  15       3382.40       3417.76       170.79 o                         
  -7   6  15      12226.45      12265.84       200.58 o                         
  -5   6  15      73734.51      74195.73       438.17 o                         
  -3   6  15      19333.77      19755.13       265.02 o                         
  -1   6  15      13911.57      13750.46       257.46 o                         
   1   6  15      40675.20      40711.95       399.50 o                         
   3   6  15       9004.83       9263.76       218.56 o                         
   5   6  15      16874.96      16321.87       291.23 o                         
   7   6  15      16146.98      16416.25       314.46 o                         
   9   6  15      12517.04      12155.95       323.93 o                         
  11   6  15       1230.66       1144.41       315.67 o                         
  13   6  15      34902.95      36091.18       795.96 o                         
  15   6  15      15043.18      14725.36       751.88 o                         
 -22   7  15       1022.93        321.26       601.13 o                         
 -20   7  15       7561.21       8008.56       557.52 o                         
 -18   7  15       2289.46       2289.92       321.51 o                         
 -16   7  15       7253.04       7254.74       306.14 o                         
 -14   7  15       7324.99       7359.72       251.03 o                         
 -12   7  15         31.37          0.00       213.55 o                         
 -10   7  15        557.17        367.14       179.83 o                         
  -8   7  15       9169.64       9044.00       230.41 o                         
  -6   7  15       3858.48       4207.94       181.65 o                         
  -4   7  15       2620.73       2393.78       151.83 o                         
  -2   7  15      16620.54      16945.82       295.05 o                         
   0   7  15       8877.01       9283.74       233.22 o                         
   2   7  15       2810.21       2770.15       200.77 o                         
   4   7  15       5007.77       5041.59       231.74 o                         
   6   7  15      12573.21      12774.17       298.70 o                         
   8   7  15        115.69        473.22       268.19 o                         
  10   7  15      13169.30      13286.85       396.93 o                         
  12   7  15       2764.59       1881.81       440.19 o                         
  14   7  15        839.74          0.00       644.51 o                         
 -19   8  15      15772.67      15471.78       527.67 o                         
 -17   8  15      20260.66      20556.20       492.35 o                         
 -15   8  15       2497.80       2318.64       322.12 o                         
 -13   8  15      23734.20      24256.72       466.45 o                         
 -11   8  15      29798.21      30166.48       467.81 o                         
  -9   8  15       7472.21       6901.56       245.26 o                         
  -7   8  15       8951.77       9002.25       245.26 o                         
  -5   8  15      89097.13      87096.34       615.96 o                         
  -3   8  15      28746.41      28334.34       357.17 o                         
  -1   8  15      21198.47      21073.46       349.92 o                         
   1   8  15      44043.98      43470.95       441.76 o                         
   3   8  15      10149.45      10394.94       268.61 o                         
   5   8  15       6764.03       7117.73       278.45 o                         
   7   8  15      25565.34      25966.09       499.56 o                         
   9   8  15      11950.87      13282.28       433.11 o                         
  11   8  15       1761.64       1559.31       484.23 o                         
  13   8  15      37529.20      33266.21      1538.30 o                         
 -18   9  15        132.68        695.51       467.43 o                         
 -16   9  15       3983.08       3925.08       408.82 o                         
 -14   9  15       1544.43       1142.73       436.96 o                         
 -12   9  15         35.86          0.00       299.75 o                         
 -10   9  15       1061.94       1053.11       274.94 o                         
  -8   9  15         12.30          0.00       277.06 o                         
  -6   9  15        344.86        318.03       245.29 o                         
  -4   9  15         16.83        245.08       216.77 o                         
  -2   9  15        742.96        645.91       209.22 o                         
   0   9  15        582.12        232.26       228.69 o                         
   2   9  15        402.96        281.59       247.50 o                         
   4   9  15        125.27        336.39       291.51 o                         
   6   9  15       1407.45       2053.46       324.67 o                         
   8   9  15         84.27        620.59       406.92 o                         
  10   9  15          9.11        297.87       570.53 o                         
 -15  10  15       7656.50       6894.38       508.31 o                         
 -13  10  15      20536.63      22654.11       548.16 o                         
 -11  10  15      48423.29      46546.42       754.61 o                         
  -9  10  15       3674.10       3988.60       354.41 o                         
  -7  10  15       8140.97       8449.47       345.34 o                         
  -5  10  15      49590.13      50241.45       736.63 o                         
  -3  10  15      13728.14      14210.58       355.94 o                         
  -1  10  15      11361.71      11174.41       332.25 o                         
   1  10  15      30862.09      31541.41       542.20 o                         
   3  10  15      15755.57      15842.35       438.67 o                         
   5  10  15       8910.50       9242.16       485.44 o                         
   7  10  15      31984.32      31466.89       934.56 o                         
 -12  11  15        251.35          8.05       528.07 o                         
 -10  11  15       5647.15       5566.76       537.24 o                         
  -8  11  15       1343.57        855.52       571.75 o                         
  -6  11  15          5.12         25.50       427.85 o                         
  -4  11  15        441.23        551.21       501.49 o                         
  -2  11  15       2475.10       3138.19       471.79 o                         
   0  11  15        573.16        648.87       393.66 o                         
   2  11  15        446.31        445.34       457.10 o                         
   4  11  15        265.69        530.20       495.42 o                         
  -7  12  15       5608.23       5547.95       886.58 o                         
  -5  12  15      24430.96      25858.60       920.11 o                         
  -3  12  15       8599.79      10528.36       749.09 o                         
  -1  12  15       4881.35       6108.97       789.94 o                         
 -26   0  16      17047.73      17733.01      1473.90 o                         
 -24   0  16      39885.59      40055.39      1032.67 o                         
 -22   0  16       2635.27       2113.99       380.80 o                         
 -20   0  16      16090.44      15721.41       433.49 o                         
 -18   0  16      38612.12      38844.97       607.57 o                         
 -16   0  16      14394.79      13985.96       334.52 o                         
 -14   0  16      14126.50      14384.46       328.07 o                         
 -12   0  16      47803.82      47588.43       479.60 o                         
 -10   0  16     101537.35     105135.43       769.63 o                         
  -8   0  16      19032.62      18814.94       351.88 o                         
  -6   0  16     159812.83     161341.56      1097.09 o                         
  -4   0  16      37746.11      38396.55       398.13 o                         
  -2   0  16        188.96        182.32       142.50 o                         
   0   0  16     134747.98     138620.34      1050.17 o                         
   2   0  16      53676.11      54497.63       572.46 o                         
   4   0  16       1969.08       2200.61       195.78 o                         
   6   0  16      57547.09      56977.73       654.16 o                         
   8   0  16      36316.46      35189.44       604.53 o                         
  10   0  16       2687.39       2629.06       332.10 o                         
  12   0  16      56684.89      55928.44      1074.52 o                         
  14   0  16      19715.61      20624.35       708.26 o                         
  16   0  16       3541.08       3927.23       717.02 o                         
  18   0  16      27655.90      26400.31      3763.04 o                         
 -25   1  16        132.70         95.27       452.34 o                         
 -23   1  16        867.94        382.50       322.90 o                         
 -21   1  16        630.03        567.03       228.04 o                         
 -19   1  16       1438.27       1244.76       191.73 o                         
 -17   1  16       1645.97       1608.30       160.31 o                         
 -15   1  16        391.76        565.37       129.09 o                         
 -13   1  16       6162.38       6170.21       153.13 o                         
 -11   1  16        875.94        903.87       108.13 o                         
  -9   1  16      13761.10      14046.25       200.55 o                         
  -7   1  16       4534.48       4744.89       119.39 o                         
  -5   1  16        391.93        342.66        92.89 o                         
  -3   1  16        481.22        604.57        95.65 o                         
  -1   1  16        306.58        330.46        96.30 o                         
   1   1  16        240.69        278.86       118.66 o                         
   3   1  16       2113.45       1989.32       142.15 o                         
   5   1  16       1415.30       1319.87       152.03 o                         
   7   1  16       1867.26       1934.77       181.97 o                         
   9   1  16       1637.97       1713.12       217.92 o                         
  11   1  16       6809.64       6748.54       288.83 o                         
  13   1  16        597.89        853.35       332.98 o                         
  15   1  16       3756.41       3871.62       440.97 o                         
  17   1  16       3101.05       1869.55       571.09 o                         
 -26   2  16      21780.97      20029.09      2951.61 o                         
 -24   2  16      25937.44      25480.93       640.90 o                         
 -22   2  16       1235.94       1376.18       284.77 o                         
 -20   2  16      11925.00      11771.20       300.26 o                         
 -18   2  16      49514.93      49394.09       451.67 o                         
 -16   2  16      13526.07      13555.74       255.89 o                         
 -14   2  16      37687.25      37967.20       333.16 o                         
 -12   2  16      56589.99      57453.38       387.31 o                         
 -10   2  16      15830.21      16017.38       216.44 o                         
  -8   2  16      14567.42      15001.04       201.66 o                         
  -6   2  16     117784.74     120043.75       590.91 o                         
  -4   2  16      10907.75      10201.27       169.52 o                         
  -2   2  16      26993.11      26659.10       247.15 o                         
   0   2  16      76880.33      77562.29       457.51 o                         
   2   2  16      27613.86      27638.98       296.69 o                         
   4   2  16        472.38        473.97       138.46 o                         
   6   2  16      37108.53      37967.04       406.34 o                         
   8   2  16      54842.93      55071.10       517.57 o                         
  10   2  16         15.58          0.00       232.40 o                         
  12   2  16      27590.19      28270.12       566.66 o                         
  14   2  16      24535.74      25230.15       585.45 o                         
  16   2  16         11.53          0.00       508.15 o                         
 -25   3  16        711.71        731.20       493.25 o                         
 -23   3  16       3176.87       3174.90       370.92 o                         
 -21   3  16      12980.47      12858.64       323.63 o                         
 -19   3  16       1660.80       1154.98       205.32 o                         
 -17   3  16       6885.79       6912.28       201.17 o                         
 -15   3  16      10493.34      10740.76       225.16 o                         
 -13   3  16      10325.65      10300.24       202.10 o                         
 -11   3  16      26006.89      26187.44       298.62 o                         
  -9   3  16      38461.42      38245.40       303.40 o                         
  -7   3  16      10215.18      10079.67       179.86 o                         
  -5   3  16      14571.52      14735.64       201.76 o                         
  -3   3  16      85467.28      85369.31       457.19 o                         
  -1   3  16        229.05        140.65       105.90 o                         
   1   3  16       6741.70       6776.28       165.53 o                         
   3   3  16      16500.33      16195.82       264.25 o                         
   5   3  16       9205.59       8946.18       221.47 o                         
   7   3  16       1394.44       1025.39       181.25 o                         
   9   3  16      22471.24      21780.60       394.16 o                         
  11   3  16      10108.49      10121.81       325.31 o                         
  13   3  16        222.75        140.27       365.13 o                         
  15   3  16       7945.69       7623.50       521.08 o                         
  17   3  16       3057.39       2129.50       742.30 o                         
 -24   4  16      15581.92      14162.57       566.59 o                         
 -22   4  16        140.77        293.92       320.99 o                         
 -20   4  16      28499.29      27495.97       449.16 o                         
 -18   4  16      58046.30      58278.25       501.05 o                         
 -16   4  16       5946.07       5558.46       195.35 o                         
 -14   4  16      27790.42      27395.91       307.81 o                         
 -12   4  16      78798.00      79324.49       501.94 o                         
 -10   4  16      37066.93      36782.33       319.56 o                         
  -8   4  16       7803.26       8210.38       161.03 o                         
  -6   4  16      53326.54      53736.66       354.81 o                         
  -4   4  16       4891.02       4602.83       127.39 o                         
  -2   4  16      12215.40      11968.69       197.83 o                         
   0   4  16      47554.56      46772.53       355.61 o                         
   2   4  16      33660.73      34465.00       343.73 o                         
   4   4  16      13131.84      12897.91       251.33 o                         
   6   4  16     103452.41     104200.05       782.21 o                         
   8   4  16      32890.19      32446.27       431.43 o                         
  10   4  16       1251.20        938.68       262.24 o                         
  12   4  16      34844.55      33667.32       663.72 o                         
  14   4  16      27324.28      27844.91       671.56 o                         
  16   4  16        119.29          0.00       607.48 o                         
 -23   5  16      16001.47      16077.27       489.94 o                         
 -21   5  16      22453.73      22222.61       493.13 o                         
 -19   5  16        518.05        881.99       243.06 o                         
 -17   5  16       7251.02       7532.95       238.59 o                         
 -15   5  16      25116.50      25313.59       395.13 o                         
 -13   5  16      16275.51      17081.56       290.01 o                         
 -11   5  16      30047.05      30391.30       331.39 o                         
  -9   5  16      51689.08      51947.62       384.82 o                         
  -7   5  16       5014.23       5251.43       139.19 o                         
  -5   5  16       5472.20       5390.00       145.19 o                         
  -3   5  16      55268.92      55791.39       401.97 o                         
  -1   5  16       9016.78       9592.38       189.54 o                         
   1   5  16       2014.80       2145.75       155.93 o                         
   3   5  16      18062.19      18754.27       334.09 o                         
   5   5  16      16913.97      16770.03       309.29 o                         
   7   5  16       2796.97       2455.80       233.78 o                         
   9   5  16      22175.88      21127.31       406.79 o                         
  11   5  16      13045.51      12557.83       481.53 o                         
  13   5  16       1218.39        722.95       415.62 o                         
  15   5  16      14167.78      15377.67       932.06 o                         
 -22   6  16         63.35         56.41       496.46 o                         
 -20   6  16       8185.39       8614.64       401.17 o                         
 -18   6  16      21877.41      21466.34       534.65 o                         
 -16   6  16        539.01        597.31       240.60 o                         
 -14   6  16       6689.60       7345.88       240.96 o                         
 -12   6  16      20795.13      20554.82       359.12 o                         
 -10   6  16      10228.83      10509.74       241.46 o                         
  -8   6  16       4367.34       4547.72       160.95 o                         
  -6   6  16      29792.67      29462.11       296.65 o                         
  -4   6  16       3903.53       4031.82       157.12 o                         
  -2   6  16      12576.45      12727.81       241.33 o                         
   0   6  16      29917.13      29251.19       362.87 o                         
   2   6  16      18526.39      19006.48       323.23 o                         
   4   6  16       1097.80       1369.45       195.85 o                         
   6   6  16      29475.66      29710.72       417.47 o                         
   8   6  16      34168.28      33206.56       536.52 o                         
  10   6  16        295.21        294.15       317.77 o                         
  12   6  16      14389.55      13592.24       473.31 o                         
  14   6  16       8689.32       8210.71       669.02 o                         
 -21   7  16      30760.63      30538.93       882.24 o                         
 -19   7  16       3923.48       3888.09       396.68 o                         
 -17   7  16       3627.70       3251.29       307.15 o                         
 -15   7  16      20534.69      21141.26       435.39 o                         
 -13   7  16      14158.52      14130.60       306.80 o                         
 -11   7  16      10267.54      10256.69       250.14 o                         
  -9   7  16      44817.90      44799.16       522.89 o                         
  -7   7  16      10400.87      10750.26       243.72 o                         
  -5   7  16       6774.99       6873.99       192.73 o                         
  -3   7  16      60961.46      61126.34       482.67 o                         
  -1   7  16      26111.69      24945.74       387.16 o                         
   1   7  16       3006.68       2641.05       209.77 o                         
   3   7  16      23324.10      23355.03       392.44 o                         
   5   7  16      30728.67      30458.18       439.20 o                         
   7   7  16        730.92       1081.28       280.36 o                         
   9   7  16      25753.12      26917.88       529.04 o                         
  11   7  16      22380.95      22118.35       565.30 o                         
  13   7  16       2860.72       2449.52       710.24 o                         
 -20   8  16        913.98          0.00       558.62 o                         
 -18   8  16       4030.02       3915.45       417.63 o                         
 -16   8  16        714.23        174.70       343.01 o                         
 -14   8  16       3910.66       4419.49       322.39 o                         
 -12   8  16       8071.51       7777.63       311.96 o                         
 -10   8  16        572.86        357.34       216.05 o                         
  -8   8  16       2775.53       2586.27       215.82 o                         
  -6   8  16       8917.13       9429.02       267.27 o                         
  -4   8  16       1060.53       1182.67       193.71 o                         
  -2   8  16       2938.91       3204.42       208.49 o                         
   0   8  16       2858.51       2829.21       220.02 o                         
   2   8  16       1672.19       1131.26       229.34 o                         
   4   8  16         69.80        136.39       252.50 o                         
   6   8  16        950.98        975.49       296.33 o                         
   8   8  16       3183.83       3495.73       363.07 o                         
  10   8  16         17.59        174.00       459.10 o                         
  12   8  16       1318.58       1648.24       703.25 o                         
 -17   9  16      11073.62      11090.79       507.06 o                         
 -15   9  16      46822.62      47697.87       773.51 o                         
 -13   9  16      15080.17      15875.48       433.40 o                         
 -11   9  16      14714.11      14974.50       395.49 o                         
  -9   9  16      39647.57      39554.64       566.73 o                         
  -7   9  16      14326.87      15813.76       363.65 o                         
  -5   9  16       3769.86       4000.85       297.23 o                         
  -3   9  16      39829.66      39655.23       508.92 o                         
  -1   9  16      13158.16      13316.78       310.70 o                         
   1   9  16       4703.90       4741.92       283.25 o                         
   3   9  16      27160.01      27604.12       557.13 o                         
   5   9  16      17176.57      17911.90       459.44 o                         
   7   9  16       2503.12       2853.54       464.20 o                         
   9   9  16      34644.07      34186.73      1130.19 o                         
 -16  10  16         76.21        489.19       642.41 o                         
 -14  10  16         17.07        101.69       431.61 o                         
 -12  10  16        701.75       1509.38       393.04 o                         
 -10  10  16        190.03          0.00       356.35 o                         
  -8  10  16        913.22        718.60       324.79 o                         
  -6  10  16       1610.50       1269.39       340.59 o                         
  -4  10  16        103.21        384.90       351.65 o                         
  -2  10  16         19.24          0.00       294.91 o                         
   0  10  16        425.84        734.84       310.08 o                         
   2  10  16        487.64        601.21       369.25 o                         
   4  10  16          2.56          0.00       435.77 o                         
   6  10  16         24.80        175.05       525.32 o                         
 -11  11  16      12316.07      11476.79       644.90 o                         
  -9  11  16      33348.06      32684.17       893.05 o                         
  -7  11  16       6897.27       6893.79       546.47 o                         
  -5  11  16       3611.28       4794.60       537.56 o                         
  -3  11  16      32621.26      31579.55       797.88 o                         
  -1  11  16      13396.33      14204.87       498.54 o                         
   1  11  16       4050.01       3220.66       457.63 o                         
   3  11  16      27538.50      29928.89      1450.51 o                         
 -26   1  17       4441.91       3472.53      3000.45 o                         
 -24   1  17       8217.05       7598.33       471.68 o                         
 -22   1  17      38654.54      37984.48       590.03 o                         
 -20   1  17      20476.25      20683.53       363.20 o                         
 -18   1  17      14155.00      13720.46       266.13 o                         
 -16   1  17      74575.44      75178.52       510.71 o                         
 -14   1  17      30169.43      30117.17       298.21 o                         
 -12   1  17       2530.98       3069.93       135.35 o                         
 -10   1  17      44229.54      43734.01       324.73 o                         
  -8   1  17      30423.85      31052.43       276.27 o                         
  -6   1  17       4185.87       4118.07       131.70 o                         
  -4   1  17      16736.13      16579.66       223.83 o                         
  -2   1  17      34961.14      35303.92       295.32 o                         
   0   1  17       4570.57       4674.05       143.11 o                         
   2   1  17     105493.67     108051.25       623.74 o                         
   4   1  17      36432.65      36830.91       367.19 o                         
   6   1  17         17.41          0.00       175.86 o                         
   8   1  17      54229.78      54899.93       554.45 o                         
  10   1  17      35461.97      35726.54       522.90 o                         
  12   1  17       1111.44       1165.44       331.05 o                         
  14   1  17      17742.22      18163.44       523.76 o                         
  16   1  17      31073.19      30315.06      1006.64 o                         
 -25   2  17       1135.19        399.65       497.22 o                         
 -23   2  17        205.29          0.00       339.94 o                         
 -21   2  17       3552.43       2591.06       288.76 o                         
 -19   2  17       3910.63       4047.97       230.19 o                         
 -17   2  17        274.67        440.68       180.57 o                         
 -15   2  17       3326.69       3270.69       167.46 o                         
 -13   2  17       8919.69       8752.40       187.53 o                         
 -11   2  17       2264.10       2793.40       133.38 o                         
  -9   2  17       8076.92       8070.43       159.25 o                         
  -7   2  17       5604.44       5305.17       135.89 o                         
  -5   2  17       4590.99       5034.65       131.23 o                         
  -3   2  17       1331.86       1355.71       109.56 o                         
  -1   2  17       9055.27       8713.10       169.03 o                         
   1   2  17      22339.12      22205.74       275.34 o                         
   3   2  17        460.02        397.11       143.84 o                         
   5   2  17       9180.87       9029.97       220.69 o                         
   7   2  17       3065.50       2753.42       212.32 o                         
   9   2  17        837.31        318.37       243.25 o                         
  11   2  17       2749.30       2594.82       295.95 o                         
  13   2  17       3585.65       3548.60       394.54 o                         
  15   2  17         52.16          0.00       494.82 o                         
 -24   3  17       9842.91      10036.10       505.41 o                         
 -22   3  17      21365.55      20798.01       443.30 o                         
 -20   3  17       4866.37       4625.75       275.22 o                         
 -18   3  17      13682.71      13761.97       279.85 o                         
 -16   3  17      57079.45      56964.40       475.60 o                         
 -14   3  17       3330.44       3495.43       184.28 o                         
 -12   3  17       9156.13       9598.45       197.34 o                         
 -10   3  17      51453.07      51646.23       372.55 o                         
  -8   3  17      39745.43      40177.04       326.75 o                         
  -6   3  17       5542.12       5376.41       135.27 o                         
  -4   3  17      40420.00      39809.20       311.61 o                         
  -2   3  17      37541.98      37320.30       301.90 o                         
   0   3  17         25.47         35.03       124.40 o                         
   2   3  17      78800.24      78732.53       507.78 o                         
   4   3  17      41791.77      42327.71       411.86 o                         
   6   3  17       4080.39       3959.26       207.67 o                         
   8   3  17      31834.23      32124.37       450.39 o                         
  10   3  17      22660.94      22022.87       412.12 o                         
  12   3  17          1.64        163.27       350.02 o                         
  14   3  17      15888.25      16225.73       572.30 o                         
  16   3  17      19404.36      19572.03       861.30 o                         
 -23   4  17        605.52        246.78       376.73 o                         
 -21   4  17       3586.17       2911.26       288.98 o                         
 -19   4  17      20340.36      20164.53       368.78 o                         
 -17   4  17      14016.60      13555.87       275.44 o                         
 -15   4  17      10311.66      10798.31       225.54 o                         
 -13   4  17      40971.75      39942.86       378.21 o                         
 -11   4  17       6646.96       6765.03       177.22 o                         
  -9   4  17      19249.25      19012.77       254.58 o                         
  -7   4  17      25368.02      25081.22       272.23 o                         
  -5   4  17      17639.82      16790.76       236.14 o                         
  -3   4  17       4686.57       4537.56       134.69 o                         
  -1   4  17      38925.78      37949.68       326.81 o                         
   1   4  17      23192.05      22808.62       306.97 o                         
   3   4  17         48.38        120.56       160.07 o                         
   5   4  17      41953.53      41697.66       439.36 o                         
   7   4  17       8683.83       8666.63       254.25 o                         
   9   4  17        760.22        189.57       257.09 o                         
  11   4  17      10617.78      10724.92       385.07 o                         
  13   4  17       3468.86       2986.40       453.16 o                         
  15   4  17         46.16          0.00       610.98 o                         
 -24   5  17        503.87          0.00      1583.75 o                         
 -22   5  17       9563.32       9112.92       421.11 o                         
 -20   5  17       1829.11       1863.91       305.71 o                         
 -18   5  17       4690.31       4781.43       252.11 o                         
 -16   5  17      32971.99      32056.10       471.65 o                         
 -14   5  17       6303.82       6030.76       201.87 o                         
 -12   5  17      13087.61      12434.74       236.94 o                         
 -10   5  17      73307.62      72451.40       496.23 o                         
  -8   5  17      26078.70      25564.95       283.95 o                         
  -6   5  17      15899.96      15632.60       229.63 o                         
  -4   5  17      24845.48      24451.82       292.30 o                         
  -2   5  17      14421.03      14959.10       261.02 o                         
   0   5  17         21.57        161.20       154.24 o                         
   2   5  17      30379.62      30249.21       385.74 o                         
   4   5  17       4594.85       4698.34       204.45 o                         
   6   5  17       1800.72       1958.48       224.88 o                         
   8   5  17       2552.90       2489.23       272.56 o                         
  10   5  17      10304.83       9573.32       375.80 o                         
  12   5  17       1953.08       2202.10       420.52 o                         
  14   5  17       7718.43       7007.33       597.35 o                         
 -23   6  17       4311.78       5388.10      1448.02 o                         
 -21   6  17       5426.62       6258.26       444.96 o                         
 -19   6  17      31940.33      32282.16       615.32 o                         
 -17   6  17      17146.31      17749.88       406.33 o                         
 -15   6  17        555.24        387.07       233.74 o                         
 -13   6  17      65224.92      64044.39       613.55 o                         
 -11   6  17      19717.29      20037.12       351.28 o                         
  -9   6  17      16585.18      16070.05       269.28 o                         
  -7   6  17      28066.94      28808.70       311.29 o                         
  -5   6  17      20070.59      19500.20       285.04 o                         
  -3   6  17         36.34          0.00       155.79 o                         
  -1   6  17      50263.37      51343.88       454.95 o                         
   1   6  17      27873.62      27577.97       374.15 o                         
   3   6  17       2127.38       2359.27       214.10 o                         
   5   6  17      33181.91      34034.71       436.32 o                         
   7   6  17      24000.47      23255.16       410.66 o                         
   9   6  17       1850.38       1538.94       313.87 o                         
  11   6  17      18213.90      18467.52       585.43 o                         
  13   6  17      21883.96      23059.46       801.34 o                         
 -20   7  17       1188.28       1044.56       504.65 o                         
 -18   7  17       1471.59       1781.94       382.03 o                         
 -16   7  17      12726.85      12210.58       359.99 o                         
 -14   7  17         61.68          0.00       240.05 o                         
 -12   7  17        772.82       1029.85       216.22 o                         
 -10   7  17       2976.67       3207.79       218.70 o                         
  -8   7  17       9810.74       9837.25       246.82 o                         
  -6   7  17        539.94        483.11       162.54 o                         
  -4   7  17      14431.97      14382.64       268.70 o                         
  -2   7  17      10433.95       9911.30       244.21 o                         
   0   7  17          8.08         29.64       205.39 o                         
   2   7  17      13789.48      13358.83       304.16 o                         
   4   7  17      15376.75      15607.07       332.79 o                         
   6   7  17        491.05        756.26       278.68 o                         
   8   7  17       5016.21       4784.65       342.31 o                         
  10   7  17       8599.07       8977.78       448.31 o                         
  12   7  17        126.35          0.00       544.29 o                         
 -19   8  17      33332.21      33622.09       957.04 o                         
 -17   8  17      11610.19      11576.09       455.53 o                         
 -15   8  17       1403.93       1099.04       341.45 o                         
 -13   8  17      35300.78      34672.87       572.72 o                         
 -11   8  17      15507.73      16211.97       348.64 o                         
  -9   8  17       8961.13       8602.83       270.95 o                         
  -7   8  17      22540.44      23242.30       418.67 o                         
  -5   8  17      32250.23      32337.98       403.33 o                         
  -3   8  17        319.34        236.96       204.25 o                         
  -1   8  17      55409.03      55004.73       538.73 o                         
   1   8  17      14798.21      15119.43       358.34 o                         
   3   8  17        867.64        675.53       271.82 o                         
   5   8  17      23826.09      23859.73       467.86 o                         
   7   8  17      25963.61      26222.35       532.82 o                         
   9   8  17        503.41       1470.27       477.89 o                         
  11   8  17      25264.79      25031.14       954.05 o                         
 -18   9  17          9.70        118.84       597.88 o                         
 -16   9  17       3870.01       3333.33       431.35 o                         
 -14   9  17       3378.66       3562.53       381.89 o                         
 -12   9  17         14.02          0.00       360.18 o                         
 -10   9  17         89.90        223.74       305.47 o                         
  -8   9  17        259.18        826.04       277.61 o                         
  -6   9  17        288.57        175.01       282.73 o                         
  -4   9  17        437.05        981.64       270.13 o                         
  -2   9  17        881.77        827.09       263.70 o                         
   0   9  17          0.29          0.00       276.60 o                         
   2   9  17       2833.96       2445.68       303.53 o                         
   4   9  17        674.57          0.00       362.66 o                         
   6   9  17       1412.84       1404.72       422.10 o                         
   8   9  17        699.61       1777.72       539.77 o                         
 -15  10  17       5134.47       5294.06       572.39 o                         
 -13  10  17      44386.91      43347.71       864.80 o                         
 -11  10  17      14597.49      14533.10       538.29 o                         
  -9  10  17      13246.78      13750.80       452.50 o                         
  -7  10  17      38019.05      38097.95       692.04 o                         
  -5  10  17      16635.63      17260.05       469.95 o                         
  -3  10  17        267.89        223.57       326.64 o                         
  -1  10  17      37697.96      37560.03       641.98 o                         
   1  10  17      23331.54      23553.17       586.06 o                         
   3  10  17       3150.22       2295.90       509.90 o                         
   5  10  17      26821.29      27675.33       930.14 o                         
 -10  11  17       3171.98       3426.02       626.29 o                         
  -8  11  17        908.24       1551.24       598.31 o                         
  -6  11  17        422.79        677.27       522.26 o                         
  -4  11  17       3147.19       2471.46       575.00 o                         
  -2  11  17       2498.63       3154.73       520.82 o                         
   0  11  17          7.18          0.00       475.53 o                         
   2  11  17        224.38        310.57       688.88 o                         
 -24   0  18      13981.73      14059.44       700.44 o                         
 -22   0  18      11280.05      10836.26       509.40 o                         
 -20   0  18      38956.56      37753.08       700.29 o                         
 -18   0  18       8681.12       8464.24       311.60 o                         
 -16   0  18      11712.36      11402.29       336.96 o                         
 -14   0  18      92185.38      93805.23       797.16 o                         
 -12   0  18      55873.73      56220.87       553.81 o                         
 -10   0  18      13930.84      14764.65       334.37 o                         
  -8   0  18     127377.09     130315.46       933.99 o                         
  -6   0  18      83574.85      85675.46       724.06 o                         
  -4   0  18      12842.74      13121.53       301.10 o                         
  -2   0  18      65835.79      67027.05       629.86 o                         
   0   0  18      48014.21      48701.63       553.47 o                         
   2   0  18       5451.12       5541.16       249.79 o                         
   4   0  18      72621.58      74067.35       779.29 o                         
   6   0  18      21324.18      21096.80       544.63 o                         
   8   0  18        558.84         71.62       324.77 o                         
  10   0  18      33406.32      32901.84       793.43 o                         
  12   0  18      35605.88      36802.62      1238.50 o                         
  14   0  18       4060.82       3963.32       682.59 o                         
  16   0  18      20250.54      19648.54      1207.35 o                         
 -25   1  18         84.93          0.00       505.35 o                         
 -23   1  18        149.75          0.00       350.54 o                         
 -21   1  18        267.07        140.80       264.73 o                         
 -19   1  18        920.60        706.50       195.17 o                         
 -17   1  18        386.30        434.61       170.67 o                         
 -15   1  18        288.57         88.97       144.77 o                         
 -13   1  18         37.95        301.24       135.44 o                         
 -11   1  18       1913.09       1840.74       126.51 o                         
  -9   1  18       1420.49       1421.76       117.34 o                         
  -7   1  18       5457.49       5681.69       148.81 o                         
  -5   1  18       7465.28       7540.25       162.49 o                         
  -3   1  18       6405.42       6158.46       151.56 o                         
  -1   1  18      11554.41      10878.26       206.64 o                         
   1   1  18        150.96        264.84       137.55 o                         
   3   1  18        359.44        355.02       161.56 o                         
   5   1  18        176.72          0.00       183.96 o                         
   7   1  18         37.97         85.40       209.64 o                         
   9   1  18       4729.49       4622.83       256.52 o                         
  11   1  18       1599.14       1726.30       329.89 o                         
  13   1  18       2481.43       2140.37       426.71 o                         
  15   1  18       5052.22       3884.93       555.71 o                         
 -24   2  18      13046.92      12456.77       538.02 o                         
 -22   2  18       8857.49       8484.10       378.40 o                         
 -20   2  18      38482.27      37935.02       537.27 o                         
 -18   2  18      11005.63      11214.16       270.35 o                         
 -16   2  18      12264.52      12437.72       257.06 o                         
 -14   2  18      45921.41      46944.28       438.24 o                         
 -12   2  18      25860.89      26018.67       304.20 o                         
 -10   2  18        119.79        233.79       117.75 o                         
  -8   2  18     109715.34     110880.95       590.82 o                         
  -6   2  18      46285.87      47093.63       337.35 o                         
  -4   2  18       8724.04       8395.07       166.76 o                         
  -2   2  18      30914.07      30828.99       285.23 o                         
   0   2  18      57699.71      58072.94       422.63 o                         
   2   2  18         86.15         67.40       148.08 o                         
   4   2  18      46325.08      46640.68       455.46 o                         
   6   2  18      63212.55      63683.92       566.82 o                         
   8   2  18       8383.56       7934.61       287.13 o                         
  10   2  18      27072.22      27160.67       485.15 o                         
  12   2  18      52248.82      52052.39       870.37 o                         
  14   2  18       3905.98       3971.98       541.28 o                         
  16   2  18      15691.71      15748.60       858.75 o                         
 -25   3  18        656.27        607.95      1347.39 o                         
 -23   3  18       8071.70       7273.40       459.88 o                         
 -21   3  18       8323.13       8290.74       307.91 o                         
 -19   3  18        359.18         96.13       267.66 o                         
 -17   3  18      23956.32      23757.36       369.61 o                         
 -15   3  18       7113.89       7225.11       212.59 o                         
 -13   3  18       1071.82       1127.50       162.73 o                         
 -11   3  18      15625.76      14820.90       245.41 o                         
  -9   3  18      32394.80      32155.99       314.77 o                         
  -7   3  18       1734.81       1708.69       124.83 o                         
  -5   3  18      17198.89      16839.24       236.48 o                         
  -3   3  18      25496.46      24060.36       266.53 o                         
  -1   3  18       1276.82       1109.53       131.54 o                         
   1   3  18      19576.73      19205.64       296.68 o                         
   3   3  18        903.35        980.80       186.88 o                         
   5   3  18         20.17          0.00       198.88 o                         
   7   3  18       4073.29       3751.42       244.96 o                         
   9   3  18       5002.44       4559.61       300.09 o                         
  11   3  18       1741.73       1812.94       349.70 o                         
  13   3  18       3505.11       3638.89       467.04 o                         
  15   3  18       4378.31       3610.57       635.75 o                         
 -24   4  18       7670.21       7419.26       601.83 o                         
 -22   4  18      15639.18      15174.81       462.09 o                         
 -20   4  18      36678.55      36773.40       546.05 o                         
 -18   4  18       8896.10       8963.16       266.52 o                         
 -16   4  18       7465.19       7297.42       227.40 o                         
 -14   4  18      44966.31      44651.82       409.32 o                         
 -12   4  18      56728.07      56031.38       456.80 o                         
 -10   4  18        688.36        585.57       141.51 o                         
  -8   4  18      90025.98      89640.73       544.56 o                         
  -6   4  18      30939.34      31247.10       307.26 o                         
  -4   4  18         39.63         32.42       123.58 o                         
  -2   4  18      13571.50      13099.75       223.25 o                         
   0   4  18      55172.88      54067.47       425.89 o                         
   2   4  18        978.61        401.32       174.22 o                         
   4   4  18      48906.57      47827.42       489.98 o                         
   6   4  18      17977.84      18801.74       364.07 o                         
   8   4  18       1346.53       1471.81       254.73 o                         
  10   4  18      16341.75      16120.15       409.75 o                         
  12   4  18      25468.14      24678.48       614.24 o                         
  14   4  18        743.65       2002.04       608.17 o                         
 -23   5  18      18367.17      19920.68       651.26 o                         
 -21   5  18       6379.92       6994.90       378.36 o                         
 -19   5  18       3471.39       3685.07       295.72 o                         
 -17   5  18      32474.93      32306.24       523.18 o                         
 -15   5  18      11522.88      11609.70       256.90 o                         
 -13   5  18        936.94        539.22       170.61 o                         
 -11   5  18      31888.75      31248.72       384.53 o                         
  -9   5  18      29599.33      29724.86       321.06 o                         
  -7   5  18        692.34        721.88       145.54 o                         
  -5   5  18      34144.63      34200.80       324.16 o                         
  -3   5  18      42298.89      42113.20       394.63 o                         
  -1   5  18          8.75         81.31       154.66 o                         
   1   5  18      36254.75      37180.42       424.88 o                         
   3   5  18      21583.84      21815.39       415.50 o                         
   5   5  18        229.73        268.84       215.62 o                         
   7   5  18      15927.34      16189.53       370.45 o                         
   9   5  18      15316.49      14867.65       423.55 o                         
  11   5  18        145.32        129.89       539.04 o                         
  13   5  18      12754.13      12612.95       693.83 o                         
 -22   6  18       4585.59       4308.71       656.14 o                         
 -20   6  18      14120.32      14014.00       499.71 o                         
 -18   6  18       7287.24       7046.52       337.73 o                         
 -16   6  18       2626.36       2646.36       272.61 o                         
 -14   6  18      14836.76      14213.03       319.40 o                         
 -12   6  18       8997.83       8841.38       257.43 o                         
 -10   6  18       1345.50       1156.61       189.47 o                         
  -8   6  18      20628.73      21712.20       314.67 o                         
  -6   6  18      10735.37      10781.18       212.14 o                         
  -4   6  18          3.51        166.35       167.30 o                         
  -2   6  18      12171.41      12966.27       273.89 o                         
   0   6  18      23863.42      23150.15       375.55 o                         
   2   6  18         39.09        327.01       204.07 o                         
   4   6  18      11434.84      12100.18       292.93 o                         
   6   6  18      17746.82      17784.64       377.89 o                         
   8   6  18       5654.52       5603.94       371.07 o                         
  10   6  18       2927.23       1959.28       392.67 o                         
  12   6  18      12693.87      12797.62       627.42 o                         
 -21   7  18      11859.36      13618.72       649.66 o                         
 -19   7  18       2745.45       2850.38       448.62 o                         
 -17   7  18      29086.75      28925.64       580.30 o                         
 -15   7  18       9135.18       9139.74       334.48 o                         
 -13   7  18       3127.31       3019.80       272.65 o                         
 -11   7  18      20821.89      20971.05       456.45 o                         
  -9   7  18       3445.45       3634.33       223.22 o                         
  -7   7  18        592.23        454.15       173.04 o                         
  -5   7  18      39736.99      39367.36       424.89 o                         
  -3   7  18      52117.42      51342.51       485.29 o                         
  -1   7  18       1528.64       1409.66       216.40 o                         
   1   7  18      47838.17      47578.05       536.30 o                         
   3   7  18      40053.28      40111.73       552.62 o                         
   5   7  18       2256.83       2312.87       284.72 o                         
   7   7  18      21132.30      21305.79       474.92 o                         
   9   7  18      31052.72      30767.76       890.51 o                         
  11   7  18        676.65        324.75       531.10 o                         
 -18   8  18        842.36        413.33       479.91 o                         
 -16   8  18       2099.35       1606.16       382.04 o                         
 -14   8  18       4787.68       4798.99       346.73 o                         
 -12   8  18       2849.84       2458.61       284.31 o                         
 -10   8  18        511.05        282.79       254.19 o                         
  -8   8  18      12853.27      12719.20       335.27 o                         
  -6   8  18       5900.50       5729.08       257.58 o                         
  -4   8  18        611.99        717.87       214.79 o                         
  -2   8  18        511.94        608.83       240.97 o                         
   0   8  18       4583.30       4807.24       280.48 o                         
   2   8  18       1065.21       1829.32       289.77 o                         
   4   8  18       4491.07       4707.34       311.47 o                         
   6   8  18       4959.12       5650.04       394.45 o                         
   8   8  18        434.08          0.00       570.91 o                         
  10   8  18       1438.30       1846.21       711.49 o                         
 -17   9  18      31168.99      30925.38       766.72 o                         
 -15   9  18      15067.15      14684.09       541.71 o                         
 -13   9  18       1080.51        823.34       413.89 o                         
 -11   9  18      43779.43      43827.96       663.44 o                         
  -9   9  18      20051.79      20467.97       459.41 o                         
  -7   9  18       2902.44       2961.49       331.53 o                         
  -5   9  18      43881.75      45056.44       812.53 o                         
  -3   9  18      33403.14      32864.14       574.46 o                         
  -1   9  18       1657.14       1643.16       289.95 o                         
   1   9  18      38813.86      37686.50       689.83 o                         
   3   9  18      20476.03      20737.68       522.07 o                         
   5   9  18        405.40        484.98       477.95 o                         
   7   9  18      19663.16      21079.29       718.70 o                         
 -14  10  18         53.43        385.63       545.98 o                         
 -12  10  18        820.32        534.87       558.15 o                         
 -10  10  18        917.11       1387.41       565.14 o                         
  -8  10  18       2654.01       2527.17       402.94 o                         
  -6  10  18       1274.28       1504.36       379.62 o                         
  -4  10  18       2210.03       2043.21       361.33 o                         
  -2  10  18        936.08        657.53       351.84 o                         
   0  10  18         16.61          0.00       408.24 o                         
   2  10  18        274.69        372.48       454.39 o                         
   4  10  18       1720.28       2573.13       545.87 o                         
  -9  11  18      12511.75      12849.33       818.81 o                         
  -7  11  18       1505.57        861.47       584.61 o                         
  -5  11  18      17631.16      18215.71       678.84 o                         
  -3  11  18      22105.09      23402.67       709.50 o                         
  -1  11  18        160.97          0.00       499.74 o                         
 -24   1  19      40666.14      39172.29       888.03 o                         
 -22   1  19      11927.49      11622.61       464.88 o                         
 -20   1  19       3719.15       3501.33       276.42 o                         
 -18   1  19      43940.43      44552.16       453.27 o                         
 -16   1  19      36104.06      36641.45       417.91 o                         
 -14   1  19       9766.09       9350.96       213.79 o                         
 -12   1  19      47004.19      49690.66       393.53 o                         
 -10   1  19      28447.20      27903.22       279.17 o                         
  -8   1  19       1608.91       1650.25       130.70 o                         
  -6   1  19      61234.55      61588.64       415.50 o                         
  -4   1  19      12392.64      12672.62       244.98 o                         
  -2   1  19         78.60         92.64       124.57 o                         
   0   1  19      33703.64      33784.16       366.59 o                         
   2   1  19     102985.50     103646.12       687.47 o                         
   4   1  19       2417.81       2197.53       204.35 o                         
   6   1  19      44836.71      44671.90       518.29 o                         
   8   1  19      31071.23      31327.28       479.27 o                         
  10   1  19       5250.68       5178.10       331.53 o                         
  12   1  19      13466.47      13071.04       486.04 o                         
  14   1  19      18955.27      19298.45       654.17 o                         
 -25   2  19       1898.38       1994.48       655.98 o                         
 -23   2  19        509.82        673.26       452.28 o                         
 -21   2  19       4513.05       4514.13       310.11 o                         
 -19   2  19        946.36       1063.94       232.77 o                         
 -17   2  19         24.32          0.00       189.66 o                         
 -15   2  19       1833.07       1726.16       184.00 o                         
 -13   2  19       2999.88       3128.58       168.66 o                         
 -11   2  19        197.52        181.30       128.07 o                         
  -9   2  19       4433.34       4715.10       148.68 o                         
  -7   2  19       5736.17       5809.60       155.57 o                         
  -5   2  19       3708.74       3795.21       140.06 o                         
  -3   2  19       4926.63       4812.29       150.10 o                         
  -1   2  19      21371.68      21351.04       288.61 o                         
   1   2  19       1498.33       1540.61       171.87 o                         
   3   2  19         49.99        184.02       195.05 o                         
   5   2  19       6524.38       6747.83       257.58 o                         
   7   2  19       1176.65       1039.33       238.15 o                         
   9   2  19       1427.65       1179.20       309.80 o                         
  11   2  19       3776.51       3580.19       382.81 o                         
  13   2  19        267.66        775.27       476.98 o                         
  15   2  19       4659.91       3650.03       738.51 o                         
 -24   3  19      21892.67      21103.30       700.51 o                         
 -22   3  19      14755.74      14963.33       452.81 o                         
 -20   3  19       1919.74       1779.38       273.28 o                         
 -18   3  19      19446.51      18884.37       369.16 o                         
 -16   3  19      20189.29      20764.88       405.48 o                         
 -14   3  19        398.22         84.87       174.00 o                         
 -12   3  19      52194.03      52571.68       441.13 o                         
 -10   3  19      73415.66      73707.63       475.49 o                         
  -8   3  19        128.42        111.98       130.07 o                         
  -6   3  19      80450.98      79591.62       468.63 o                         
  -4   3  19      27022.18      26712.17       297.10 o                         
  -2   3  19       4896.03       4978.52       162.85 o                         
   0   3  19      30459.29      30242.45       340.74 o                         
   2   3  19      74138.76      73344.95       574.68 o                         
   4   3  19       1631.57       1466.91       211.71 o                         
   6   3  19      32848.78      32976.57       487.38 o                         
   8   3  19      37281.56      36255.83       560.25 o                         
  10   3  19       1600.64       1147.61       350.62 o                         
  12   3  19      21598.01      21629.16       592.03 o                         
  14   3  19      22373.13      22616.60       742.15 o                         
 -23   4  19        740.76        104.36       520.02 o                         
 -21   4  19      21991.28      22281.20       502.89 o                         
 -19   4  19      11753.22      11320.10       318.40 o                         
 -17   4  19        611.80        374.91       205.68 o                         
 -15   4  19       7051.66       7100.19       224.65 o                         
 -13   4  19      21390.95      20536.41       337.02 o                         
 -11   4  19       1812.81       1630.31       161.49 o                         
  -9   4  19      31044.33      30083.66       344.66 o                         
  -7   4  19      32882.43      32513.30       330.00 o                         
  -5   4  19        628.33        355.82       142.43 o                         
  -3   4  19      25817.69      25536.59       319.64 o                         
  -1   4  19      31132.43      30634.87       357.87 o                         
   1   4  19        733.65        795.81       174.83 o                         
   3   4  19       8290.06       8979.25       252.16 o                         
   5   4  19      22867.35      22731.97       403.39 o                         
   7   4  19       2491.78       2166.47       263.58 o                         
   9   4  19      13618.79      12829.57       433.59 o                         
  11   4  19       8382.71       8243.59       457.01 o                         
  13   4  19        106.07          0.00       576.32 o                         
 -22   5  19      11226.61      11497.92       461.39 o                         
 -20   5  19       1627.61       1008.10       303.10 o                         
 -18   5  19      15272.67      15080.34       334.92 o                         
 -16   5  19      14602.66      14379.06       324.38 o                         
 -14   5  19       6587.64       6519.02       224.49 o                         
 -12   5  19      55844.77      56047.34       498.90 o                         
 -10   5  19      24899.92      25764.78       341.09 o                         
  -8   5  19       2103.24       2155.15       170.93 o                         
  -6   5  19      17619.57      18152.69       315.80 o                         
  -4   5  19      10806.59      10492.68       225.83 o                         
  -2   5  19       6966.49       6500.64       195.61 o                         
   0   5  19       5478.74       5232.03       211.99 o                         
   2   5  19      15939.19      14970.91       317.45 o                         
   4   5  19         42.63         77.62       218.86 o                         
   6   5  19      11435.90      11236.80       327.83 o                         
   8   5  19       8764.90       8966.89       379.96 o                         
  10   5  19       3144.57       2871.27       434.84 o                         
  12   5  19       5836.18       5446.10       595.81 o                         
 -21   6  19      17290.41      18149.86       584.96 o                         
 -19   6  19      12234.54      12880.94       473.39 o                         
 -17   6  19       1077.04        354.82       301.19 o                         
 -15   6  19      27269.30      27028.35       532.05 o                         
 -13   6  19      23332.57      22486.17       444.85 o                         
 -11   6  19        603.66        815.82       196.57 o                         
  -9   6  19      33423.78      34036.34       436.50 o                         
  -7   6  19      23641.33      23204.22       341.56 o                         
  -5   6  19        250.87        251.87       185.42 o                         
  -3   6  19      25902.25      26193.01       383.52 o                         
  -1   6  19      18444.96      18166.18       346.08 o                         
   1   6  19        705.69        450.12       220.84 o                         
   3   6  19      12536.26      12809.63       324.29 o                         
   5   6  19      38186.77      40187.03       554.96 o                         
   7   6  19       2736.98       2920.39       324.41 o                         
   9   6  19      11655.14      11953.95       492.67 o                         
  11   6  19      28786.52      31203.25       917.63 o                         
 -20   7  19         95.61        523.11       546.84 o                         
 -18   7  19       3773.57       3028.72       437.01 o                         
 -16   7  19       2082.36       1470.16       322.93 o                         
 -14   7  19          3.70         15.19       284.25 o                         
 -12   7  19       4056.62       4415.43       290.79 o                         
 -10   7  19       9106.48       9383.24       283.30 o                         
  -8   7  19       1485.15       1486.85       196.54 o                         
  -6   7  19       7598.52       7916.62       233.72 o                         
  -4   7  19       3982.74       4266.69       215.27 o                         
  -2   7  19       1621.61       1153.19       233.41 o                         
   0   7  19       4364.22       3904.57       270.34 o                         
   2   7  19      12909.78      12782.98       339.38 o                         
   4   7  19         49.18          0.00       281.81 o                         
   6   7  19       7641.04       8295.70       376.03 o                         
   8   7  19       6926.15       7428.20       453.77 o                         
  10   7  19        271.46        241.13       755.98 o                         
 -19   8  19      15618.44      15957.28       862.10 o                         
 -17   8  19       1697.72       1988.79       479.27 o                         
 -15   8  19      31495.88      31101.40       637.78 o                         
 -13   8  19      17286.47      16763.36       399.98 o                         
 -11   8  19        103.05        617.64       271.17 o                         
  -9   8  19      26834.55      26797.79       509.09 o                         
  -7   8  19      28378.86      28540.07       468.55 o                         
  -5   8  19        639.48        784.22       244.25 o                         
  -3   8  19      31753.42      31578.45       497.67 o                         
  -1   8  19      20624.35      21460.56       421.50 o                         
   1   8  19        474.51        115.85       301.71 o                         
   3   8  19      22688.19      24019.25       574.19 o                         
   5   8  19      30061.66      30516.14       667.06 o                         
   7   8  19       2244.43       1985.26       580.59 o                         
   9   8  19      16272.10      15744.65       833.07 o                         
 -16   9  19         88.74          0.00       489.07 o                         
 -14   9  19         88.58          0.00       455.13 o                         
 -12   9  19         13.44          0.00       365.88 o                         
 -10   9  19       1935.74       1528.41       367.21 o                         
  -8   9  19        240.10          0.00       324.52 o                         
  -6   9  19         11.25         75.90       337.25 o                         
  -4   9  19        262.88          0.00       282.38 o                         
  -2   9  19        154.82        309.95       305.20 o                         
   0   9  19        115.83        644.68       341.04 o                         
   2   9  19       2251.56       1601.53       418.35 o                         
   4   9  19         59.34        390.08       459.20 o                         
   6   9  19       1614.20       1103.67       610.90 o                         
 -13  10  19      25641.00      26529.78       793.93 o                         
 -11  10  19        830.83       1222.94       521.87 o                         
  -9  10  19      50751.18      49106.95       977.47 o                         
  -7  10  19      22423.80      22853.42       598.58 o                         
  -5  10  19        175.47        869.06       458.27 o                         
  -3  10  19      27686.09      28223.86       648.10 o                         
  -1  10  19      32118.30      30780.35       686.80 o                         
   1  10  19        568.23          0.00       474.50 o                         
   3  10  19      20344.63      19599.90       748.72 o                         
  -6  11  19       1526.55       1116.94      1362.37 o                         
  -4  11  19       1067.57        705.27       714.45 o                         
 -24   0  20        135.15        637.04       840.79 o                         
 -22   0  20      39737.01      39258.79      1037.89 o                         
 -20   0  20      20798.53      19820.81       555.02 o                         
 -18   0  20       2843.71       2482.13       288.57 o                         
 -16   0  20      86772.80      86570.19       895.62 o                         
 -14   0  20      55004.95      54568.62      1062.35 o                         
 -12   0  20       1518.14       1182.45       233.36 o                         
 -10   0  20      77760.45      78311.96       740.77 o                         
  -8   0  20     120775.05     118569.95       904.07 o                         
  -6   0  20        133.83        105.83       184.64 o                         
  -4   0  20      29138.30      29960.60       504.25 o                         
  -2   0  20      23685.35      24244.30       442.19 o                         
   0   0  20       4495.01       4576.62       250.51 o                         
   2   0  20      39542.17      39649.25       615.73 o                         
   4   0  20      30801.57      31042.69       648.57 o                         
   6   0  20        585.60        222.93       328.51 o                         
   8   0  20       8979.13       8804.57       465.00 o                         
  10   0  20      41277.04      41008.34       986.03 o                         
  12   0  20      20984.63      19766.74       848.09 o                         
  14   0  20       6403.82       5427.99       860.48 o                         
 -25   1  20        757.07       1734.07      1627.35 o                         
 -23   1  20       1027.63         94.70       422.48 o                         
 -21   1  20       1006.59       1115.91       298.26 o                         
 -19   1  20        358.32        399.91       234.95 o                         
 -17   1  20         79.06        626.86       183.85 o                         
 -15   1  20        545.04        446.97       176.17 o                         
 -13   1  20       1504.99       1854.93       164.05 o                         
 -11   1  20         65.12          0.00       149.64 o                         
  -9   1  20       2763.52       2965.44       151.79 o                         
  -7   1  20        322.23        324.66       134.45 o                         
  -5   1  20       3608.92       3543.33       155.67 o                         
  -3   1  20       6422.51       6217.26       173.27 o                         
  -1   1  20         15.71        454.23       154.47 o                         
   1   1  20       8014.03       7887.22       231.95 o                         
   3   1  20        653.01        484.35       199.75 o                         
   5   1  20       1580.97       1573.17       236.81 o                         
   7   1  20       2235.94       2362.96       257.94 o                         
   9   1  20        195.86        129.14       313.76 o                         
  11   1  20        204.11       1256.81       441.98 o                         
  13   1  20       1271.13       1776.06       541.95 o                         
 -24   2  20        220.52        225.24       516.88 o                         
 -22   2  20      36859.15      36714.15       717.89 o                         
 -20   2  20      26304.38      26245.65       492.77 o                         
 -18   2  20        196.79        536.82       224.64 o                         
 -16   2  20      31684.56      31216.90       445.24 o                         
 -14   2  20      34844.40      35524.64       399.34 o                         
 -12   2  20       1943.64       1653.28       167.04 o                         
 -10   2  20      37234.79      38253.16       356.32 o                         
  -8   2  20      90795.52      90825.07       542.89 o                         
  -6   2  20       5108.38       4929.04       159.69 o                         
  -4   2  20      42330.57      42551.00       372.85 o                         
  -2   2  20      54752.09      56089.08       425.07 o                         
   0   2  20      12439.67      12378.62       267.85 o                         
   2   2  20      36760.71      36536.22       476.12 o                         
   4   2  20      70067.44      70442.16       622.38 o                         
   6   2  20       5220.29       5667.21       258.60 o                         
   8   2  20      10281.64       9903.05       363.80 o                         
  10   2  20      71453.49      71577.21       861.62 o                         
  12   2  20      11400.83      11575.55       698.46 o                         
  14   2  20       8123.68       8611.18       783.07 o                         
 -23   3  20       7434.93       7962.69       548.13 o                         
 -21   3  20         84.79        212.33       329.16 o                         
 -19   3  20      13931.50      13749.08       332.31 o                         
 -17   3  20      15085.18      15824.23       324.87 o                         
 -15   3  20        102.61         44.42       191.03 o                         
 -13   3  20      24690.87      24645.40       371.09 o                         
 -11   3  20       8316.70       8216.64       200.70 o                         
  -9   3  20       3318.25       3487.67       171.09 o                         
  -7   3  20      11582.48      11384.59       211.40 o                         
  -5   3  20       5423.93       5655.94       178.02 o                         
  -3   3  20       4685.72       4236.66       170.62 o                         
  -1   3  20       4389.94       4418.74       187.25 o                         
   1   3  20       5285.71       5802.85       222.06 o                         
   3   3  20       3257.30       2831.62       226.85 o                         
   5   3  20       2311.34       2605.23       252.36 o                         
   7   3  20      10417.36      10522.40       351.89 o                         
   9   3  20       2388.03       2345.82       356.19 o                         
  11   3  20        665.45        593.27       458.99 o                         
  13   3  20       2825.34       2410.44       603.74 o                         
 -22   4  20      39895.24      38800.54       725.04 o                         
 -20   4  20      15921.08      15974.89       399.21 o                         
 -18   4  20        372.49        302.47       235.72 o                         
 -16   4  20      20317.65      20328.18       359.13 o                         
 -14   4  20      34401.67      33711.66       408.69 o                         
 -12   4  20        628.02        682.79       188.06 o                         
 -10   4  20      32462.37      33263.49       369.57 o                         
  -8   4  20      59095.25      58808.96       447.67 o                         
  -6   4  20       1705.87       1820.33       161.71 o                         
  -4   4  20      38688.10      36841.57       365.74 o                         
  -2   4  20      46820.02      47976.45       428.52 o                         
   0   4  20       8430.87       8673.08       238.11 o                         
   2   4  20      27651.99      27645.16       412.70 o                         
   4   4  20      22847.04      23046.67       385.50 o                         
   6   4  20       1268.23       1155.93       268.72 o                         
   8   4  20       3242.65       3546.75       352.12 o                         
  10   4  20      20953.27      21084.47       616.36 o                         
  12   4  20       4107.62       4394.22       596.73 o                         
 -21   5  20        955.87       1127.84       384.74 o                         
 -19   5  20      16446.67      16593.46       491.75 o                         
 -17   5  20      16365.44      16599.81       365.63 o                         
 -15   5  20        685.37        335.02       224.92 o                         
 -13   5  20      21360.86      21895.93       388.45 o                         
 -11   5  20      37082.15      37484.82       423.70 o                         
  -9   5  20       1925.77       1915.34       182.47 o                         
  -7   5  20      16723.33      17302.61       314.23 o                         
  -5   5  20      28311.69      27833.17       387.19 o                         
  -3   5  20       4000.96       3720.69       195.76 o                         
  -1   5  20       7588.19       7489.08       240.55 o                         
   1   5  20      27846.33      27213.12       427.48 o                         
   3   5  20       7436.12       7286.73       255.12 o                         
   5   5  20      13196.18      13585.54       342.51 o                         
   7   5  20      25317.65      25981.18       530.66 o                         
   9   5  20        589.69        170.23       412.73 o                         
  11   5  20       5419.66       5343.63       591.00 o                         
 -20   6  20      10222.74       9480.90       504.70 o                         
 -18   6  20         20.96          0.00       360.29 o                         
 -16   6  20       7868.55       7924.42       365.30 o                         
 -14   6  20       8868.31       9546.12       351.93 o                         
 -12   6  20        247.90          0.00       248.83 o                         
 -10   6  20       5510.54       6099.23       223.03 o                         
  -8   6  20      18419.66      18349.95       329.47 o                         
  -6   6  20        752.84        610.67       192.74 o                         
  -4   6  20      17249.21      17071.29       321.28 o                         
  -2   6  20      10691.44      10388.76       270.77 o                         
   0   6  20       6252.38       5738.69       262.03 o                         
   2   6  20       7939.14       8267.27       288.97 o                         
   4   6  20      15736.85      14869.87       357.27 o                         
   6   6  20       1260.23       1256.60       327.29 o                         
   8   6  20        291.40         96.82       412.07 o                         
  10   6  20       7188.43       7740.26       586.60 o                         
 -19   7  20      17426.84      16942.25       620.66 o                         
 -17   7  20      20304.54      19263.73       559.55 o                         
 -15   7  20        266.80          0.00       329.94 o                         
 -13   7  20      10559.62      10951.90       360.04 o                         
 -11   7  20      18683.21      19079.72       478.16 o                         
  -9   7  20       1532.91       1629.44       236.10 o                         
  -7   7  20      19861.27      19570.39       347.27 o                         
  -5   7  20      31266.78      32400.99       437.29 o                         
  -3   7  20       1870.65       2398.50       252.44 o                         
  -1   7  20      18580.06      18653.14       401.26 o                         
   1   7  20      39428.25      40930.93       586.82 o                         
   3   7  20       9521.24       9985.80       359.47 o                         
   5   7  20      23646.10      24067.61       524.80 o                         
   7   7  20      30923.19      32892.09       746.16 o                         
   9   7  20        559.92         39.73       569.58 o                         
 -18   8  20        638.86        452.27       529.22 o                         
 -16   8  20       1358.70        812.97       439.01 o                         
 -14   8  20       3341.94       2998.00       383.73 o                         
 -12   8  20       2919.38       2755.31       337.86 o                         
 -10   8  20       3427.73       3803.80       371.83 o                         
  -8   8  20      11002.58      10974.05       349.87 o                         
  -6   8  20       3374.12       3596.43       262.01 o                         
  -4   8  20         73.54         56.47       272.44 o                         
  -2   8  20       2116.82       2178.80       293.91 o                         
   0   8  20       4354.76       4151.86       331.09 o                         
   2   8  20        199.73        954.68       359.89 o                         
   4   8  20       2830.19       2304.33       416.03 o                         
   6   8  20        172.57        796.82       474.74 o                         
   8   8  20        480.12       2009.13      1632.21 o                         
 -15   9  20        750.51          8.18       759.67 o                         
 -13   9  20      28740.27      29017.21       703.45 o                         
 -11   9  20      27703.30      27244.66       661.47 o                         
  -9   9  20       1665.91       1962.12       394.95 o                         
  -7   9  20      34702.90      34416.61       669.75 o                         
  -5   9  20      23813.14      23192.85       526.05 o                         
  -3   9  20        151.84          0.00       357.95 o                         
  -1   9  20      24218.92      24565.09       615.08 o                         
   1   9  20      22676.21      22168.37       646.12 o                         
   3   9  20       3857.35       3623.42       566.67 o                         
   5   9  20       8724.82       8994.64       679.45 o                         
 -12  10  20        247.28       1903.06       810.14 o                         
 -10  10  20        435.56        177.38       564.35 o
[truncated: 79,950 more chars]
