# Supplementary material for: Crystal structures of two mononuclear complexes of terbium(III) nitrate with the tripodal alcohol 1,1,1-tris­(hy­droxy­meth­yl)propane
Source: Acta Crystallogr E Crystallogr Commun. 2017 Jan 27;73(Pt 2):278–85. doi: 10.1107/S2056989017001116 (PMC5290582; doi:10.1107/S2056989017001116)
Supplement: Supplementary file 4 [file e-73-00278-Compound-2sup3.hkl]

data_Compound-2                                                                 
_shelx_title ' TG71b_0m in P2(1)/c'                                             
_shelx_refln_list_code          4                                               
_shelx_F_calc_maximum      330.17                                               
_exptl_crystal_F_000      1264.00                                               
_reflns_d_resolution_high  0.7464                                               
                                                                                
loop_                                                                           
 _space_group_symop_operation_xyz                                               
 'x, y, z'                                                                      
 '-x, y+1/2, -z+1/2'                                                            
 '-x, -y, -z'                                                                   
 'x, -y-1/2, z-1/2'                                                             
                                                                                
_cell_length_a     9.1440                                                       
_cell_length_b    12.7870                                                       
_cell_length_c    19.7151                                                       
_cell_angle_alpha  90.000                                                       
_cell_angle_beta  101.796                                                       
_cell_angle_gamma  90.000                                                       
                                                                                
_shelx_F_squared_multiplier     1.000                                           
                                                                                
loop_                                                                           
 _refln_index_h                                                                 
 _refln_index_k                                                                 
 _refln_index_l                                                                 
 _refln_F_squared_calc                                                          
 _refln_F_squared_meas                                                          
 _refln_F_squared_sigma                                                         
 _refln_observed_status                                                         
   2   0   0      64270.11      61963.91       324.83 o                         
   3   0   0      61908.50      62162.53       276.41 o                         
   4   0   0      51503.19      53367.32       231.80 o                         
   5   0   0          3.88          0.00         1.97 o                         
   6   0   0      24831.10      25259.53       116.09 o                         
   7   0   0      18904.38      19988.51        90.82 o                         
   8   0   0       1091.63       1053.27        10.08 o                         
   9   0   0      11375.73      11266.85        69.40 o                         
  10   0   0      13325.55      13387.03        80.95 o                         
  11   0   0       1107.09       1054.37        23.09 o                         
   2   1   0      60208.48      60723.82       206.97 o                         
   3   1   0         20.31         21.33         1.22 o                         
   4   1   0       9638.56       9162.96        30.70 o                         
   5   1   0      19171.16      19363.08        60.68 o                         
   6   1   0         34.10         39.38         1.80 o                         
   7   1   0       6954.38       6815.60        25.12 o                         
   8   1   0       4213.21       4118.02        17.91 o                         
   9   1   0       1718.67       1760.86        11.40 o                         
  10   1   0         23.14         30.93         4.58 o                         
  11   1   0       3873.23       3943.24        30.64 o                         
   1   2   0         16.52         25.05         0.84 o                         
   2   2   0        111.53        133.95         2.11 o                         
   3   2   0       1793.16       1692.20         8.26 o                         
   4   2   0       2820.09       2654.64        11.03 o                         
   5   2   0        265.57        223.44         2.90 o                         
   6   2   0         78.34         91.71         2.19 o                         
   7   2   0        350.71        341.14         4.51 o                         
   8   2   0        455.51        476.64         5.85 o                         
   9   2   0        200.33        212.28         4.81 o                         
  10   2   0        225.90        202.45         6.17 o                         
  11   2   0          1.50          5.74         6.54 o                         
   1   3   0       5688.45       5602.68        18.32 o                         
   2   3   0       9507.39       9586.95        29.84 o                         
   3   3   0       4264.23       4452.27        16.08 o                         
   4   3   0      19362.18      20493.49        64.20 o                         
   5   3   0      10278.37      10071.31        33.74 o                         
   6   3   0       6066.65       5941.81        21.44 o                         
   7   3   0       2014.08       1908.24         9.55 o                         
   8   3   0      16920.78      17015.23        62.05 o                         
   9   3   0       1891.87       1840.13        11.68 o                         
  10   3   0        666.58        679.23        10.96 o                         
  11   3   0       4624.57       4764.32        30.53 o                         
   0   4   0      18825.25      19845.63        85.32 o                         
   1   4   0      18571.04      18678.84        58.30 o                         
   2   4   0       2793.93       2710.52         9.56 o                         
   3   4   0      33225.11      34192.45       106.90 o                         
   4   4   0      12008.34      12308.96        40.45 o                         
   5   4   0        682.95        695.50         4.76 o                         
   6   4   0       8590.89       8678.51        29.83 o                         
   7   4   0       7318.00       7393.24        26.13 o                         
   8   4   0        240.08        249.79         4.71 o                         
   9   4   0       5796.33       5822.12        24.54 o                         
  10   4   0       8433.91       8570.10        41.60 o                         
  11   4   0       1205.61       1204.06        16.32 o                         
   1   5   0       4455.88       4486.42        14.91 o                         
   2   5   0       1395.33       1390.56         7.05 o                         
   3   5   0          9.84         13.29         1.17 o                         
   4   5   0         15.73         32.31         1.45 o                         
   5   5   0        340.25        355.56         3.75 o                         
   6   5   0       2963.74       3049.23        12.48 o                         
   7   5   0         70.01         65.80         2.60 o                         
   8   5   0         93.25        119.33         3.71 o                         
   9   5   0         46.62         65.22         4.20 o                         
  10   5   0          0.55         22.94         5.18 o                         
  11   5   0        275.34        287.18        10.10 o                         
   0   6   0      15411.19      15469.53        69.58 o                         
   1   6   0      17709.46      18517.67        58.28 o                         
   2   6   0        346.22        331.09         2.89 o                         
   3   6   0      11767.88      11432.36        37.32 o                         
   4   6   0       6525.66       6533.87        22.62 o                         
   5   6   0         43.35         51.25         1.96 o                         
   6   6   0       8192.45       8243.67        28.34 o                         
   7   6   0       6452.89       6318.98        26.97 o                         
   8   6   0         29.85         40.57         3.30 o                         
   9   6   0       3345.21       3288.06        18.63 o                         
  10   6   0       2733.36       2668.02        20.74 o                         
  11   6   0          8.32          4.05         8.53 o                         
   1   7   0      44338.46      45593.16       138.03 o                         
   2   7   0      33313.45      34164.98       107.24 o                         
   3   7   0        573.43        589.02         4.48 o                         
   4   7   0      14877.12      15332.84        49.19 o                         
   5   7   0      18974.31      19625.80        63.66 o                         
   6   7   0       7643.50       7524.86        27.49 o                         
   7   7   0       6142.61       6042.19        24.39 o                         
   8   7   0      13901.29      13755.91        51.48 o                         
   9   7   0       5078.04       5018.14        27.63 o                         
  10   7   0        667.11        641.34        15.47 o                         
   0   8   0       9121.37       9118.00        46.29 o                         
   1   8   0       5360.69       5474.04        24.03 o                         
   2   8   0        406.89        411.61         3.73 o                         
   3   8   0       6770.62       6714.43        23.12 o                         
   4   8   0       3625.15       3623.89        14.23 o                         
   5   8   0       5411.56       5253.19        20.54 o                         
   6   8   0       6490.29       6483.61        26.21 o                         
   7   8   0       1019.29       1038.12         9.08 o                         
   8   8   0        189.49        179.04         5.29 o                         
   9   8   0       3144.16       3160.15        22.88 o                         
  10   8   0       2989.92       2870.15        25.22 o                         
   1   9   0         10.14         37.17         1.74 o                         
   2   9   0        232.24        255.98         3.36 o                         
   3   9   0        708.36        711.66         4.95 o                         
   4   9   0          0.73         13.24         1.95 o                         
   5   9   0          4.87         21.79         2.51 o                         
   6   9   0        317.11        293.43         5.49 o                         
   7   9   0        285.43        280.10         5.67 o                         
   8   9   0        187.82        194.35         6.09 o                         
   9   9   0         17.60         29.51         6.29 o                         
  10   9   0          4.08         39.45        10.78 o                         
   0  10   0      11839.65      11720.15        61.66 o                         
   1  10   0       2049.53       1977.24         9.45 o                         
   2  10   0       3533.56       3420.05        13.79 o                         
   3  10   0       7488.24       7425.48        26.34 o                         
   4  10   0       5196.78       5026.04        25.75 o                         
   5  10   0         50.58         65.71         3.28 o                         
   6  10   0       4702.16       4670.02        21.31 o                         
   7  10   0       4807.81       4719.84        24.83 o                         
   8  10   0         25.84         37.09         5.23 o                         
   9  10   0       2559.87       2548.61        25.93 o                         
   1  11   0      12561.51      12435.83        43.58 o                         
   2  11   0      19790.14      20225.98        70.23 o                         
   3  11   0       3157.89       3094.51        14.31 o                         
   4  11   0      13648.11      13655.39        53.81 o                         
   5  11   0      23352.38      23584.47        88.16 o                         
   6  11   0       2252.49       2202.33        14.28 o                         
   7  11   0        698.98        704.48        10.73 o                         
   8  11   0       5061.09       5030.46        33.54 o                         
   9  11   0       3808.94       3819.46        39.51 o                         
   0  12   0       2353.52       2430.23        18.93 o                         
   1  12   0       1088.61       1065.23         8.64 o                         
   2  12   0        461.45        447.89         6.25 o                         
   3  12   0       3433.00       3378.94        17.56 o                         
   4  12   0        929.78        899.14         7.84 o                         
   5  12   0        131.28        131.22         4.91 o                         
   6  12   0        805.03        785.57        10.63 o                         
   7  12   0       1694.04       1655.09        16.85 o                         
   8  12   0         76.14         90.97         8.97 o                         
   1  13   0       3568.01       3369.19        17.80 o                         
   2  13   0       1069.42       1042.82         8.72 o                         
   3  13   0          2.38         15.72         3.30 o                         
   4  13   0        576.92        567.36         8.46 o                         
   5  13   0       1255.00       1201.16        12.40 o                         
   6  13   0        717.15        718.42        13.43 o                         
   7  13   0         90.84        108.98         8.40 o                         
   0  14   0       8453.60       8377.68        57.31 o                         
   1  14   0       4542.89       4512.95        23.28 o                         
   2  14   0        286.41        290.76         6.51 o                         
   3  14   0      12166.15      12305.99        55.08 o                         
   4  14   0       4003.61       4051.02        23.44 o                         
   5  14   0         94.25         95.06         6.57 o                         
   6  14   0       7801.78       7747.92        51.02 o                         
   1  15   0       6147.34       6167.62        31.07 o                         
   2  15   0       5898.49       6013.58        33.57 o                         
   3  15   0         22.78         22.95         5.64 o                         
   4  15   0       3642.14       3602.11        27.58 o                         
   5  15   0       5922.97       5836.20        46.62 o                         
   0  16   0          0.85          0.00         9.48 o                         
   1  16   0        255.98        258.86         8.59 o                         
   2  16   0          9.94         23.45         6.77 o                         
   3  16   0        436.13        413.17        11.55 o                         
   4  16   0          4.27         28.04         8.98 o                         
   1  17   0       3063.06       3072.98        59.62 o                         
 -12   1   1       3543.63       3477.05        49.60 o                         
 -11   1   1        859.82        893.37        15.48 o                         
 -10   1   1       2416.35       2365.62        16.10 o                         
  -9   1   1      16562.26      16520.57        60.53 o                         
  -8   1   1        861.88        845.88         6.80 o                         
  -7   1   1       4918.66       4828.69        18.55 o                         
  -6   1   1      17294.83      17591.06        55.96 o                         
  -5   1   1       9917.73       9917.35        32.73 o                         
  -4   1   1       5264.07       5325.03        18.80 o                         
  -3   1   1      30982.72      30844.62        97.83 o                         
  -2   1   1       1324.73       1239.15         6.48 o                         
   2   1   1         74.81         89.87         1.76 o                         
   3   1   1      19769.29      19328.40        60.07 o                         
   4   1   1      56153.20      58316.91       187.77 o                         
   5   1   1       9872.56      10227.62        34.13 o                         
   6   1   1       1324.12       1295.88         7.04 o                         
   7   1   1      14282.97      14543.82        49.77 o                         
   8   1   1      10635.99      10572.93        38.98 o                         
   9   1   1          0.40         12.98         3.36 o                         
  10   1   1       4280.20       4337.75        24.86 o                         
  11   1   1       2783.86       2845.87        24.82 o                         
 -11   2   1       6476.29       6477.39        38.60 o                         
 -10   2   1       8407.63       8571.02        44.40 o                         
  -9   2   1       1482.57       1465.61        10.23 o                         
  -8   2   1       9552.76       9726.40        36.65 o                         
  -7   2   1      24510.68      25109.11        80.45 o                         
  -6   2   1        352.72        330.79         4.58 o                         
  -5   2   1      20274.03      20749.48        64.93 o                         
  -4   2   1      26324.81      26063.76        80.98 o                         
  -3   2   1       6193.17       6080.24        21.18 o                         
  -2   2   1       1643.34       1628.05        11.45 o                         
  -1   2   1      31055.98      30983.55       125.04 o                         
   1   2   1       5117.94       5331.86        24.36 o                         
   2   2   1      39189.25      38883.18       125.29 o                         
   3   2   1      10850.42      10484.30        43.45 o                         
   4   2   1          1.35          4.36         1.22 o                         
   5   2   1      12956.81      12425.32        40.89 o                         
   6   2   1      19895.07      20311.17        64.81 o                         
   7   2   1       1961.98       1968.20        11.11 o                         
   8   2   1       6603.72       6358.30        27.75 o                         
   9   2   1      14886.62      15014.06        56.25 o                         
  10   2   1       3677.65       3700.24        21.88 o                         
  11   2   1       1931.02       1889.42        21.54 o                         
 -11   3   1        292.16        303.08         8.69 o                         
 -10   3   1        779.42        728.46        10.60 o                         
  -9   3   1       3582.83       3471.59        17.70 o                         
  -8   3   1        617.58        655.73         6.63 o                         
  -7   3   1       1106.10       1047.90         6.78 o                         
  -6   3   1       6434.97       6522.19        23.71 o                         
  -5   3   1       2332.42       2130.49         8.96 o                         
  -4   3   1         11.35         10.12         1.21 o                         
  -3   3   1       2786.25       2618.72        11.96 o                         
  -2   3   1       6932.16       6604.48        23.96 o                         
  -1   3   1       1089.08       1074.92         4.77 o                         
   0   3   1       4119.54       4141.28        13.67 o                         
   1   3   1      14905.91      15174.92        47.73 o                         
   2   3   1         23.41         33.51         0.95 o                         
   3   3   1      13284.05      13813.73        44.22 o                         
   4   3   1       9894.91       9971.79        32.18 o                         
   5   3   1         29.40         36.50         1.61 o                         
   6   3   1         31.04         45.12         1.94 o                         
   7   3   1       2358.36       2275.18        10.66 o                         
   8   3   1       4395.89       4273.88        19.17 o                         
   9   3   1        123.76        142.85         4.31 o                         
  10   3   1       1980.50       1911.55        15.88 o                         
  11   3   1       1786.10       1811.95        19.06 o                         
 -11   4   1       1540.00       1618.57        17.69 o                         
 -10   4   1       1060.43       1067.12        12.51 o                         
  -9   4   1          0.20         16.74         3.35 o                         
  -8   4   1       2267.28       2259.71        12.19 o                         
  -7   4   1       4004.48       4017.46        16.15 o                         
  -6   4   1        251.99        249.85         3.64 o                         
  -5   4   1       5422.13       5343.35        22.47 o                         
  -4   4   1       7733.29       7429.95        25.38 o                         
  -3   4   1       4616.85       4328.99        15.23 o                         
  -2   4   1         96.27         96.41         1.63 o                         
  -1   4   1      18082.64      18009.83        63.19 o                         
   0   4   1      32648.68      32995.39       106.43 o                         
   1   4   1        190.90        157.72         1.80 o                         
   2   4   1       5645.13       5550.13        18.71 o                         
   3   4   1       4674.11       4662.59        16.46 o                         
   4   4   1         11.93          6.99         1.26 o                         
   5   4   1       1277.08       1210.63         6.60 o                         
   6   4   1        950.93        932.37         6.07 o                         
   7   4   1       1529.83       1489.03         8.41 o                         
   8   4   1       2723.96       2710.64        13.98 o                         
   9   4   1       5138.80       5038.08        23.14 o                         
  10   4   1        134.11        137.85         6.08 o                         
  11   4   1       1138.27       1157.83        17.03 o                         
 -11   5   1        292.77        295.82         9.36 o                         
 -10   5   1       2713.48       2685.65        18.85 o                         
  -9   5   1      12267.28      12207.67        47.67 o                         
  -8   5   1       6076.61       6051.30        25.89 o                         
  -7   5   1       5591.15       5403.24        20.70 o                         
  -6   5   1      22552.68      23056.12        74.93 o                         
  -5   5   1      13724.67      13812.64        46.99 o                         
  -4   5   1        159.97        169.62         2.56 o                         
  -3   5   1      15995.81      15901.49        50.53 o                         
  -2   5   1      48792.60      49363.54       151.72 o                         
  -1   5   1       1683.72       1578.67         6.34 o                         
   0   5   1       7017.75       6923.49        26.17 o                         
   1   5   1      35112.38      33740.69       102.92 o                         
   2   5   1      13805.20      13637.22        42.40 o                         
   3   5   1       9637.16       9322.96        30.20 o                         
   4   5   1      21184.12      21616.15        66.41 o                         
   5   5   1      17515.84      17857.95        57.92 o                         
   6   5   1         42.69         61.29         2.17 o                         
   7   5   1      10994.66      11160.64        39.12 o                         
   8   5   1       9335.69       9369.32        36.76 o                         
   9   5   1        121.88        101.51         4.53 o                         
  10   5   1       5954.23       6041.02        38.54 o                         
  11   5   1       5602.20       5547.94        40.12 o                         
 -11   6   1       5303.82       5287.84        39.57 o                         
 -10   6   1       4998.53       4979.42        30.39 o                         
  -9   6   1         94.26        109.26         4.66 o                         
  -8   6   1       5687.11       5510.92        23.72 o                         
  -7   6   1       9256.85       9080.56        33.46 o                         
  -6   6   1        101.42        102.02         2.56 o                         
  -5   6   1       5544.60       5425.41        19.99 o                         
  -4   6   1      22260.57      22990.06        75.08 o                         
  -3   6   1      11454.44      11165.47        35.21 o                         
  -2   6   1      12151.93      12295.55        39.13 o                         
  -1   6   1      10088.33       9400.22        29.78 o                         
   0   6   1      13845.79      13596.83        43.31 o                         
   1   6   1       2019.27       2279.40         8.89 o                         
   2   6   1      13207.25      13103.85        42.66 o                         
   3   6   1      22665.40      23021.60        71.95 o                         
   4   6   1       1116.02       1179.56         6.13 o                         
   5   6   1       5032.26       4938.94        17.86 o                         
   6   6   1      23102.04      23617.71        76.30 o                         
   7   6   1       2961.65       2853.31        13.54 o                         
   8   6   1       4020.74       3926.71        18.60 o                         
   9   6   1       8452.75       8455.25        37.72 o                         
  10   6   1       1742.07       1773.32        18.79 o                         
  11   6   1        382.07        389.85        14.93 o                         
 -11   7   1         74.19          0.00        39.54 o                         
 -10   7   1          1.75         19.60         6.02 o                         
  -9   7   1        750.54        698.20        10.29 o                         
  -8   7   1        114.01        114.60         3.86 o                         
  -7   7   1        232.42        207.21         4.11 o                         
  -6   7   1        128.14        150.67         3.16 o                         
  -5   7   1       1915.13       1863.94         9.28 o                         
  -4   7   1        191.52        189.74         2.90 o                         
  -3   7   1         62.15         76.44         1.74 o                         
  -2   7   1       1051.58       1070.83         5.17 o                         
  -1   7   1       4327.78       4168.33        14.22 o                         
   0   7   1       1741.43       1960.79         8.13 o                         
   1   7   1        120.64        147.35         2.38 o                         
   2   7   1       3317.60       3280.32        12.34 o                         
   3   7   1        408.04        432.10         3.63 o                         
   4   7   1       1799.12       1730.68         8.75 o                         
   5   7   1        538.64        527.66         4.49 o                         
   6   7   1         21.07         35.64         2.27 o                         
   7   7   1        385.35        370.91         5.83 o                         
   8   7   1        333.35        324.68         6.11 o                         
   9   7   1         99.67         98.71         5.31 o                         
  10   7   1          8.03         15.05         6.41 o                         
 -10   8   1       3951.12       3980.71        30.50 o                         
  -9   8   1         11.14         13.28         4.77 o                         
  -8   8   1       1064.84       1090.14        10.72 o                         
  -7   8   1       5645.22       5503.31        23.83 o                         
  -6   8   1       1351.26       1300.81         8.39 o                         
  -5   8   1       4644.55       4645.89        17.59 o                         
  -4   8   1       2882.21       2835.09        11.35 o                         
  -3   8   1        638.62        593.45         4.06 o                         
  -2   8   1       2298.50       2168.49         8.68 o                         
  -1   8   1      22048.23      22611.78        72.49 o                         
   0   8   1       3455.19       3422.36        13.59 o                         
   1   8   1       4920.25       5038.32        18.10 o                         
   2   8   1       5161.56       4915.18        17.58 o                         
   3   8   1       6538.33       6373.25        22.77 o                         
   4   8   1         37.56         41.75         2.01 o                         
   5   8   1       3749.65       3721.48        15.70 o                         
   6   8   1       7313.60       7208.53        29.28 o                         
   7   8   1         13.98         25.84         3.02 o                         
   8   8   1       2480.85       2415.16        15.68 o                         
   9   8   1       4031.26       4033.91        27.30 o                         
  10   8   1       2417.97       2389.34        24.25 o                         
 -10   9   1       2830.68       2845.80        30.24 o                         
  -9   9   1       7653.40       7844.53        45.55 o                         
  -8   9   1       6941.76       6912.20        34.76 o                         
  -7   9   1        189.52        188.60         4.80 o                         
  -6   9   1      14521.88      14563.23        55.69 o                         
  -5   9   1      17236.90      17363.84        60.18 o                         
  -4   9   1        781.47        790.90         5.68 o                         
  -3   9   1       7014.46       6932.77        24.60 o                         
  -2   9   1       7800.29       7671.92        25.64 o                         
  -1   9   1       2267.96       2161.97         9.54 o                         
   0   9   1       9391.18       9279.92        32.00 o                         
   1   9   1      16033.71      16303.79        52.88 o                         
   2   9   1        493.74        492.31         4.30 o                         
   3   9   1         76.82        100.70         2.34 o                         
   4   9   1      10867.13      10665.15        36.87 o                         
   5   9   1      11463.53      11378.19        51.34 o                         
   6   9   1       1281.80       1202.10         9.05 o                         
   7   9   1       6123.76       6188.59        28.41 o                         
   8   9   1       7502.05       7516.43        37.13 o                         
   9   9   1         15.79         27.97         6.43 o                         
  10   9   1       5687.14       5749.18        56.79 o                         
  -9  10   1        251.13        248.21         9.10 o                         
  -8  10   1       3205.80       3172.74        20.79 o                         
  -7  10   1       2851.85       2813.17        16.99 o                         
  -6  10   1        231.71        227.13         4.67 o                         
  -5  10   1       6314.24       6260.74        27.23 o                         
  -4  10   1       6708.80       6660.24        27.07 o                         
  -3  10   1        265.93        285.19         3.97 o                         
  -2  10   1       3439.30       3393.25        13.73 o                         
  -1  10   1      11901.18      11870.31        41.63 o                         
   0  10   1       1585.60       1465.89         7.82 o                         
   1  10   1       2579.50       2589.91        10.66 o                         
   2  10   1       1391.91       1300.82         7.02 o                         
   3  10   1       4758.83       4685.78        17.65 o                         
   4  10   1        309.16        293.53         4.66 o                         
   5  10   1       4266.99       4227.93        20.07 o                         
   6  10   1       3918.15       3802.84        18.98 o                         
   7  10   1        130.51        132.24         5.53 o                         
   8  10   1        695.82        707.80        11.64 o                         
   9  10   1       3174.95       3131.39        27.91 o                         
  -9  11   1       1418.66       1447.51        24.11 o                         
  -8  11   1        553.47        556.79        11.89 o                         
  -7  11   1        280.35        285.73         6.90 o                         
  -6  11   1       1115.57       1059.23        10.30 o                         
  -5  11   1       1438.73       1353.85        10.17 o                         
  -4  11   1        152.19        143.56         3.81 o                         
  -3  11   1        755.48        731.46         6.19 o                         
  -2  11   1        578.75        587.92         5.58 o                         
  -1  11   1       1472.33       1425.58         8.42 o                         
   0  11   1         46.33         67.31         2.54 o                         
   1  11   1       4545.79       4448.33        16.98 o                         
   2  11   1        885.99        857.89         6.07 o                         
   3  11   1        457.93        449.75         5.28 o                         
   4  11   1       1361.11       1375.30         9.17 o                         
   5  11   1        631.35        623.71         7.22 o                         
   6  11   1         65.98         56.69         4.21 o                         
   7  11   1        867.24        846.24        11.45 o                         
   8  11   1        847.35        834.55        14.83 o                         
   9  11   1        115.40        132.87        13.71 o                         
  -8  12   1       4898.93       4899.42        39.54 o                         
  -7  12   1       4791.75       4751.19        31.75 o                         
  -6  12   1         78.95         58.75         4.70 o                         
  -5  12   1       2442.50       2424.15        16.12 o                         
  -4  12   1      11619.17      11483.52        45.98 o                         
  -3  12   1       3255.11       3238.30        17.03 o                         
  -2  12   1       3468.18       3353.68        17.20 o                         
  -1  12   1      16481.86      16559.89        66.41 o                         
   0  12   1       6873.81       6810.98        29.32 o                         
   1  12   1         65.62         79.65         3.14 o                         
   2  12   1      11711.19      11550.88        57.97 o                         
   3  12   1      12724.32      12893.74        50.35 o                         
   4  12   1         14.44         27.85         3.04 o                         
   5  12   1       5693.95       5650.06        27.36 o                         
   6  12   1       5272.14       5309.63        28.34 o                         
   7  12   1       2086.95       2107.29        19.02 o                         
   8  12   1       2798.16       2821.23        28.99 o                         
  -7  13   1        195.17        192.18         9.69 o                         
  -6  13   1       6674.04       6691.24        42.30 o                         
  -5  13   1       4385.83       4267.35        24.47 o                         
  -4  13   1        248.21        251.09         6.00 o                         
  -3  13   1      11055.52      11043.65        45.68 o                         
  -2  13   1       8362.67       8313.52        35.95 o                         
  -1  13   1        250.74        223.68         4.95 o                         
   0  13   1       4993.43       4968.66        23.69 o                         
   1  13   1       7860.05       7855.94        35.80 o                         
   2  13   1       2354.64       2261.02        13.40 o                         
   3  13   1       3328.67       3252.52        16.95 o                         
   4  13   1      10514.80      10526.00        46.20 o                         
   5  13   1       6127.07       6208.05        33.55 o                         
   6  13   1        198.17        194.69         7.35 o                         
   7  13   1       8541.30       8654.21        60.56 o                         
  -6  14   1         83.78         87.48         7.95 o                         
  -5  14   1       1123.55       1091.76        15.04 o                         
  -4  14   1       1779.54       1758.94        14.57 o                         
  -3  14   1         43.61         44.33         4.05 o                         
  -2  14   1        256.35        240.31         5.68 o                         
  -1  14   1        890.69        839.64         9.31 o                         
   0  14   1        338.49        346.45         6.96 o                         
   1  14   1         73.20         73.08         4.06 o                         
   2  14   1        538.66        498.86         8.15 o                         
   3  14   1        382.91        409.43         8.06 o                         
   4  14   1        371.63        396.56         9.15 o                         
   5  14   1        555.07        548.55        11.90 o                         
   6  14   1       1163.83       1134.44        18.62 o                         
  -5  15   1       1936.52       1834.65        20.98 o                         
  -4  15   1         42.68         55.10         6.64 o                         
  -3  15   1       1995.03       1940.24        17.08 o                         
  -2  15   1       2222.74       2162.72        17.21 o                         
  -1  15   1        229.75        225.39         6.22 o                         
   0  15   1       2652.55       2663.57        17.17 o                         
   1  15   1       4356.30       4463.47        24.24 o                         
   2  15   1        755.10        752.13        11.55 o                         
   3  15   1        737.83        744.80        11.61 o                         
   4  15   1       3912.19       3855.80        29.09 o                         
   5  15   1        864.25        821.64        16.51 o                         
  -4  16   1       7187.13       7269.77        58.29 o                         
  -3  16   1       1213.70       1201.74        16.98 o                         
  -2  16   1       1604.22       1587.96        17.68 o                         
  -1  16   1       8794.09       8946.41        51.71 o                         
   0  16   1       5763.69       5717.52        36.34 o                         
   1  16   1        142.77        141.23         7.42 o                         
   2  16   1       7845.64       7906.38        50.77 o                         
   3  16   1       4949.19       4868.40        36.94 o                         
   4  16   1        214.50        253.29        13.70 o                         
  -1  17   1        234.68        218.31        22.73 o                         
   0  17   1       1073.24       1101.35        19.53 o                         
 -12   0   2       5763.45       5808.09        75.74 o                         
 -11   0   2       6160.87       6026.84        55.35 o                         
 -10   0   2        106.43        111.66         7.10 o                         
  -9   0   2      14617.95      14682.70        75.91 o                         
  -8   0   2      11980.83      12036.00        58.44 o                         
  -7   0   2      10242.37      10444.58        49.69 o                         
  -6   0   2       5422.12       5378.90        31.21 o                         
  -5   0   2      60289.90      61769.79       268.07 o                         
  -4   0   2       9231.66       9086.81        43.64 o                         
  -3   0   2       2141.98       1991.57        12.92 o                         
  -2   0   2      25222.85      25306.12       124.40 o                         
   2   0   2      17849.67      17626.39       106.82 o                         
   3   0   2      18263.85      17773.13        79.66 o                         
   4   0   2      22023.56      23129.12       103.63 o                         
   5   0   2      22479.02      22870.36       103.34 o                         
   6   0   2        126.80        114.51         3.59 o                         
   7   0   2       5167.55       5071.28        29.00 o                         
   8   0   2      12218.42      12320.64        63.55 o                         
   9   0   2      11402.79      11201.50        59.36 o                         
  10   0   2        162.09        152.95         8.28 o                         
  11   0   2       6999.13       6983.86        64.24 o                         
 -12   1   2        641.23        613.96        19.36 o                         
 -11   1   2       1759.43       1749.91        18.83 o                         
 -10   1   2       3618.02       3519.59        19.44 o                         
  -9   1   2       5093.86       4933.91        22.77 o                         
  -8   1   2       1078.04       1072.12         7.23 o                         
  -7   1   2      17863.05      18097.63        58.45 o                         
  -6   1   2      22836.75      22707.75        71.88 o                         
  -5   1   2        641.82        686.63         4.56 o                         
  -4   1   2       9624.02       9099.89        29.47 o                         
  -3   1   2        111.18        129.48         1.90 o                         
  -2   1   2       2749.07       2789.94        11.43 o                         
   1   1   2      14983.54      14806.59        64.23 o                         
   2   1   2        108.06        109.46         2.13 o                         
   3   1   2       9633.18       9162.95        30.56 o                         
   4   1   2      11120.14      11199.64        36.07 o                         
   5   1   2        289.29        360.66         3.34 o                         
   6   1   2       3205.37       3224.21        13.60 o                         
   7   1   2       2843.05       2810.55        12.77 o                         
   8   1   2        579.17        582.92         6.56 o                         
   9   1   2       3524.18       3385.10        17.79 o                         
  10   1   2       5977.19       6057.64        33.19 o                         
  11   1   2        419.02        418.18        11.22 o                         
 -12   2   2        279.31        271.44        14.85 o                         
 -11   2   2         19.80         27.35         6.11 o                         
 -10   2   2        484.88        494.30         8.64 o                         
  -9   2   2         43.16         55.53         3.36 o                         
  -8   2   2         50.97         62.26         2.85 o                         
  -7   2   2         84.07         87.71         2.52 o                         
  -6   2   2         38.13         42.79         1.83 o                         
  -5   2   2       6274.34       6351.27        22.46 o                         
  -4   2   2       1970.70       2041.58         8.61 o                         
  -3   2   2       8829.01       9135.43        31.23 o                         
  -2   2   2       1958.08       1866.78         7.06 o                         
  -1   2   2      13770.69      13691.14        44.28 o                         
   1   2   2      12712.27      12988.76        47.19 o                         
   2   2   2       6409.73       6425.55        24.17 o                         
   3   2   2      11714.63      12024.86        40.39 o                         
   4   2   2      10508.36      10728.50        36.39 o                         
   5   2   2         12.71         24.63         1.62 o                         
   6   2   2        209.59        228.00         3.46 o                         
   7   2   2        234.74        234.75         3.87 o                         
   8   2   2        858.93        858.76         7.54 o                         
   9   2   2        321.02        304.27         5.72 o                         
  10   2   2        199.26        228.88         6.92 o                         
  11   2   2         37.90         54.64         7.25 o                         
 -11   3   2        380.28        377.95         9.50 o                         
 -10   3   2       5914.36       5884.58        30.72 o                         
  -9   3   2       6869.32       6806.81        28.89 o                         
  -8   3   2         73.16         99.93         3.26 o                         
  -7   3   2      10178.98       9934.98        34.16 o                         
  -6   3   2       6505.01       6274.34        22.48 o                         
  -5   3   2        226.96        238.05         3.58 o                         
  -4   3   2      10679.29      10191.69        33.80 o                         
  -3   3   2      53163.64      53344.66       168.22 o                         
  -2   3   2       1243.40       1066.50         4.66 o                         
  -1   3   2      55049.73      54120.29       193.33 o                         
   0   3   2      39961.98      39300.01       136.99 o                         
   1   3   2      13336.03      13539.60        45.73 o                         
   2   3   2      36555.53      36527.74       112.37 o                         
   3   3   2      61725.04      62927.99       194.06 o                         
   4   3   2      15277.04      15288.10        50.13 o                         
   5   3   2       2222.07       2115.88        11.76 o                         
   6   3   2      17102.13      17492.48        56.34 o                         
   7   3   2      11559.88      11638.74        39.51 o                         
   8   3   2        413.06        394.33         6.86 o                         
   9   3   2       7203.39       7031.29        29.85 o                         
  10   3   2       2964.24       2984.74        19.91 o                         
  11   3   2        191.65        213.70         8.80 o                         
 -11   4   2       4312.13       4226.76        27.66 o                         
 -10   4   2       1158.96       1101.78        14.51 o                         
  -9   4   2       1636.90       1569.36        11.05 o                         
  -8   4   2      12207.15      12135.38        44.79 o                         
  -7   4   2       2233.81       2189.29        10.80 o                         
  -6   4   2       7261.82       7238.76        25.69 o                         
  -5   4   2      22578.89      22981.22        76.52 o                         
  -4   4   2       8920.74       8667.40        29.43 o                         
  -3   4   2        577.71        545.19         5.54 o                         
  -2   4   2      41325.15      40967.61       127.75 o                         
  -1   4   2      54101.17      53825.76       167.47 o                         
   0   4   2       1947.56       1813.63         7.32 o                         
   1   4   2      30710.66      30795.99       101.90 o                         
   2   4   2      58398.26      57735.64       179.20 o                         
   3   4   2         21.89         23.92         1.17 o                         
   4   4   2      25685.41      26510.00        83.24 o                         
   5   4   2      24152.62      24217.80        76.82 o                         
   6   4   2       3935.33       3907.69        15.21 o                         
   7   4   2       5143.17       4977.77        19.27 o                         
   8   4   2      11006.53      11084.32        42.08 o                         
   9   4   2       2394.91       2369.23        14.74 o                         
  10   4   2        337.90        340.75         8.93 o                         
  11   4   2       5395.61       5374.68        37.41 o                         
 -11   5   2         74.41         75.37         7.41 o                         
 -10   5   2        579.34        551.41        10.09 o                         
  -9   5   2       1050.87       1041.94         9.50 o                         
  -8   5   2       1629.45       1563.24        10.38 o                         
  -7   5   2        526.60        498.76         5.31 o                         
  -6   5   2       3170.25       2986.55        12.45 o                         
  -5   5   2       3068.15       3066.62        12.44 o                         
  -4   5   2        828.10        809.80         4.84 o                         
  -3   5   2       9605.00       9728.43        31.05 o                         
  -2   5   2         68.42         31.74         1.32 o                         
  -1   5   2       1668.89       1724.08         6.86 o                         
   0   5   2       1101.38        977.53         4.99 o                         
   1   5   2       4774.32       4599.63        15.90 o                         
   2   5   2         12.62         14.50         1.06 o                         
   3   5   2       2476.33       2450.64         9.79 o                         
   4   5   2       4223.79       4196.42        15.02 o                         
   5   5   2        388.33        415.73         3.90 o                         
   6   5   2       3046.77       2997.06        12.60 o                         
   7   5   2        222.72        219.45         4.04 o                         
   8   5   2        125.79        120.38         3.65 o                         
   9   5   2        169.12        179.22         5.42 o                         
  10   5   2        553.46        551.10        11.66 o                         
  11   5   2          4.02         23.81         8.27 o                         
 -11   6   2       1635.63       1695.30        20.74 o                         
 -10   6   2         76.62         98.31         5.93 o                         
  -9   6   2        698.47        708.82         8.89 o                         
  -8   6   2       6787.83       6651.82        27.45 o                         
  -7   6   2       1646.32       1609.16         8.87 o                         
  -6   6   2       3005.02       2980.82        12.74 o                         
  -5   6   2       7027.82       7069.12        24.48 o                         
  -4   6   2       7481.80       7543.32        26.20 o                         
  -3   6   2        391.06        430.16         3.29 o                         
  -2   6   2       6102.48       5883.90        20.06 o                         
  -1   6   2      11682.03      12239.67        39.21 o                         
   0   6   2       6273.78       6547.12        22.35 o                         
   1   6   2       7273.33       7430.82        24.90 o                         
   2   6   2      15072.12      15580.68        50.42 o                         
   3   6   2       1063.03       1058.26         6.13 o                         
   4   6   2         68.03         77.68         1.92 o                         
   5   6   2       7090.38       7137.91        24.53 o                         
   6   6   2       1933.75       1839.36         9.11 o                         
   7   6   2        170.59        172.40         3.76 o                         
   8   6   2       2349.37       2305.52        13.13 o                         
   9   6   2       5468.16       5452.59        28.40 o                         
  10   6   2          7.14         11.30         6.12 o                         
 -11   7   2       1295.06       1215.07        25.94 o                         
 -10   7   2       8713.37       8955.06        49.60 o                         
  -9   7   2       4035.55       4085.83        22.25 o                         
  -8   7   2        110.83        132.17         3.93 o                         
  -7   7   2       7865.59       7946.78        30.58 o                         
  -6   7   2      21181.51      21479.65        73.49 o                         
  -5   7   2       1453.19       1398.64         7.25 o                         
  -4   7   2       4790.89       4754.83        17.16 o                         
  -3   7   2      20489.27      21003.89        67.67 o                         
  -2   7   2       2303.86       2239.75         8.86 o                         
  -1   7   2      10386.15      10554.51        34.37 o                         
   0   7   2      47467.54      48473.41       154.95 o                         
   1   7   2      15587.31      16406.48        53.06 o                         
   2   7   2       4735.57       4698.56        16.89 o                         
   3   7   2      39742.29      40776.91       131.14 o                         
   4   7   2       9720.93       9780.76        35.79 o                         
   5   7   2         99.66        134.89         3.16 o                         
   6   7   2       8120.55       8056.04        29.98 o                         
   7   7   2      12615.35      12731.80        51.31 o                         
   8   7   2        186.52        210.97         5.10 o                         
   9   7   2       4159.68       4127.77        25.57 o                         
  10   7   2       9080.75       9170.27        52.99 o                         
 -10   8   2        108.64        108.44         7.99 o                         
  -9   8   2       2035.12       2056.65        17.43 o                         
  -8   8   2       5005.32       4877.15        23.91 o                         
  -7   8   2        825.81        798.99         7.74 o                         
  -6   8   2         72.47         91.59         3.05 o                         
  -5   8   2       8933.17       8961.98        31.05 o                         
  -4   8   2       6860.74       6850.28        23.41 o                         
  -3   8   2        361.00        358.42         3.42 o                         
  -2   8   2      13142.28      13251.12        41.37 o                         
  -1   8   2      20200.52      20608.09        65.39 o                         
   0   8   2          0.90          7.63         1.27 o                         
   1   8   2      18163.28      18586.25        60.59 o                         
   2   8   2      22158.95      22676.53        73.03 o                         
   3   8   2        559.58        551.06         4.14 o                         
   4   8   2       2895.84       2855.80        12.21 o                         
   5   8   2       6476.66       6432.69        24.42 o                         
   6   8   2       1594.24       1584.14         9.85 o                         
   7   8   2        534.86        523.32         7.25 o                         
   8   8   2       7992.70       8065.18        36.83 o                         
   9   8   2       1798.40       1829.40        18.55 o                         
  10   8   2          4.71         26.91         8.64 o                         
 -10   9   2         47.78         44.99         8.38 o                         
  -9   9   2         71.49         86.53         6.36 o                         
  -8   9   2        697.48        747.65        10.27 o                         
  -7   9   2        224.93        247.62         5.34 o                         
  -6   9   2       1157.12       1097.87         8.70 o                         
  -5   9   2        256.12        253.18         4.07 o                         
  -4   9   2        372.76        380.76         4.05 o                         
  -3   9   2         55.33         66.74         1.87 o                         
  -2   9   2        672.14        682.69         4.64 o                         
  -1   9   2       1993.39       1995.33         8.54 o                         
   0   9   2        514.56        497.87         4.01 o                         
   1   9   2         48.97         58.93         1.81 o                         
   2   9   2        651.56        590.81         4.45 o                         
   3   9   2       1778.86       1771.53         8.31 o                         
   4   9   2       2846.27       2711.12        12.11 o                         
   5   9   2        680.79        702.45         6.70 o                         
   6   9   2         47.44         52.64         3.12 o                         
   7   9   2        111.45        113.39         4.63 o                         
   8   9   2         53.77         60.84         5.13 o                         
   9   9   2         64.14         64.09         6.89 o                         
  -9  10   2       1194.35       1206.95        16.73 o                         
  -8  10   2       5978.92       6047.17        33.34 o                         
  -7  10   2        401.72        444.26         7.67 o                         
  -6  10   2        879.39        892.55         8.22 o                         
  -5  10   2      13768.32      13922.28        55.40 o                         
  -4  10   2      15115.04      15151.69        55.31 o                         
  -3  10   2        654.42        645.36         4.91 o                         
  -2  10   2      20883.88      21493.95        70.04 o                         
  -1  10   2      14251.28      14338.45        46.77 o                         
   0  10   2        258.11        273.04         3.67 o                         
   1  10   2       8757.09       8767.97        31.02 o                         
   2  10   2       4245.67       4288.98        16.88 o                         
   3  10   2         57.00         81.65         2.44 o                         
   4  10   2       2718.11       2660.41        12.72 o                         
   5  10   2      14333.24      14610.32        58.02 o                         
   6  10   2       1815.52       1803.56        11.84 o                         
   7  10   2       1230.60       1228.69        11.76 o                         
   8  10   2       5879.86       5875.84        34.81 o                         
   9  10   2       1971.13       1931.22        22.84 o                         
  -9  11   2       3974.14       4042.31        44.71 o                         
  -8  11   2        107.60         99.32         6.84 o                         
  -7  11   2       5933.49       5996.02        30.86 o                         
  -6  11   2      11745.37      11716.84        51.07 o                         
  -5  11   2        179.58        179.25         4.51 o                         
  -4  11   2       9727.51       9767.37        39.11 o                         
  -3  11   2      13049.29      13158.75        48.44 o                         
  -2  11   2       7283.33       7186.27        27.56 o                         
  -1  11   2       4206.44       4155.19        17.16 o                         
   0  11   2      23955.60      24566.66        80.15 o                         
   1  11   2       3531.45       3670.18        15.39 o                         
   2  11   2       2701.74       2620.29        12.02 o                         
   3  11   2      18384.08      18709.26        67.91 o                         
   4  11   2       6497.53       6478.80        29.34 o                         
   5  11   2        711.46        682.89         7.31 o                         
   6  11   2       5000.26       5039.10        26.37 o                         
   7  11   2       7178.93       7202.82        36.52 o                         
   8  11   2        327.50        346.59        10.33 o                         
  -8  12   2        919.19        906.58        18.02 o                         
  -7  12   2        610.48        615.90        12.68 o                         
  -6  12   2        381.41        386.20         8.68 o                         
  -5  12   2       1176.99       1166.14        10.78 o                         
  -4  12   2       4560.19       4537.95        22.25 o                         
  -3  12   2          2.47         13.68         2.74 o                         
  -2  12   2       4307.03       4266.65        20.35 o                         
  -1  12   2       1208.50       1156.40         8.45 o                         
   0  12   2         89.77        100.01         3.18 o                         
   1  12   2        451.04        503.81         5.58 o                         
   2  12   2        769.08        754.58         6.83 o                         
   3  12   2         21.49         30.50         2.92 o                         
   4  12   2       1638.67       1622.60        10.72 o                         
   5  12   2       3145.37       3087.25        18.21 o                         
   6  12   2        106.41        113.26         5.23 o                         
   7  12   2       1465.56       1459.38        16.76 o                         
   8  12   2        774.66        813.60        19.93 o                         
  -7  13   2       1265.03       1203.60        18.20 o                         
  -6  13   2       1905.79       1917.55        19.82 o                         
  -5  13   2        281.50        283.81         6.93 o                         
  -4  13   2        157.56        172.87         5.03 o                         
  -3  13   2       1345.71       1341.16        10.87 o                         
  -2  13   2        947.58        887.10         8.45 o                         
  -1  13   2        853.71        779.76         8.12 o                         
   0  13   2       1772.45       1684.09        11.10 o                         
   1  13   2        728.49        742.16         8.03 o                         
   2  13   2        358.25        347.86         6.24 o                         
   3  13   2       1654.25       1623.49        11.35 o                         
   4  13   2       3369.00       3321.27        18.47 o                         
   5  13   2          0.69          8.03         4.42 o                         
   6  13   2       1097.50       1069.46        13.87 o                         
   7  13   2        586.12        601.46        15.74 o                         
  -7  14   2       1596.44       1721.96        90.34 o                         
  -6  14   2       2687.59       2689.06        25.60 o                         
  -5  14   2       9163.36       9164.55        54.13 o                         
  -4  14   2       3808.45       3842.21        23.08 o                         
  -3  14   2       1646.97       1575.81        12.72 o                         
  -2  14   2       8308.07       8448.11        38.27 o                         
  -1  14   2       4235.49       4234.69        22.00 o                         
   0  14   2         46.81         60.24         3.81 o                         
   1  14   2       7361.80       7365.79        32.05 o                         
   2  14   2       8189.50       8326.00        38.76 o                         
   3  14   2        144.36        155.18         4.84 o                         
   4  14   2       7054.90       7030.58        40.96 o                         
   5  14   2       7055.11       7130.31        43.86 o                         
   6  14   2       1141.76       1104.81        18.28 o                         
  -5  15   2        605.11        567.77        14.92 o                         
  -4  15   2       2340.90       2362.17        21.35 o                         
  -3  15   2       8396.33       8523.11        48.07 o                         
  -2  15   2        928.82        928.97        11.85 o                         
  -1  15   2       5477.53       5456.24        28.18 o                         
   0  15   2       6657.16       6833.56        34.02 o                         
   1  15   2       3514.73       3551.43        22.11 o                         
   2  15   2       1516.65       1540.37        15.58 o                         
   3  15   2       5941.50       6046.86        37.65 o                         
   4  15   2       3041.07       3034.85        25.24 o                         
   5  15   2          0.74          0.50         8.67 o                         
  -4  16   2         99.77        102.69        10.32 o                         
  -3  16   2         36.08         45.67         7.81 o                         
  -2  16   2          0.47         11.20         6.64 o                         
  -1  16   2         19.21         33.16         6.77 o                         
   0  16   2         13.61         20.35         6.49 o                         
   1  16   2         37.01         46.05         7.09 o                         
   2  16   2         12.47         19.43         7.32 o                         
   3  16   2         16.51         26.01         8.30 o                         
   0  17   2       5274.91       5230.87        63.38 o                         
 -12   1   3        697.06        710.93        21.40 o                         
 -11   1   3       3452.69       3567.79        26.94 o                         
 -10   1   3       7529.58       7410.23        33.02 o                         
  -9   1   3        117.14        130.74         3.95 o                         
  -8   1   3      12806.09      12897.73        44.63 o                         
  -7   1   3      11516.52      11638.15        38.82 o                         
  -6   1   3        134.64        118.28         2.91 o                         
  -5   1   3      21394.99      21765.26        67.85 o                         
  -4   1   3      21542.72      21247.00        67.31 o                         
  -3   1   3       2584.19       2321.41        10.28 o                         
  -2   1   3       9230.54       8835.56        28.73 o                         
  -1   1   3      18620.74      18928.83        84.02 o                         
   0   1   3      43434.11      41998.66       185.37 o                         
   1   1   3       1029.64       1034.14         4.22 o                         
   2   1   3      18078.47      17852.37        59.54 o                         
   3   1   3      25326.54      24976.13        79.85 o                         
   4   1   3         17.73         45.77         1.70 o                         
   5   1   3       3296.98       3092.33        12.26 o                         
   6   1   3      11295.61      11354.02        38.07 o                         
   7   1   3       1448.93       1471.50         8.32 o                         
   8   1   3       5769.09       5602.67        22.92 o                         
   9   1   3       7195.19       7029.76        29.70 o                         
  10   1   3        744.16        728.31        11.81 o                         
  11   1   3        779.19        794.11        15.82 o                         
 -12   2   3       6549.20       6582.11        53.73 o                         
 -11   2   3       1679.82       1672.03        17.15 o                         
 -10   2   3       2551.07       2527.72        16.10 o                         
  -9   2   3       8164.15       8280.37        32.25 o                         
  -8   2   3       5026.33       4984.97        19.90 o                         
  -7   2   3       2375.38       2350.57        10.67 o                         
  -6   2   3      24638.73      25221.28        81.34 o                         
  -5   2   3      27577.97      27972.40        89.98 o                         
  -4   2   3       6741.25       6949.50        23.88 o                         
  -3   2   3      41869.76      42186.60       138.52 o                         
  -2   2   3      10776.79      10654.02        35.74 o                         
  -1   2   3       1261.93       1262.73         5.36 o                         
   0   2   3      10879.60      10850.32        78.21 o                         
   1   2   3      10711.23      10802.11        45.92 o                         
   2   2   3       2629.96       2652.81         9.94 o                         
   3   2   3       5007.54       4820.21        17.53 o                         
   4   2   3      40254.10      41184.58       129.97 o                         
   5   2   3      11609.13      11694.90        43.92 o                         
   6   2   3       2225.54       2142.35        10.38 o                         
   7   2   3      13480.06      13724.35        46.35 o                         
   8   2   3      18052.74      17781.66        70.11 o                         
   9   2   3         94.83         87.59         4.06 o                         
  10   2   3       6419.12       6447.46        44.89 o                         
  11   2   3       5970.99       5912.08        38.52 o                         
 -11   3   3       2758.97       2758.65        21.58 o                         
 -10   3   3        585.78        571.84         9.53 o                         
  -9   3   3         38.61         41.67         3.36 o                         
  -8   3   3        436.37        408.07         5.50 o                         
  -7   3   3       2216.92       2156.65        10.35 o                         
  -6   3   3        278.37        241.32         3.27 o                         
  -5   3   3       5917.52       5811.96        20.87 o                         
  -4   3   3       2128.99       1890.74         8.20 o                         
  -3   3   3       2726.34       2500.74         9.70 o                         
  -2   3   3       9660.38       9902.73        32.87 o                         
  -1   3   3      11045.81      11196.32        42.25 o                         
   0   3   3        353.54        292.44         2.84 o                         
   1   3   3          6.45          7.46         0.94 o                         
   2   3   3       6718.47       6790.88        29.28 o                         
   3   3   3       2380.19       2078.37         8.67 o                         
   4   3   3       1231.42       1178.70         5.98 o                         
   5   3   3       2132.97       2144.15         9.50 o                         
   6   3   3       8019.74       7847.72        27.87 o                         
   7   3   3        174.90        165.27         3.40 o                         
   8   3   3       1386.35       1321.26         9.52 o                         
   9   3   3       1287.71       1294.21        10.52 o                         
  10   3   3       2210.70       2126.90        17.24 o                         
  11   3   3        508.96        567.52        18.09 o                         
 -11   4   3        286.60        323.07         9.11 o                         
 -10   4   3        135.76        138.45         5.66 o                         
  -9   4   3        396.77        409.21         6.91 o                         
  -8   4   3        357.79        349.41         5.59 o                         
  -7   4   3        457.87        425.45         4.66 o                         
  -6   4   3       1200.09       1178.80         6.85 o                         
  -5   4   3         42.79         48.91         1.84 o                         
  -4   4   3       1882.64       1969.46         8.36 o                         
  -3   4   3       1973.54       2267.12         8.96 o                         
  -2   4   3        320.10        291.80         2.34 o                         
  -1   4   3       6980.57       7110.64        24.85 o                         
   0   4   3       1119.62       1130.50         5.82 o                         
   1   4   3        763.10        699.26         4.26 o                         
   2   4   3       1782.59       1773.43         7.41 o                         
   3   4   3      13085.70      13453.94        43.45 o                         
   4   4   3       8594.09       8773.90        29.49 o                         
   5   4   3        511.84        518.69         4.27 o                         
   6   4   3       2612.52       2663.47        11.57 o                         
   7   4   3       1826.06       1718.08         9.45 o                         
   8   4   3        357.46        358.08         6.04 o                         
   9   4   3          7.17         13.99         4.04 o                         
  10   4   3        418.87        450.87        10.68 o                         
  11   4   3       1329.06       1347.14        21.65 o                         
 -11   5   3       8334.36       8354.02        47.68 o                         
 -10   5   3       7992.67       8031.15        40.12 o                         
  -9   5   3       1441.75       1424.64        10.64 o                         
  -8   5   3       9205.01       9205.24        36.45 o                         
  -7   5   3      24945.74      25932.88        85.23 o                         
  -6   5   3       2124.70       1980.22         9.67 o                         
  -5   5   3       4411.95       4311.94        20.31 o                         
  -4   5   3      45915.86      46951.02       150.36 o                         
  -3   5   3       8238.29       7775.29        25.55 o                         
  -2   5   3      11216.69      11660.83        37.62 o                         
  -1   5   3      33880.18      33494.35       107.34 o                         
   0   5   3      37178.76      37380.07       120.50 o                         
   1   5   3         74.72         81.86         2.48 o                         
   2   5   3      47227.69      47273.17       145.20 o                         
   3   5   3      25845.12      26376.38        84.65 o                         
   4   5   3        304.26        312.01         3.46 o                         
   5   5   3      10950.12      10807.21        35.54 o                         
   6   5   3      15088.57      15174.87        50.00 o                         
   7   5   3       1804.51       1791.00        10.13 o                         
   8   5   3       1440.65       1375.26         9.48 o                         
   9   5   3      11552.08      11666.82        51.19 o                         
  10   5   3       5554.42       5605.04        35.07 o                         
  11   5   3       1160.58       1192.67        26.42 o                         
 -11   6   3       1419.01       1393.92        18.03 o                         
 -10   6   3        738.57        746.86        11.91 o                         
  -9   6   3      12641.48      12777.96        50.52 o                         
  -8   6   3       5560.31       5499.12        23.14 o                         
  -7   6   3       1738.27       1736.13        10.07 o                         
  -6   6   3      23296.08      23859.93        77.02 o                         
  -5   6   3      15674.57      16109.36        52.69 o                         
  -4   6   3       1295.49       1250.82         7.88 o                         
  -3   6   3      27574.47      28678.03        89.73 o                         
  -2   6   3      37969.43      38674.88       119.96 o                         
  -1   6   3       6085.64       6223.96        20.96 o                         
   0   6   3       3108.42       2700.45        10.13 o                         
   1   6   3      24704.87      24433.84        82.39 o                         
   2   6   3       2219.46       2219.49         9.09 o                         
   3   6   3       4817.41       4556.38        16.28 o                         
   4   6   3      11703.16      11664.16        40.42 o                         
   5   6   3      11430.49      11348.62        38.56 o                         
   6   6   3         37.09         44.48         2.24 o                         
   7   6   3      17196.95      17017.55        63.08 o                         
   8   6   3       8385.96       8169.48        33.76 o                         
   9   6   3          7.38         33.24         4.48 o                         
  10   6   3       3571.27       3551.27        27.94 o                         
 -11   7   3         52.72         53.00         9.62 o                         
 -10   7   3       1316.29       1263.33        15.01 o                         
  -9   7   3          9.86         23.35         4.13 o                         
  -8   7   3         26.80         34.61         3.18 o                         
  -7   7   3        314.05        299.72         5.28 o                         
  -6   7   3        195.38        195.98         3.52 o                         
  -5   7   3         14.14         19.65         1.87 o                         
  -4   7   3        256.77        245.26         3.11 o                         
  -3   7   3         34.38         50.18         1.62 o                         
  -2   7   3          2.16          4.89         1.28 o                         
  -1   7   3         27.90         51.67         1.61 o                         
   0   7   3        655.71        604.97         3.73 o                         
   1   7   3          7.79          0.00         1.07 o                         
   2   7   3         62.22         69.16         1.88 o                         
   3   7   3         26.23         31.76         1.67 o                         
   4   7   3       2095.23       2077.59         9.40 o                         
   5   7   3        446.05        411.25         4.53 o                         
   6   7   3         70.35         62.45         2.79 o                         
   7   7   3        651.46        598.93         7.35 o                         
   8   7   3        486.46        482.31         7.90 o                         
   9   7   3         19.87         14.52         4.78 o                         
  10   7   3         17.38         18.10         7.49 o                         
 -10   8   3       1916.62       1922.34        20.98 o                         
  -9   8   3       3402.29       3437.60        21.19 o                         
  -8   8   3       1393.95       1369.93        11.23 o                         
  -7   8   3       1300.41       1274.08         9.75 o                         
  -6   8   3      11920.95      11904.39        44.05 o                         
  -5   8   3        804.08        805.12         5.70 o                         
  -4   8   3         73.52         90.33         2.16 o                         
  -3   8   3       1018.65        968.57         5.85 o                         
  -2   8   3       8627.94       8709.80        30.21 o                         
  -1   8   3       1419.70       1352.88         6.42 o                         
   0   8   3       3919.58       3836.11        14.35 o                         
   1   8   3      11113.78      11182.32        36.83 o                         
   2   8   3       6325.99       6333.54        22.20 o                         
   3   8   3       4562.57       4488.20        16.97 o                         
   4   8   3      13298.28      13424.56        45.33 o                         
   5   8   3        543.28        575.79         5.35 o                         
   6   8   3        398.08        362.19         5.76 o                         
   7   8   3       4719.65       4728.95        22.52 o                         
   8   8   3       2723.71       2756.63        18.49 o                         
   9   8   3         35.05         31.76         6.02 o                         
  10   8   3       4098.71       4143.81        43.27 o                         
 -10   9   3       6201.61       6253.21        53.92 o                         
  -9   9   3         55.23         58.46         5.89 o                         
  -8   9   3       6376.98       6301.04        32.70 o                         
  -7   9   3      10263.31      10333.94        39.97 o                         
  -6   9   3       1273.85       1303.34         8.83 o                         
  -5   9   3       6011.98       5865.56        22.47 o                         
  -4   9   3       9677.63       9777.21        33.22 o                         
  -3   9   3        874.67        865.71         5.25 o                         
  -2   9   3       1965.72       2003.43         9.21 o                         
  -1   9   3      23678.81      24228.63        77.24 o                         
   0   9   3      10555.05      10549.47        35.81 o                         
   1   9   3        436.39        451.53         3.62 o                         
   2   9   3      14614.12      14793.46        47.69 o                         
   3   9   3      23619.22      24407.98        78.90 o                         
   4   9   3       3289.15       3203.10        14.04 o                         
   5   9   3      14004.79      14080.67        52.43 o                         
   6   9   3      10703.72      10982.56        44.94 o                         
   7   9   3        819.25        852.86         9.58 o                         
   8   9   3       2252.31       2294.76        18.12 o                         
   9   9   3      11676.99      11929.09        71.38 o                         
  -9  10   3       2699.68       2716.88        23.62 o                         
  -8  10   3        577.14        559.75        10.49 o                         
  -7  10   3       1658.32       1653.10        12.46 o                         
  -6  10   3       5430.72       5323.37        23.74 o                         
  -5  10   3       1737.49       1693.68        10.42 o                         
  -4  10   3        452.36        466.99         4.99 o                         
  -3  10   3       2636.77       2584.21        11.07 o                         
  -2  10   3       6755.49       6849.69        23.78 o                         
  -1  10   3         54.67         56.70         2.06 o                         
   0  10   3       6300.24       6239.58        23.19 o                         
   1  10   3       3446.63       3300.39        12.95 o                         
   2  10   3        568.96        579.13         4.54 o                         
   3  10   3        117.98        119.95         2.63 o                         
   4  10   3       9382.79       9360.14        36.38 o                         
   5  10   3       1148.02       1149.94         9.24 o                         
   6  10   3        513.10        492.09         7.86 o                         
   7  10   3       2577.30       2551.82        16.80 o                         
   8  10   3       2692.63       2710.73        21.22 o                         
   9  10   3         34.65         41.17         8.99 o                         
  -9  11   3        381.87        413.01        12.58 o                         
  -8  11   3        734.35        750.29        13.65 o                         
  -7  11   3         77.26         80.48         4.93 o                         
  -6  11   3       1785.59       1759.32        12.80 o                         
  -5  11   3         31.56         35.41         3.06 o                         
  -4  11   3       3481.14       3315.23        16.50 o                         
  -3  11   3          9.65         14.80         2.31 o                         
  -2  11   3        581.63        545.93         5.09 o                         
  -1  11   3        104.83        142.17         2.86 o                         
   0  11   3       2684.26       2571.34        11.59 o                         
   1  11   3        155.16        138.94         2.89 o                         
   2  11   3       2747.67       2704.32        12.83 o                         
   3  11   3       2397.67       2307.77        11.56 o                         
   4  11   3        310.68        291.23         4.88 o                         
   5  11   3       1135.61       1096.86         8.88 o                         
   6  11   3        653.82        643.74        10.09 o                         
   7  11   3        561.18        593.16        10.59 o                         
   8  11   3        413.93        432.07        12.57 o                         
  -8  12   3       2539.78       2411.55        25.27 o                         
  -7  12   3        960.96        941.22        14.86 o                         
  -6  12   3      11640.72      11569.62        54.41 o                         
  -5  12   3       9355.37       9267.71        41.60 o                         
  -4  12   3         99.64        109.34         3.83 o                         
  -3  12   3       9294.79       9437.32        37.96 o                         
  -2  12   3      19428.55      19819.80        76.02 o                         
  -1  12   3       2592.01       2577.04        13.42 o                         
   0  12   3       4994.57       5027.83        21.21 o                         
   1  12   3      14595.84      14661.47        56.04 o                         
   2  12   3       7478.96       7259.90        29.00 o                         
   3  12   3       3649.16       3646.75        16.32 o                         
   4  12   3      11315.09      11411.34        47.44 o                         
   5  12   3       6248.81       6259.61        29.65 o                         
   6  12   3         18.13         23.12         4.79 o                         
   7  12   3       7182.65       7262.37        44.72 o                         
   8  12   3       4187.01       4249.74        47.02 o                         
  -7  13   3       5436.92       5517.37        41.09 o                         
  -6  13   3        242.65        256.15         8.62 o                         
  -5  13   3       2020.79       2017.16        15.86 o                         
  -4  13   3       8773.70       8751.91        44.15 o                         
  -3  13   3       2813.66       2790.26        15.64 o                         
  -2  13   3       2610.77       2602.60        14.36 o                         
  -1  13   3      10072.06      10169.19        42.44 o                         
   0  13   3       6664.44       6622.58        30.52 o                         
   1  13   3        773.99        745.91         7.40 o                         
   2  13   3       5165.89       5128.95        25.05 o                         
   3  13   3       5070.05       5014.67        26.47 o                         
   4  13   3        909.59        865.14         9.11 o                         
   5  13   3       2120.51       2064.46        17.47 o                         
   6  13   3       7060.68       7167.47        41.17 o                         
   7  13   3        663.97        692.63        16.29 o                         
  -7  14   3        499.60        522.32        47.69 o                         
  -6  14   3         80.12         78.01         8.20 o                         
  -5  14   3          7.59         22.55         5.65 o                         
  -4  14   3         60.20         67.12         4.91 o                         
  -3  14   3        474.34        475.81         8.53 o                         
  -2  14   3        260.09        262.75         6.28 o                         
  -1  14   3         85.65         80.44         4.16 o                         
   0  14   3         17.72         23.00         3.50 o                         
   1  14   3        622.91        589.18         9.07 o                         
   2  14   3        154.74        169.00         5.47 o                         
   3  14   3        310.59        309.59         7.71 o                         
   4  14   3        252.43        262.14         7.80 o                         
   5  14   3        404.21        395.14        11.73 o                         
   6  14   3          7.50         11.06         7.78 o                         
  -5  15   3        314.40        310.32        10.52 o                         
  -4  15   3       1307.96       1318.36        16.82 o                         
  -3  15   3        201.33        213.85         7.54 o                         
  -2  15   3       1212.37       1197.58        13.28 o                         
  -1  15   3       2535.11       2493.54        17.76 o                         
   0  15   3        826.96        809.71        10.35 o                         
   1  15   3       1320.19       1298.18        13.84 o                         
   2  15   3       3018.11       3083.79        22.65 o                         
   3  15   3        898.52        922.00        13.75 o                         
   4  15   3         12.72         17.83         6.47 o                         
   5  15   3       1266.53       1213.40        22.08 o                         
  -4  16   3          6.64         11.02         9.92 o                         
  -3  16   3       5494.23       5488.05        39.41 o                         
  -2  16   3       5857.88       5850.25        38.20 o                         
  -1  16   3          6.61         13.05         6.56 o                         
   0  16   3       4023.07       4008.73        30.59 o                         
   1  16   3       9010.92       9192.01        58.36 o                         
   2  16   3       1717.02       1690.86        18.44 o                         
   3  16   3       2724.73       2712.00        29.46 o                         
 -12   0   4       1550.25       1548.25        35.10 o                         
 -11   0   4       1871.29       1872.75        26.43 o                         
 -10   0   4       5520.47       5599.01        36.24 o                         
  -9   0   4       2451.12       2332.12        18.68 o                         
  -8   0   4        134.24        145.23         5.47 o                         
  -7   0   4       7361.55       7484.43        37.19 o                         
  -6   0   4      36929.52      37515.58       165.11 o                         
  -5   0   4       4583.26       4657.87        30.66 o                         
  -4   0   4       8544.18       8124.19        45.03 o                         
  -3   0   4      37249.29      37973.30       162.62 o                         
  -2   0   4       5260.65       4941.90        25.36 o                         
  -1   0   4      55235.78      54708.32       251.22 o                         
   0   0   4      41248.32      40904.79       205.63 o                         
   1   0   4      18860.34      19242.53       113.96 o                         
   2   0   4        141.22        158.52         2.58 o                         
   3   0   4     109009.48     108644.99       498.73 o                         
   4   0   4      33833.00      34815.31       152.43 o                         
   5   0   4       1391.67       1271.59        13.57 o                         
   6   0   4       7963.81       8182.34        41.21 o                         
   7   0   4       5016.82       5095.84        27.55 o                         
   8   0   4        694.83        689.74        10.18 o                         
   9   0   4       1797.36       1892.96        20.50 o                         
  10   0   4       8413.80       8496.56        59.03 o                         
  11   0   4        205.58        180.64        13.08 o                         
 -12   1   4       1305.10       1307.54        23.88 o                         
 -11   1   4       2296.90       2317.29        20.90 o                         
 -10   1   4        554.01        564.28         8.54 o                         
  -9   1   4        821.10        818.72         8.17 o                         
  -8   1   4       8704.67       8720.90        31.07 o                         
  -7   1   4       5257.54       5166.19        19.14 o                         
  -6   1   4        537.23        507.80         5.71 o                         
  -5   1   4       5778.24       5671.25        20.94 o                         
  -4   1   4      17555.52      17585.60        56.55 o                         
  -3   1   4       3497.75       3145.00        12.18 o                         
  -2   1   4      18449.77      18925.79        62.36 o                         
  -1   1   4      55413.29      55241.05       224.65 o                         
   0   1   4      10067.62      10246.18        38.30 o                         
   1   1   4      44014.09      43375.70       137.25 o                         
   2   1   4      23924.93      24168.99        76.38 o                         
   3   1   4      11654.45      12274.64        47.67 o                         
   4   1   4       5629.30       5681.18        19.88 o                         
   5   1   4      14859.61      15122.45        53.66 o                         
   6   1   4       1338.20       1331.44         7.33 o                         
   7   1   4        526.55        511.83         5.49 o                         
   8   1   4       9712.29       9721.78        36.49 o                         
   9   1   4       3536.64       3446.28        19.50 o                         
  10   1   4        971.26        959.24        13.34 o                         
  11   1   4       1947.44       1947.15        21.90 o                         
 -12   2   4        219.94        237.62        13.05 o                         
 -11   2   4          4.83         33.23         6.01 o                         
 -10   2   4       1320.08       1266.84        11.40 o                         
  -9   2   4        173.20        166.87         4.21 o                         
  -8   2   4       1650.56       1585.70         9.12 o                         
  -7   2   4        515.36        506.59         4.85 o                         
  -6   2   4         12.15         16.83         1.60 o                         
  -5   2   4        386.98        356.92         3.49 o                         
  -4   2   4      13378.27      14199.96        45.82 o                         
  -3   2   4       9054.27       9835.65        32.46 o                         
  -2   2   4       4263.98       4204.18        15.67 o                         
  -1   2   4       1047.49       1053.50         5.17 o                         
   0   2   4       3952.23       3918.08        15.21 o                         
   1   2   4       6698.44       6688.62        23.07 o                         
   2   2   4        517.54        554.56         3.30 o                         
   3   2   4        198.08        196.34         2.35 o                         
   4   2   4         37.72         47.74         1.52 o                         
   5   2   4         69.87         62.43         1.98 o                         
   6   2   4        299.76        276.34         3.85 o                         
   7   2   4        634.63        656.88         5.89 o                         
   8   2   4         87.65        101.37         3.67 o                         
   9   2   4         32.58         45.35         4.06 o                         
  10   2   4         39.79         38.74         5.65 o                         
  11   2   4         85.64        118.01         8.54 o                         
 -12   3   4       4123.80       4121.85        50.94 o                         
 -11   3   4       5023.82       5121.89        32.82 o                         
 -10   3   4        784.19        771.43        10.10 o                         
  -9   3   4       2101.64       2033.56        12.12 o                         
  -8   3   4       8533.88       8507.72        32.12 o                         
  -7   3   4       4771.65       4601.75        17.57 o                         
  -6   3   4        531.63        461.63         4.32 o                         
  -5   3   4      33673.67      35532.31       114.65 o                         
  -4   3   4       3578.95       3286.67        12.70 o                         
  -3   3   4       7918.05       7820.25        26.47 o                         
  -2   3   4      14779.51      15107.19        48.58 o                         
  -1   3   4       8534.50       8918.40        31.25 o                         
   0   3   4       4537.09       4308.42        19.09 o                         
   1   3   4       4003.34       4089.97        19.18 o                         
   2   3   4      22631.25      22455.32        76.91 o                         
   3   3   4        650.24        778.42         4.49 o                         
   4   3   4      16486.63      16713.65        56.69 o                         
   5   3   4       8837.08       8678.32        29.99 o                         
   6   3   4       1275.96       1256.00         7.16 o                         
   7   3   4       2143.16       2079.82        10.80 o                         
   8   3   4      12482.03      12342.61        47.23 o                         
   9   3   4       3649.64       3651.64        19.13 o                         
  10   3   4         85.28         83.63         6.47 o                         
  11   3   4       6127.39       6253.51        52.99 o                         
 -11   4   4       2445.22       2405.55        20.75 o                         
 -10   4   4       8634.18       8678.95        39.43 o                         
  -9   4   4       6357.38       6187.97        26.55 o                         
  -8   4   4        162.53        159.66         3.59 o                         
  -7   4   4      20584.46      20863.06        69.72 o                         
  -6   4   4      11117.36      11093.82        39.04 o                         
  -5   4   4        143.61        136.34         2.89 o                         
  -4   4   4       8921.84       8985.86        30.93 o                         
  -3   4   4      33996.45      34704.91       108.67 o                         
  -2   4   4       3709.29       3624.87        12.70 o                         
  -1   4   4       3329.33       3293.05        18.21 o                         
   0   4   4      29735.37      29544.73       111.90 o                         
   1   4   4      23185.72      23922.45        89.13 o                         
   2   4   4      24600.60      25897.38        81.43 o                         
   3   4   4      25067.66      25939.41        82.55 o                         
   4   4   4       9390.42       9158.09        33.26 o                         
   5   4   4          3.21         19.81         1.66 o                         
   6   4   4      19017.70      19482.84        63.63 o                         
   7   4   4      11013.96      11240.53        42.19 o                         
   8   4   4         82.94         88.17         3.53 o                         
   9   4   4       1944.73       1967.00        14.40 o                         
  10   4   4       6253.52       6370.82        38.78 o                         
  11   4   4        750.66        758.97        24.71 o                         
 -11   5   4        233.71        245.10         8.70 o                         
 -10   5   4          3.04         24.10         4.85 o                         
  -9   5   4       2362.00       2369.44        13.90 o                         
  -8   5   4        629.34        624.42         6.74 o                         
  -7   5   4         42.84         70.95         2.69 o                         
  -6   5   4        769.20        746.81         5.42 o                         
  -5   5   4       3859.67       3893.53        15.35 o                         
  -4   5   4       5114.93       5447.35        19.87 o                         
  -3   5   4       8516.95       8690.78        29.29 o                         
  -2   5   4      21096.57      22942.10        74.78 o                         
  -1   5   4      11134.48      11681.74        39.24 o                         
   0   5   4       2754.87       2784.03        12.56 o                         
   1   5   4       6103.11       6464.37        26.25 o                         
   2   5   4       3244.73       3287.12        12.34 o                         
   3   5   4       1568.44       1597.56         7.25 o                         
   4   5   4       1349.02       1373.78         7.13 o                         
   5   5   4       4101.69       4174.27        15.67 o                         
   6   5   4       2186.99       2209.13        10.26 o                         
   7   5   4         35.68         47.01         2.86 o                         
   8   5   4        638.65        644.54         7.22 o                         
   9   5   4       1189.89       1165.95        12.70 o                         
  10   5   4        199.06        215.38         8.94 o                         
 -11   6   4        450.92        474.47        12.04 o                         
 -10   6   4       2439.59       2352.43        17.46 o                         
  -9   6   4       1878.98       1844.35        13.47 o                         
  -8   6   4          3.77         14.76         2.95 o                         
  -7   6   4       9264.21       9228.78        34.13 o                         
  -6   6   4      13928.62      14275.90        47.95 o                         
  -5   6   4        893.30        832.74         5.40 o                         
  -4   6   4      11655.91      11759.02        38.64 o                         
  -3   6   4      12123.88      11963.91        38.78 o                         
  -2   6   4        495.57        434.43         3.36 o                         
  -1   6   4        179.67        110.41         2.54 o                         
   0   6   4      21370.01      21882.47        81.31 o                         
   1   6   4      10573.35      10726.73        40.19 o                         
   2   6   4        646.58        637.78         3.80 o                         
   3   6   4      10856.71      10877.49        38.18 o                         
   4   6   4      11646.56      11801.75        41.17 o                         
   5   6   4         86.07         67.47         2.23 o                         
   6   6   4       7133.17       7105.17        26.73 o                         
   7   6   4       1441.39       1388.90        10.16 o                         
   8   6   4         91.98        110.29         4.26 o                         
   9   6   4        646.42        622.05        10.77 o                         
  10   6   4       2261.04       2307.81        23.55 o                         
 -11   7   4       6892.52       6979.06        53.26 o                         
 -10   7   4        728.56        794.51        12.70 o                         
  -9   7   4       3356.37       3342.38        19.40 o                         
  -8   7   4       9402.91       9642.40        37.47 o                         
  -7   7   4       7491.54       7214.51        29.45 o                         
  -6   7   4       2462.66       2486.81        12.71 o                         
  -5   7   4      28744.40      29169.47        93.79 o                         
  -4   7   4      15808.53      15935.87        51.19 o                         
  -3   7   4       1954.96       1823.25         8.02 o                         
  -2   7   4      35386.44      36384.89       115.24 o                         
  -1   7   4      19348.71      19712.37        62.88 o                         
   0   7   4        683.28        642.67         4.89 o                         
   1   7   4      19816.72      20046.94        74.42 o                         
   2   7   4      39875.14      40883.15       136.04 o                         
   3   7   4       7528.73       7659.73        26.85 o                         
   4   7   4       9171.92       9234.78        32.02 o                         
   5   7   4      15429.43      15845.24        53.61 o                         
   6   7   4       1608.72       1532.78         9.51 o                         
   7   7   4       4016.59       3984.42        20.48 o                         
   8   7   4       7563.54       7491.41        34.32 o                         
   9   7   4       3071.56       3030.53        23.84 o                         
  10   7   4        244.81        208.41        11.97 o                         
 -10   8   4       4473.90       4462.77        31.97 o                         
  -9   8   4       5492.31       5433.74        33.27 o                         
  -8   8   4         11.65         12.12         3.57 o                         
  -7   8   4       8957.92       8800.32        36.58 o                         
  -6   8   4      13647.53      13819.80        56.89 o                         
  -5   8   4       4817.69       4707.85        17.58 o                         
  -4   8   4       2508.11       2440.90        10.44 o                         
  -3   8   4      14004.70      14164.08        46.13 o                         
  -2   8   4       7058.34       7053.64        24.61 o                         
  -1   8   4       4608.36       4555.55        16.26 o                         
   0   8   4      19693.14      20620.92        67.55 o                         
   1   8   4       4079.11       4007.58        16.93 o                         
   2   8   4       2807.51       2805.39        12.88 o                         
   3   8   4      15334.60      15813.95        51.24 o                         
   4   8   4       5396.12       5371.54        20.79 o                         
   5   8   4          9.41         18.36         2.27 o                         
   6   8   4       5060.17       5090.57        21.91 o                         
   7   8   4       6780.70       6746.06        29.47 o                         
   8   8   4         50.08         53.75         4.69 o                         
   9   8   4       4048.28       3949.39        30.19 o                         
  10   8   4       3154.63       3079.27        42.40 o                         
 -10   9   4        173.11        168.14         8.96 o                         
  -9   9   4         22.11         25.12         5.35 o                         
  -8   9   4         70.36         66.13         4.35 o                         
  -7   9   4         33.56         41.91         3.38 o                         
  -6   9   4        429.56        445.99         5.90 o                         
  -5   9   4        727.43        741.41         6.03 o                         
  -4   9   4          4.36         14.10         1.86 o                         
  -3   9   4        192.05        197.59         3.28 o                         
  -2   9   4       1420.52       1361.48         7.18 o                         
  -1   9   4         65.69         79.71         2.13 o                         
   0   9   4         18.17         36.94         1.63 o                         
   1   9   4        282.81        313.87         3.92 o                         
   2   9   4         94.33         92.94         2.60 o                         
   3   9   4          6.57         25.36         1.83 o                         
   4   9   4        613.84        588.91         5.47 o                         
   5   9   4        482.10        430.48         5.75 o                         
   6   9   4        276.58        283.60         5.38 o                         
   7   9   4        173.47        177.17         5.24 o                         
   8   9   4        104.28         90.95         6.76 o                         
   9   9   4        328.62        343.31        11.18 o                         
  -9  10   4       4793.59       4813.32        32.45 o                         
  -8  10   4         30.28         32.34         4.85 o                         
  -7  10   4       3464.66       3400.50        20.02 o                         
  -6  10   4      10057.87      10089.33        39.85 o                         
  -5  10   4       1187.44       1134.42         8.20 o                         
  -4  10   4      13367.41      13443.80        49.58 o                         
  -3  10   4      11819.87      11826.46        40.88 o                         
  -2  10   4       1893.00       1902.31         9.05 o                         
  -1  10   4       1720.04       1627.45         7.91 o                         
   0  10   4       9351.78       9256.90        32.66 o                         
   1  10   4       5974.43       6049.54        25.33 o                         
   2  10   4       1982.59       1868.65        10.09 o                         
   3  10   4      14228.27      14368.88        51.59 o                         
   4  10   4       6504.55       6481.40        25.84 o                         
   5  10   4        776.05        776.73         7.93 o                         
   6  10   4       6277.26       6232.74        29.92 o                         
   7  10   4      10246.37      10252.93        48.30 o                         
   8  10   4       1699.09       1706.06        18.46 o                         
   9  10   4       2561.89       2635.37        37.21 o                         
  -9  11   4       2833.75       2805.28        27.55 o                         
  -8  11   4       5721.29       5686.45        38.09 o                         
  -7  11   4        923.41        884.90        11.32 o                         
  -6  11   4       4260.26       4212.30        22.79 o                         
  -5  11   4       8742.59       8587.38        38.13 o                         
  -4  11   4       1919.50       1883.93        11.24 o                         
  -3  11   4        238.86        242.09         4.27 o                         
  -2  11   4      15799.78      15940.41        56.20 o                         
  -1  11   4      22224.36      22684.59        75.54 o                         
   0  11   4        121.96        136.04         2.87 o                         
   1  11   4      12345.38      12607.98        50.90 o                         
   2  11   4      10509.16      10682.84        42.05 o                         
   3  11   4       1216.57       1164.25         8.35 o                         
   4  11   4       4609.31       4564.70        19.97 o                         
   5  11   4      13474.88      13556.17        56.00 o                         
   6  11   4       2991.31       2885.76        20.27 o                         
   7  11   4       2235.81       2201.57        17.77 o                         
   8  11   4       6869.11       6879.55        48.37 o                         
  -8  12   4         15.82         21.44         7.49 o                         
  -7  12   4        153.36        144.35         7.24 o                         
  -6  12   4        646.57        637.53        10.23 o                         
  -5  12   4         62.39         57.34         3.80 o                         
  -4  12   4       1678.93       1612.13        10.85 o                         
  -3  12   4       1163.95       1135.48         8.93 o                         
  -2  12   4         92.42         93.06         3.15 o                         
  -1  12   4        108.49        134.87         3.21 o                         
   0  12   4       2740.05       2726.68        13.02 o                         
   1  12   4       1105.11       1045.17         9.02 o                         
   2  12   4          4.70         12.44         3.33 o                         
   3  12   4       4325.19       4329.09        21.37 o                         
   4  12   4       2299.15       2239.56        15.23 o                         
   5  12   4          3.93         12.58         3.43 o                         
   6  12   4       2998.68       3010.81        20.59 o                         
   7  12   4       1252.62       1215.90        16.45 o                         
  -7  13   4       1149.86       1193.74        18.14 o                         
  -6  13   4       1005.65        977.59        14.90 o                         
  -5  13   4       6432.73       6341.79        33.19 o                         
  -4  13   4       1076.56       1045.81         9.99 o                         
  -3  13   4       1039.08       1016.11         9.08 o                         
  -2  13   4       3497.98       3429.08        16.95 o                         
  -1  13   4       4402.28       4291.47        20.35 o                         
   0  13   4        263.17        224.76         5.08 o                         
   1  13   4       2054.58       1959.24        13.94 o                         
   2  13   4       4100.69       4077.77        20.61 o                         
   3  13   4        673.22        706.99         9.02 o                         
   4  13   4       2205.47       2153.19        15.94 o                         
   5  13   4        969.17        988.79        13.13 o                         
   6  13   4         52.10         53.76         6.63 o                         
   7  13   4        282.05        307.05        12.30 o                         
  -7  14   4       5481.24       5633.19       189.59 o                         
  -6  14   4       4661.65       4549.20        36.39 o                         
  -5  14   4        692.83        701.67        13.19 o                         
  -4  14   4       2906.27       2929.84        19.57 o                         
  -3  14   4      12805.41      12962.53        55.45 o                         
  -2  14   4        962.11        934.04         9.96 o                         
  -1  14   4       4010.55       3922.78        20.74 o                         
   0  14   4      10758.98      10801.98        50.70 o                         
   1  14   4       1375.61       1430.82        12.99 o                         
   2  14   4       2921.36       2835.03        18.66 o                         
   3  14   4       5123.11       5212.60        30.42 o                         
   4  14   4       4386.96       4333.77        28.16 o                         
   5  14   4         42.87         49.28         6.84 o                         
   6  14   4       5671.60       5623.59        50.18 o                         
  -5  15   4       4190.57       4130.27        33.53 o                         
  -4  15   4       4118.14       4169.22        30.99 o                         
  -3  15   4        328.68        323.16         8.71 o                         
  -2  15   4       6977.87       7110.24        38.08 o                         
  -1  15   4       3490.87       3501.34        22.57 o                         
   0  15   4         53.92         56.99         5.45 o                         
   1  15   4       4101.73       4168.01        27.36 o                         
   2  15   4       8191.19       8190.01        46.64 o                         
   3  15   4        101.26         93.37         6.63 o                         
   4  15   4       1669.60       1630.40        20.07 o                         
   5  15   4       2768.03       2798.75        50.31 o                         
  -4  16   4        216.16        230.30        13.60 o                         
  -3  16   4         32.53         44.88         7.85 o                         
  -2  16   4          0.52         14.58         6.80 o                         
  -1  16   4        274.67        261.27         9.56 o                         
   0  16   4        494.54        480.42        11.92 o                         
   1  16   4         72.60         74.53         6.67 o                         
   2  16   4        151.30        166.00         9.36 o                         
   3  16   4          4.48          5.85        11.17 o                         
 -12   1   5       5634.42       5631.64        46.00 o                         
 -11   1   5       1148.73       1216.31        14.82 o                         
 -10   1   5        626.59        619.22         8.88 o                         
  -9   1   5       6494.94       6470.66        27.67 o                         
  -8   1   5       3851.72       3882.82        16.53 o                         
  -7   1   5        243.01        244.79         3.79 o                         
  -6   1   5       9033.69       9059.40        30.50 o                         
  -5   1   5       6838.58       6470.58        23.22 o                         
  -4   1   5         77.42         75.42         2.36 o                         
  -3   1   5      13001.86      13287.69        45.49 o                         
  -2   1   5      14034.67      13977.01        43.94 o                         
  -1   1   5       8290.05       8153.98        26.65 o                         
   0   1   5        352.26        426.17         2.60 o                         
   1   1   5      17534.20      18131.90        56.67 o                         
   2   1   5      22216.24      22216.78        70.51 o                         
   3   1   5       5201.41       5260.09        18.48 o                         
   4   1   5      18445.47      18712.81        59.22 o                         
   5   1   5       1925.16       1909.67         9.02 o                         
   6   1   5        994.38        925.80         6.11 o                         
   7   1   5       6632.06       6471.73        24.76 o                         
   8   1   5       4366.03       4357.72        20.61 o                         
   9   1   5        613.49        603.46         9.49 o                         
  10   1   5       1970.85       1953.99        17.71 o                         
  11   1   5       3502.97       3500.26        31.24 o                         
 -12   2   5        242.44        203.23        12.60 o                         
 -11   2   5       8134.31       8347.76        43.87 o                         
 -10   2   5       9925.04      10197.72        43.19 o                         
  -9   2   5        232.32        211.94         4.69 o                         
  -8   2   5       7902.13       8198.61        30.45 o                         
  -7   2   5      18278.66      18473.01        60.61 o                         
  -6   2   5       6437.16       6361.36        22.90 o                         
  -5   2   5      15872.23      16440.16        52.83 o                         
  -4   2   5      31766.02      31853.96        99.42 o                         
  -3   2   5       6326.78       5709.75        21.84 o                         
  -2   2   5       4022.10       3731.02        27.26 o                         
  -1   2   5      78615.17      77905.63       254.97 o                         
   0   2   5      15700.90      15611.13        52.66 o                         
   1   2   5      13904.91      14019.67        48.56 o                         
   2   2   5      26699.39      26401.88        82.25 o                         
   3   2   5      34657.48      35759.67       112.05 o                         
   4   2   5         51.36         65.51         2.13 o                         
   5   2   5      22065.84      22633.00        72.21 o                         
   6   2   5      17818.97      18153.03        59.07 o                         
   7   2   5       1834.18       1866.66        10.07 o                         
   8   2   5       6698.27       6526.73        27.36 o                         
   9   2   5      13328.50      13448.17        53.37 o                         
  10   2   5       1903.09       1931.45        19.13 o                         
  11   2   5        843.12        877.41        20.34 o                         
 -12   3   5       3343.72       3354.37        37.29 o                         
 -11   3   5        862.00        920.08        13.97 o                         
 -10   3   5        768.20        748.46         9.95 o                         
  -9   3   5       2307.29       2324.30        13.18 o                         
  -8   3   5       3328.64       3255.70        15.14 o                         
  -7   3   5       1553.35       1495.45         8.15 o                         
  -6   3   5       3936.60       3839.25        15.28 o                         
  -5   3   5       4682.97       4311.24        15.95 o                         
  -4   3   5         82.91         94.95         2.78 o                         
  -3   3   5       8084.46       8153.03        27.36 o                         
  -2   3   5      18026.86      18387.05        57.57 o                         
  -1   3   5       1994.30       1854.22         7.62 o                         
   0   3   5        392.47        343.24         3.40 o                         
   1   3   5      22325.09      22462.99        72.95 o                         
   2   3   5        287.39        302.24         3.16 o                         
   3   3   5       1528.37       1336.41         6.20 o                         
   4   3   5       2532.24       2271.69         9.53 o                         
   5   3   5       2236.84       2260.67        10.25 o                         
   6   3   5       4287.93       4085.62        16.63 o                         
   7   3   5       4234.65       4121.99        18.44 o                         
   8   3   5        645.91        654.04         7.39 o                         
   9   3   5         52.00         65.87         4.60 o                         
  10   3   5       1225.75       1255.28        15.91 o                         
  11   3   5       2635.81       2677.72        39.85 o                         
 -11   4   5       1074.46       1089.18        15.35 o                         
 -10   4   5        548.66        542.90         9.44 o                         
  -9   4   5         17.62         24.46         3.35 o                         
  -8   4   5       1722.25       1730.89         9.98 o                         
  -7   4   5        662.29        616.43         5.47 o                         
  -6   4   5       1239.36       1197.23         6.83 o                         
  -5   4   5        782.30        819.03         5.43 o                         
  -4   4   5       3992.75       3576.57        13.61 o                         
  -3   4   5         86.56         74.25         1.63 o                         
  -2   4   5        830.13        705.69         3.81 o                         
  -1   4   5       2134.13       2008.95         7.95 o                         
   0   4   5        172.63        235.13         3.06 o                         
   1   4   5       2491.18       2489.66        12.59 o                         
   2   4   5        147.94        101.97         2.35 o                         
   3   4   5       5895.07       5745.74        20.56 o                         
   4   4   5       3846.38       3795.02        15.01 o                         
   5   4   5       2673.00       2596.48        10.95 o                         
   6   4   5       1260.93       1309.00         7.62 o                         
   7   4   5        165.55        172.02         3.80 o                         
   8   4   5        522.38        531.63         6.76 o                         
   9   4   5        252.03        254.93         6.40 o                         
  10   4   5        263.82        252.52         9.02 o                         
 -11   5   5       1108.71       1089.44        16.26 o                         
 -10   5   5       2478.20       2448.32        17.81 o                         
  -9   5   5       8733.27       8851.73        38.22 o                         
  -8   5   5       4549.41       4494.39        21.26 o                         
  -7   5   5       2380.95       2329.23        11.37 o                         
  -6   5   5      19906.02      20519.38        67.10 o                         
  -5   5   5      14180.00      14265.50        46.58 o                         
  -4   5   5         96.63         93.82         2.06 o                         
  -3   5   5      64106.59      66796.98       205.00 o                         
  -2   5   5      24381.72      23725.82        74.92 o                         
  -1   5   5       3167.22       3115.32        11.53 o                         
   0   5   5       3581.46       3134.37        14.18 o                         
   1   5   5      43273.13      43575.44       159.38 o                         
   2   5   5       7132.77       7222.58        25.36 o                         
   3   5   5       1558.58       1552.52         7.23 o                         
   4   5   5      10003.07      10005.11        35.16 o                         
   5   5   5      19578.10      20057.54        66.82 o                         
   6   5   5        364.34        345.60         4.41 o                         
   7   5   5      16563.03      16476.58        77.44 o                         
   8   5   5       7924.84       7911.09        32.02 o                         
   9   5   5        132.58        123.70         6.02 o                         
  10   5   5       4214.18       4337.09        31.51 o                         
 -11   6   5       3875.17       3837.42        27.63 o                         
 -10   6   5       6173.41       6195.29        32.11 o                         
  -9   6   5        137.85        162.59         5.23 o                         
  -8   6   5       6141.20       6218.84        25.43 o                         
  -7   6   5       9028.69       9183.28        33.60 o                         
  -6   6   5       1994.93       1927.60         9.34 o                         
  -5   6   5       5790.15       5896.74        21.49 o                         
  -4   6   5      21525.99      21955.19        70.86 o                         
  -3   6   5       1639.69       1724.47         7.37 o                         
  -2   6   5       7217.93       7226.87        24.86 o                         
  -1   6   5      14966.81      15203.44        48.90 o                         
   0   6   5      14008.66      14088.73        53.78 o                         
   1   6   5         27.02         46.00         1.93 o                         
   2   6   5      14954.36      14959.37        57.07 o                         
   3   6   5      25920.53      26493.97        86.87 o                         
   4   6   5        498.42        478.02         4.25 o                         
   5   6   5       5642.32       5562.23        21.39 o                         
   6   6   5      12276.52      12178.62        44.41 o                         
   7   6   5       3311.56       3364.17        17.87 o                         
   8   6   5        933.44        925.60         9.73 o                         
   9   6   5       5969.39       6079.03        35.32 o                         
  10   6   5       2901.84       2887.60        26.81 o                         
 -11   7   5        781.90        797.91        18.22 o                         
 -10   7   5        142.40        146.03         6.61 o                         
  -9   7   5        545.67        540.72         9.37 o                         
  -8   7   5         21.70         25.70         3.12 o                         
  -7   7   5        600.95        567.59         6.53 o                         
  -6   7   5        150.28        163.72         3.18 o                         
  -5   7   5        805.33        748.76         5.26 o                         
  -4   7   5        535.25        528.45         4.23 o                         
  -3   7   5         16.94         26.72         1.62 o                         
  -2   7   5        976.50        958.79         5.45 o                         
  -1   7   5       1811.05       1898.79         7.85 o                         
   0   7   5         36.44         36.84         1.81 o                         
   1   7   5       2042.00       2126.28        11.23 o                         
   2   7   5         30.49         36.99         1.90 o                         
   3   7   5          8.73         22.36         1.48 o                         
   4   7   5          9.25         25.98         1.91 o                         
   5   7   5        247.26        253.62         4.14 o                         
   6   7   5         42.06         33.13         2.77 o                         
   7   7   5        407.65        406.23         6.73 o                         
   8   7   5        247.28        249.35         6.17 o                         
   9   7   5         62.42         48.37         7.51 o                         
  10   7   5         11.58         32.25         9.67 o                         
 -10   8   5       1930.18       1960.27        19.26 o                         
  -9   8   5         87.67         87.09         5.27 o                         
  -8   8   5       2517.71       2424.75        14.04 o                         
  -7   8   5      13278.00      13387.61        50.10 o                         
  -6   8   5        961.07        912.27         8.81 o                         
  -5   8   5       1743.25       1739.16         8.81 o                         
  -4   8   5       6044.42       5958.17        22.43 o                         
  -3   8   5       4270.07       4122.58        16.16 o                         
  -2   8   5       5002.73       5019.85        19.12 o                         
  -1   8   5       7439.35       7407.03        25.41 o                         
   0   8   5       2228.01       2138.90        10.67 o                         
   1   8   5       1231.93       1224.00         8.32 o                         
   2   8   5      19184.73      19569.30        69.81 o                         
   3   8   5      15769.76      15859.41        53.29 o                         
   4   8   5         10.75         27.76         2.08 o                         
   5   8   5       9521.13       9382.90        35.47 o                         
   6   8   5       6119.81       6204.30        27.09 o                         
   7   8   5        225.68        243.84         5.56 o                         
   8   8   5       1161.26       1201.97        13.61 o                         
   9   8   5       6011.46       5944.71        39.03 o                         
 -10   9   5       2185.12       2203.08        22.66 o                         
  -9   9   5      11260.60      11315.74        55.79 o                         
  -8   9   5       3634.96       3621.29        20.19 o                         
  -7   9   5       3707.01       3523.37        16.66 o                         
  -6   9   5      19292.05      19743.96        72.18 o                         
  -5   9   5      13007.19      13145.17        47.31 o                         
  -4   9   5        647.13        658.78         5.08 o                         
  -3   9   5      20456.59      20946.11        68.26 o                         
  -2   9   5      35611.27      37169.35       117.38 o                         
  -1   9   5         74.23         78.67         2.09 o                         
   0   9   5      25174.90      25785.98        89.98 o                         
   1   9   5      12772.84      12891.80        50.50 o                         
   2   9   5       8537.57       8401.28        32.24 o                         
   3   9   5       5368.06       5303.84        22.08 o                         
   4   9   5      33361.68      34188.47       119.48 o                         
   5   9   5       3540.82       3562.58        16.74 o                         
   6   9   5       2975.64       2895.15        15.15 o                         
   7   9   5      12691.03      12830.07        54.49 o                         
   8   9   5       8673.79       8727.14        50.37 o                         
   9   9   5        336.74        354.10        11.66 o                         
  -9  10   5         74.11         64.92         6.79 o                         
  -8  10   5       2741.67       2737.17        20.35 o                         
  -7  10   5       5256.53       5114.54        25.88 o                         
  -6  10   5        374.53        354.19         6.01 o                         
  -5  10   5       1958.73       1890.23        10.86 o                         
  -4  10   5       4206.31       4251.64        18.47 o                         
  -3  10   5       4245.47       4148.22        16.78 o                         
  -2  10   5        913.96        933.38         5.97 o                         
  -1  10   5       8930.50       8902.70        30.60 o                         
   0  10   5       1539.35       1479.05         8.85 o                         
   1  10   5        151.18        150.93         3.23 o                         
   2  10   5       3667.04       3540.23        15.79 o                         
   3  10   5       2813.35       2732.65        13.89 o                         
   4  10   5        842.23        845.08         7.49 o                         
   5  10   5       1101.69       1064.61         9.17 o                         
   6  10   5       2365.74       2295.86        14.77 o                         
   7  10   5       1417.02       1408.88        13.60 o                         
   8  10   5       1043.11       1098.95        16.74 o                         
  -9  11   5        938.12        952.83        18.27 o                         
  -8  11   5        156.60        145.06         7.69 o                         
  -7  11   5         42.69         42.26         4.76 o                         
  -6  11   5        172.06        168.13         5.29 o                         
  -5  11   5       2155.24       2098.87        12.96 o                         
  -4  11   5          7.44         17.22         2.76 o                         
  -3  11   5        189.89        199.10         3.90 o                         
  -2  11   5       2720.33       2642.41        12.32 o                         
  -1  11   5        759.94        728.37         5.92 o                         
   0  11   5         32.73         39.62         2.58 o                         
   1  11   5       1845.96       1762.87        10.86 o                         
   2  11   5        424.68        408.73         5.54 o                         
   3  11   5          3.53         14.22         2.74 o                         
   4  11   5        509.66        511.72         6.86 o                         
   5  11   5        729.26        708.78         8.48 o                         
   6  11   5        165.00        176.47         6.47 o                         
   7  11   5        601.89        596.76        11.84 o                         
   8  11   5        121.09        136.66         9.49 o                         
  -8  12   5       4104.25       4033.61        32.72 o                         
  -7  12   5       7229.97       7162.30        45.59 o                         
  -6  12   5       2211.21       2134.70        16.19 o                         
  -5  12   5       1766.10       1706.51        12.98 o                         
  -4  12   5       9239.83       9126.31        39.00 o                         
  -3  12   5       2138.13       2119.29        12.37 o                         
  -2  12   5        281.72        323.62         5.36 o                         
  -1  12   5       7500.32       7554.70        30.87 o                         
   0  12   5       9309.61       9164.45        38.91 o                         
   1  12   5        145.58        155.45         4.12 o                         
   2  12   5       9987.68       9923.51        42.54 o                         
   3  12   5       9881.57       9721.83        39.53 o                         
   4  12   5        238.43        242.30         5.81 o                         
   5  12   5       2404.35       2447.02        17.99 o                         
   6  12   5       9474.08       9597.20        52.88 o                         
   7  12   5       1088.41       1068.88        17.22 o                         
  -7  13   5         18.02         23.96         7.75 o                         
  -6  13   5       5356.74       5267.87        36.75 o                         
  -5  13   5       5163.43       5136.98        28.69 o                         
  -4  13   5         24.41         25.94         3.76 o                         
  -3  13   5       6398.48       6333.90        28.98 o                         
  -2  13   5       5753.11       5719.83        25.92 o                         
  -1  13   5        541.10        491.90         6.56 o                         
   0  13   5       4232.76       4063.30        20.90 o                         
   1  13   5       7874.20       7787.83        36.02 o                         
   2  13   5        540.02        568.83         9.14 o                         
   3  13   5       1824.73       1837.85        14.59 o                         
   4  13   5       5574.25       5598.84        31.31 o                         
   5  13   5       3320.35       3346.10        24.39 o                         
   6  13   5        134.09        138.90         8.18 o                         
  -6  14   5         16.22         11.85         7.60 o                         
  -5  14   5         32.24         36.51         5.88 o                         
  -4  14   5        352.60        329.00         8.45 o                         
  -3  14   5        846.27        843.95         9.59 o                         
  -2  14   5         24.08         22.93         3.72 o                         
  -1  14   5        121.66        132.17         5.00 o                         
   0  14   5        347.33        356.26         8.17 o                         
   1  14   5        219.92        235.04         6.50 o                         
   2  14   5        135.53        124.62         6.23 o                         
   3  14   5         38.24         34.21         5.55 o                         
   4  14   5        162.58        174.48         8.61 o                         
   5  14   5         11.63         20.80         6.77 o                         
  -5  15   5       1205.55       1184.73        17.93 o                         
  -4  15   5         23.14         32.50         6.37 o                         
  -3  15   5       1847.26       1840.41        16.34 o                         
  -2  15   5       2239.98       2185.70        17.87 o                         
  -1  15   5        160.95        161.43         6.52 o                         
   0  15   5       2110.40       2135.41        17.85 o                         
   1  15   5       5233.28       5315.63        35.45 o                         
   2  15   5        242.42        243.25         9.38 o                         
   3  15   5       1073.66       1074.08        18.16 o                         
   4  15   5       2333.13       2221.05        30.52 o                         
  -3  16   5       2484.28       2432.19        25.20 o                         
  -2  16   5        645.58        670.38        14.35 o                         
  -1  16   5       7044.01       7147.73        46.70 o                         
   0  16   5       5285.55       5345.37        39.58 o                         
   1  16   5         92.74        123.14         9.49 o                         
   2  16   5       8113.44       8117.43        64.80 o                         
   3  16   5       7835.28       7885.31       110.24 o                         
 -12   0   6       5389.13       5188.25        78.96 o                         
 -11   0   6       6929.99       6959.33        52.61 o                         
 -10   0   6       2183.81       2142.74        31.92 o                         
  -9   0   6       2974.77       2876.46        21.26 o                         
  -8   0   6      42871.62      44051.58       197.72 o                         
  -7   0   6      14638.03      14688.15        68.17 o                         
  -6   0   6       8136.25       8176.95        38.86 o                         
  -5   0   6      25856.52      25892.18       116.45 o                         
  -4   0   6      33047.21      34750.55       156.60 o                         
  -3   0   6      11649.24      11939.03        52.14 o                         
  -2   0   6      11578.37      11935.75        58.78 o                         
  -1   0   6      46074.01      45582.69       196.65 o                         
   0   0   6       1315.24       1192.00         9.29 o                         
   1   0   6       8660.22       8472.24        52.03 o                         
   2   0   6      40199.15      38814.97       168.82 o                         
   3   0   6      25518.50      25532.44       112.46 o                         
   4   0   6       1632.45       1510.50        10.10 o                         
   5   0   6      13146.88      13100.08        60.71 o                         
   6   0   6       7361.85       7542.18        38.13 o                         
   7   0   6         30.71         42.33         3.95 o                         
   8   0   6       8921.64       8871.83        48.85 o                         
   9   0   6       4166.28       4134.74        38.87 o                         
  10   0   6        584.22        560.61        18.21 o                         
  11   0   6       3992.74       4088.46        57.66 o                         
 -12   1   6        589.07        599.67        16.60 o                         
 -11   1   6        175.62        179.71         7.15 o                         
 -10   1   6       3048.58       2910.99        17.46 o                         
  -9   1   6        366.06        381.50         6.29 o                         
  -8   1   6       1278.99       1258.70         7.98 o                         
  -7   1   6       4707.99       4665.65        17.89 o                         
  -6   1   6      14007.24      13965.61        45.87 o                         
  -5   1   6        837.55        868.62         5.19 o                         
  -4   1   6       6934.54       7084.93        25.01 o                         
  -3   1   6      26402.98      27148.09        82.62 o                         
  -2   1   6        731.69        771.23         3.93 o                         
  -1   1   6      15173.71      15420.93        50.79 o                         
   0   1   6        369.59        390.06         3.16 o                         
   1   1   6        688.07        605.55         3.31 o                         
   2   1   6       1509.31       1554.99         6.87 o                         
   3   1   6      24708.17      24873.29        78.74 o                         
   4   1   6       8533.62       8657.33        28.86 o                         
   5   1   6        343.91        362.17         3.85 o                         
   6   1   6       2193.83       2179.43        10.30 o                         
   7   1   6       2905.68       2798.32        13.95 o                         
   8   1   6        208.32        230.43         4.98 o                         
   9   1   6       1810.39       1780.23        14.54 o                         
  10   1   6       2741.40       2760.91        21.61 o                         
  11   1   6        462.18        552.78        19.50 o                         
 -12   2   6        316.01        288.18        13.62 o                         
 -11   2   6        966.34        983.75        13.76 o                         
 -10   2   6        438.27        446.33         8.09 o                         
  -9   2   6       1319.89       1269.08         9.61 o                         
  -8   2   6          8.24         10.63         2.65 o                         
  -7   2   6       3039.04       3000.05        12.70 o                         
  -6   2   6        775.60        742.95         5.34 o                         
  -5   2   6       1651.62       1643.22         7.72 o                         
  -4   2   6       1894.03       1826.10         8.06 o                         
  -3   2   6          9.19          0.00         1.19 o                         
  -2   2   6      11805.78      11516.13        38.25 o                         
  -1   2   6       9152.99       8802.11        28.66 o                         
   0   2   6       2507.13       2600.09        10.64 o                         
   1   2   6          5.96         20.22         1.00 o                         
   2   2   6        112.12         87.29         2.56 o                         
   3   2   6        984.49        876.01         4.67 o                         
   4   2   6       1651.85       1562.37         7.64 o                         
   5   2   6       2879.90       2764.27        11.55 o                         
   6   2   6       1424.31       1365.97         7.81 o                         
   7   2   6       1854.88       1795.18        10.48 o                         
   8   2   6       1087.40       1025.10         8.83 o                         
   9   2   6        617.87        631.14         9.68 o                         
  10   2   6          6.02         26.19         6.48 o                         
  11   2   6        356.66        287.74        51.43 o                         
 -12   3   6       1627.93       1545.01        26.54 o                         
 -11   3   6        282.15        269.46         8.81 o                         
 -10   3   6       5762.32       5736.37        27.57 o                         
  -9   3   6       4045.63       4066.81        19.06 o                         
  -8   3   6        111.14        113.08         3.32 o                         
  -7   3   6       4532.76       4462.80        17.82 o                         
  -6   3   6      11882.12      11879.81        39.34 o                         
  -5   3   6        944.32        866.38         6.39 o                         
  -4   3   6      30010.13      31705.57       101.37 o                         
  -3   3   6      20254.64      19979.62        64.40 o                         
  -2   3   6       3564.15       3569.46        13.19 o                         
  -1   3   6       8191.15       8151.60        35.98 o                         
   0   3   6      37895.11      37594.14       124.45 o                         
   1   3   6      11794.26      11246.84        38.82 o                         
   2   3   6       6632.06       6498.77        23.17 o                         
   3   3   6      24656.05      24803.95        78.67 o                         
   4   3   6      13317.09      13086.79        42.22 o                         
   5   3   6       1622.51       1618.45         8.30 o                         
   6   3   6      17283.99      17644.15        58.20 o                         
   7   3   6      15481.82      15410.19        57.15 o                         
   8   3   6        364.00        355.37         6.26 o                         
   9   3   6       3235.93       3189.72        20.50 o                         
  10   3   6       4655.12       4724.74        33.19 o                         
 -11   4   6       9351.92       9429.41        54.08 o                         
 -10   4   6        344.68        338.71         7.46 o                         
  -9   4   6       5683.56       5569.13        24.08 o                         
  -8   4   6      16552.50      16256.06        55.00 o                         
  -7   4   6       3263.19       3290.95        13.93 o                         
  -6   4   6       1050.35        942.55         5.96 o                         
  -5   4   6      18524.37      18503.38        60.85 o                         
  -4   4   6      21277.33      21712.76        69.83 o                         
  -3   4   6      12169.23      12732.96        44.69 o                         
  -2   4   6      40863.32      41540.30       127.76 o                         
  -1   4   6      15132.75      14347.31        49.44 o                         
   0   4   6       8152.04       8243.53        33.43 o                         
   1   4   6      33421.65      33470.65       119.07 o                         
   2   4   6      62244.87      64077.02       203.00 o                         
   3   4   6       1556.27       1378.74         6.62 o                         
   4   4   6       8474.74       8492.58        31.01 o                         
   5   4   6      37326.97      38677.91       121.46 o                         
   6   4   6       3129.76       3123.06        13.99 o                         
   7   4   6       5014.09       4997.53        23.12 o                         
   8   4   6       6455.40       6340.17        26.25 o                         
   9   4   6       3095.53       3084.37        21.13 o                         
  10   4   6        104.46         90.97         9.01 o                         
 -11   5   6        189.52        203.53         8.35 o                         
 -10   5   6       2193.64       2072.93        16.34 o                         
  -9   5   6       2034.82       1974.21        13.11 o                         
  -8   5   6         96.87         99.03         3.63 o                         
  -7   5   6       4231.97       4255.30        17.65 o                         
  -6   5   6       4339.54       4105.78        15.90 o                         
  -5   5   6        313.78        283.62         3.59 o                         
  -4   5   6       1771.83       1533.63         7.42 o                         
  -3   5   6       5962.07       6170.10        21.30 o                         
  -2   5   6       2332.69       2330.20         9.31 o                         
  -1   5   6       1404.08       1361.97         6.72 o                         
   0   5   6      17929.95      18121.41        68.92 o                         
   1   5   6        104.61         77.73         2.21 o                         
   2   5   6       1820.68       1858.90         9.00 o                         
   3   5   6       7062.83       6955.45        24.64 o                         
   4   5   6        229.76        239.45         3.21 o                         
   5   5   6        274.90        295.19         4.14 o                         
   6   5   6       3431.59       3362.89        15.35 o                         
   7   5   6       4213.64       4056.26        20.10 o                         
   8   5   6          0.74         16.91         3.58 o                         
   9   5   6       1203.04       1200.44        14.39 o                         
  10   5   6        919.86        901.30        16.85 o                         
 -11   6   6       2636.90       2651.86        23.28 o                         
 -10   6   6          5.24         25.22         5.10 o                         
  -9   6   6       1512.94       1480.41        12.58 o                         
  -8   6   6       1913.44       1924.67        11.46 o                         
  -7   6   6       2259.99       2250.20        11.27 o                         
  -6   6   6        353.00        396.75         4.63 o                         
  -5   6   6       5523.98       5528.06        20.79 o                         
  -4   6   6       9100.58       9074.70        31.76 o                         
  -3   6   6         84.90         98.50         2.01 o                         
  -2   6   6       9912.06       9872.33        32.39 o                         
  -1   6   6       4893.80       4743.15        17.55 o                         
   0   6   6        212.64        201.54         3.45 o                         
   1   6   6       7599.06       7604.16        30.52 o                         
   2   6   6       6760.31       6749.00        28.36 o                         
   3   6   6       2290.03       2268.40         9.40 o                         
   4   6   6        716.54        709.57         5.01 o                         
   5   6   6       4051.53       3977.28        16.19 o                         
   6   6   6       2179.88       2072.08        11.56 o                         
   7   6   6       1134.38       1068.91         8.84 o                         
   8   6   6       1931.13       1928.50        14.26 o                         
   9   6   6       1299.66       1322.39        16.10 o                         
  10   6   6          6.97         23.09         8.19 o                         
 -11   7   6        397.66        409.24        13.52 o                         
 -10   7   6       6670.14       6900.89        36.93 o                         
  -9   7   6       5336.02       5358.84        28.43 o                         
  -8   7   6         74.52         91.08         3.88 o                         
  -7   7   6      14421.46      14533.27        65.37 o                         
  -6   7   6      15853.24      15854.79        54.45 o                         
  -5   7   6       1489.22       1427.14         7.80 o                         
  -4   7   6       6658.38       6516.97        22.68 o                         
  -3   7   6      22799.58      23576.22        76.62 o                         
  -2   7   6      10714.58      10881.73        38.26 o                         
  -1   7   6       4288.80       4168.87        16.59 o                         
   0   7   6      24409.30      25212.02        98.62 o                         
   1   7   6       2790.88       2602.24        13.12 o                         
   2   7   6       4603.85       4426.22        21.19 o                         
   3   7   6      12746.16      12948.45        45.57 o                         
   4   7   6      13045.91      13276.38        46.09 o                         
   5   7   6          1.20         13.35         2.23 o                         
   6   7   6      12388.69      12443.77        49.62 o                         
   7   7   6       9861.30       9915.45        39.90 o                         
   8   7   6       1080.13        959.66        11.36 o                         
   9   7   6       4832.52       4887.40        34.01 o                         
  10   7   6       7851.03       7627.41       187.45 o                         
 -10   8   6         29.31         37.77         6.53 o                         
  -9   8   6       2045.56       2022.03        16.30 o                         
  -8   8   6       2586.90       2487.84        14.93 o                         
  -7   8   6        454.60        479.80         6.60 o                         
  -6   8   6       1436.79       1350.04         9.64 o                         
  -5   8   6       6960.42       7037.99        25.69 o                         
  -4   8   6       1623.14       1514.08         7.66 o                         
  -3   8   6       1235.23       1168.06         6.80 o                         
  -2   8   6       8539.63       8529.11        29.82 o                         
  -1   8   6       2113.60       2137.00        10.14 o                         
   0   8   6       3179.30       3148.06        15.36 o                         
   1   8   6      10474.30      10367.87        41.52 o                         
   2   8   6      11114.68      11199.59        45.25 o                         
   3   8   6       1751.89       1667.48         9.38 o                         
   4   8   6       5277.17       5345.54        20.29 o                         
   5   8   6       8610.25       8542.70        33.52 o                         
   6   8   6       2046.95       2020.55        12.53 o                         
   7   8   6        880.59        910.84        10.02 o                         
   8   8   6       4550.50       4623.59        28.48 o                         
   9   8   6       1774.45       1752.82        20.26 o                         
 -10   9   6        145.29        134.41         8.40 o                         
  -9   9   6        244.13        269.61         7.74 o                         
  -8   9   6          0.70         14.65         4.21 o                         
  -7   9   6         13.63         24.62         3.25 o                         
  -6   9   6          6.76         20.94         2.87 o                         
  -5   9   6          0.48          9.33         2.35 o                         
  -4   9   6       1128.23       1114.54         7.01 o                         
  -3   9   6       3426.82       3360.12        13.96 o                         
  -2   9   6        646.07        634.63         4.83 o                         
  -1   9   6        751.76        775.64         5.67 o                         
   0   9   6        226.56        203.35         3.95 o                         
   1   9   6        162.34        153.90         3.72 o                         
   2   9   6          2.72         25.12         2.65 o                         
   3   9   6          4.32         22.01         2.47 o                         
   4   9   6         19.38         35.10         2.74 o                         
   5   9   6       1310.82       1230.13         8.55 o                         
   6   9   6       1456.48       1361.46        10.10 o                         
   7   9   6         77.74         76.69         4.77 o                         
   8   9   6         41.52         58.02         6.48 o                         
   9   9   6         18.53         19.32         9.99 o                         
  -9  10   6        802.74        788.11        15.01 o                         
  -8  10   6       7460.06       7521.69        40.75 o                         
  -7  10   6       3084.95       3065.07        18.63 o                         
  -6  10   6       1869.55       1827.65        11.69 o                         
  -5  10   6      15465.32      15640.83        59.54 o                         
  -4  10   6       3099.13       2947.99        14.10 o                         
  -3  10   6       3340.87       3349.33        14.22 o                         
  -2  10   6      29266.22      29667.94        96.98 o                         
  -1  10   6      15216.29      15704.81        55.47 o                         
   0  10   6        852.00        753.05         6.95 o                         
   1  10   6       9487.82       9626.64        39.90 o                         
   2  10   6      11549.41      11807.54        48.08 o                         
   3  10   6        111.03        143.77         3.62 o                         
   4  10   6       3879.64       3881.46        19.66 o                         
   5  10   6       4302.28       4278.91        20.97 o                         
   6  10   6       1242.10       1233.87        10.79 o                         
   7  10   6        624.03        636.60        11.22 o                         
   8  10   6       6033.09       6039.83        41.48 o                         
  -9  11   6       4810.19       4795.26        38.29 o                         
  -8  11   6          1.37          6.91         5.98 o                         
  -7  11   6       6433.63       6397.91        36.27 o                         
  -6  11   6      14634.15      14631.80        63.81 o                         
  -5  11   6       1051.76       1000.47         9.09 o                         
  -4  11   6      12256.12      12192.46        47.71 o                         
  -3  11   6      25221.19      25967.56        93.02 o                         
  -2  11   6       6831.52       6749.27        25.83 o                         
  -1  11   6       4670.96       4620.95        21.12 o                         
   0  11   6      19319.39      19935.08        80.88 o                         
   1  11   6       8522.73       8580.45        37.57 o                         
   2  11   6        466.24        493.75         6.87 o                         
   3  11   6       9513.79       9566.36        41.25 o                         
   4  11   6       6835.93       6926.28        31.80 o                         
   5  11   6        339.05        326.37         7.75 o                         
   6  11   6       7588.33       7595.36        36.23 o                         
   7  11   6       5670.11       5625.84        39.46 o                         
   8  11   6        542.56        542.09        16.64 o                         
  -8  12   6       1534.76       1536.32        20.11 o                         
  -7  12   6        725.53        696.16        17.48 o                         
  -6  12   6        931.36        876.26        11.70 o                         
  -5  12   6        923.44        893.32        10.29 o                         
  -4  12   6        332.90        348.92         6.30 o                         
  -3  12   6          6.14         10.79         2.86 o                         
  -2  12   6       1082.81       1109.46         8.09 o                         
  -1  12   6       6491.36       6481.75        29.23 o                         
   0  12   6         18.36         23.76         3.14 o                         
   1  12   6       4936.46       4913.83        24.23 o                         
   2  12   6        414.18        428.13         6.95 o                         
   3  12   6        215.27        228.60         5.59 o                         
   4  12   6       1057.45       1101.11        11.34 o                         
   5  12   6        422.77        416.36         8.68 o                         
   6  12   6        510.45        538.11        12.02 o                         
   7  12   6        447.96        483.36        17.01 o                         
  -7  13   6       1520.43       1488.83        19.61 o                         
  -6  13   6       2321.20       2318.44        21.95 o                         
  -5  13   6         21.81         25.70         4.14 o                         
  -4  13   6       1485.27       1419.10        11.91 o                         
  -3  13   6        904.91        862.80         8.46 o                         
  -2  13   6        482.77        469.61         7.07 o                         
  -1  13   6         11.92         26.38         3.41 o                         
   0  13   6       4254.56       4149.97        21.49 o                         
   1  13   6        305.93        333.52         7.19 o                         
   2  13   6        163.80        160.61         5.36 o                         
   3  13   6       3681.12       3681.77        23.07 o                         
   4  13   6       1203.82       1171.65        13.64 o                         
   5  13   6        165.91        185.17         7.05 o                         
   6  13   6       1068.63       1068.73        16.10 o                         
  -6  14   6        487.08        491.22        13.62 o                         
  -5  14   6       5418.02       5408.23        36.24 o                         
  -4  14   6       4377.06       4401.61        28.18 o                         
  -3  14   6        264.45        276.41         6.41 o                         
  -2  14   6       7528.68       7483.07        35.89 o                         
  -1  14   6       4444.26       4505.46        25.26 o                         
   0  14   6         67.01         68.04         5.06 o                         
   1  14   6       5811.90       5874.41        34.74 o                         
   2  14   6      10854.22      10939.22        59.91 o                         
   3  14   6        233.97        245.87        10.16 o                         
   4  14   6       1751.18       1749.06        21.83 o                         
   5  14   6       5596.67       5541.51        55.14 o                         
  -5  15   6         26.99         28.62         7.91 o                         
  -4  15   6       2710.64       2638.22        23.42 o                         
  -3  15   6       5467.35       5451.13        33.05 o                         
  -2  15   6        625.31        637.47        11.43 o                         
  -1  15   6        301.66        316.45        11.05 o                         
   0  15   6       7311.75       7540.57        50.23 o                         
   1  15   6       4272.09       4267.57        32.48 o                         
   2  15   6        867.83        875.63        15.34 o                         
   3  15   6       3738.92       3710.53        35.56 o                         
   4  15   6       3484.23       3465.59        40.82 o                         
  -3  16   6         49.83         47.84         8.43 o                         
  -2  16   6          9.31         22.34         7.80 o                         
  -1  16   6        146.10        155.23         8.16 o                         
   0  16   6         36.82         51.18         9.07 o                         
   1  16   6          8.21         17.92         8.89 o                         
   2  16   6         17.08         25.58        10.88 o                         
 -12   1   7        218.96        238.05        11.40 o                         
 -11   1   7       6571.62       6751.68        36.72 o                         
 -10   1   7       5879.91       5914.82        29.57 o                         
  -9   1   7        203.43        197.35         4.36 o                         
  -8   1   7       8631.04       8580.15        31.99 o                         
  -7   1   7      17017.18      17249.03        56.55 o                         
  -6   1   7       2574.26       2460.28        10.92 o                         
  -5   1   7       6483.87       6403.03        22.65 o                         
  -4   1   7      39134.62      39545.25       122.91 o                         
  -3   1   7      27620.23      28303.60        88.94 o                         
  -2   1   7       2108.24       1921.41         7.69 o                         
  -1   1   7      37834.84      37171.04       133.82 o                         
   0   1   7      20959.37      21169.06        67.15 o                         
   1   1   7        924.08       1035.19         5.05 o                         
   2   1   7       6289.60       5963.09        20.45 o                         
   3   1   7      30640.93      31349.68        99.58 o                         
   4   1   7       1906.04       1902.02         8.54 o                         
   5   1   7       8195.06       8201.72        28.72 o                         
   6   1   7      13331.79      13381.24        45.20 o                         
   7   1   7        506.14        499.23         6.33 o                         
   8   1   7       2087.20       2005.55        12.18 o                         
   9   1   7       3349.74       3314.61        20.99 o                         
  10   1   7       1555.20       1546.53        17.47 o                         
 -12   2   7       6829.15       7044.16        61.59 o                         
 -11   2   7       2581.20       2588.28        22.96 o                         
 -10   2   7       1512.41       1493.38        12.35 o                         
  -9   2   7       8677.92       8796.62        34.98 o                         
  -8   2   7       4937.99       4853.89        22.21 o                         
  -7   2   7         64.33         57.80         2.45 o                         
  -6   2   7      14448.06      14522.74        48.05 o                         
  -5   2   7      10067.74       9468.11        32.27 o                         
  -4   2   7       2636.38       2795.74        10.96 o                         
  -3   2   7      26760.63      26631.44        82.58 o                         
  -2   2   7      52209.39      52068.25       165.45 o                         
  -1   2   7       1250.68       1275.83         5.82 o                         
   0   2   7      43923.05      44332.27       142.95 o                         
   1   2   7      25571.87      25602.38        82.72 o                         
   2   2   7      10349.81      10062.43        32.56 o                         
   3   2   7       2113.29       1971.39         8.30 o                         
   4   2   7      29983.49      30029.63        97.70 o                         
   5   2   7      12163.67      12073.43        40.65 o                         
   6   2   7        967.07        931.87         6.43 o                         
   7   2   7      17679.61      17773.87        61.82 o                         
   8   2   7       8983.71       8843.31        35.32 o                         
   9   2   7         12.38         28.51         4.94 o                         
  10   2   7       5695.00       5727.49        38.95 o                         
 -12   3   7          1.95          0.00        20.47 o                         
 -11   3   7       1720.49       1738.71        17.42 o                         
 -10   3   7       1408.95       1414.53        12.42 o                         
  -9   3   7       1448.76       1411.41        11.02 o                         
  -8   3   7       3594.99       3516.06        15.53 o                         
  -7   3   7       6957.41       6862.52        25.02 o                         
  -6   3   7          5.98         16.04         1.74 o                         
  -5   3   7       4201.17       3992.62        16.07 o                         
  -4   3   7      14025.35      13962.01        45.78 o                         
  -3   3   7       1176.35       1368.40         6.30 o                         
  -2   3   7       4013.55       3987.26        14.19 o                         
  -1   3   7       4753.06       4610.15        17.47 o                         
   0   3   7       5933.57       5536.93        19.70 o                         
   1   3   7        249.27        247.49         3.87 o                         
   2   3   7      13879.45      13985.21        45.27 o                         
   3   3   7       3246.90       3156.05        12.49 o                         
   4   3   7       2597.33       2530.08        10.35 o                         
   5   3   7       4816.12       4747.42        18.31 o                         
   6   3   7       4575.16       4526.71        18.33 o                         
   7   3   7       2337.85       2307.09        13.55 o                         
   8   3   7        287.63        324.29         5.87 o                         
   9   3   7       5174.61       5075.30        29.45 o                         
  10   3   7        495.66        490.89        13.70 o                         
 -11   4   7       1679.24       1746.50        18.53 o                         
 -10   4   7         64.91         67.02         5.05 o                         
  -9   4   7       1673.71       1658.86        10.89 o                         
  -8   4   7       2662.23       2518.84        13.01 o                         
  -7   4   7         85.15         71.44         2.54 o                         
  -6   4   7         30.31         37.54         2.04 o                         
  -5   4   7       5767.65       5723.88        20.95 o                         
  -4   4   7        330.70        276.71         3.12 o                         
  -3   4   7         99.54        129.61         2.17 o                         
  -2   4   7       2908.00       2735.42        10.79 o                         
  -1   4   7       8310.97       8225.33        27.90 o                         
   0   4   7       1332.00       1354.78        10.03 o                         
   1   4   7      15601.52      15622.62        57.90 o                         
   2   4   7        701.00        728.81         4.21 o                         
   3   4   7       1025.67       1032.30         5.59 o                         
   4   4   7       4095.03       3970.21        15.37 o                         
   5   4   7       2111.48       2093.87        10.21 o                         
   6   4   7         58.30         72.09         2.69 o                         
   7   4   7        978.22        991.73         8.60 o                         
   8   4   7       4586.97       4466.40        22.55 o                         
   9   4   7         39.98         40.68         5.18 o                         
  10   4   7        638.22        631.21        17.62 o                         
 -11   5   7       5459.29       5520.09        37.35 o                         
 -10   5   7       6906.55       7098.79        35.86 o                         
  -9   5   7         23.34         28.45         4.04 o                         
  -8   5   7      10806.70      10844.18        42.21 o                         
  -7   5   7      12523.03      12575.95        43.62 o                         
  -6   5   7       4421.23       4290.43        16.93 o                         
  -5   5   7       2197.60       2169.86        13.59 o                         
  -4   5   7      34382.12      35260.39       111.19 o                         
  -3   5   7      18854.95      19563.14        60.16 o                         
  -2   5   7       5043.13       5207.15        21.16 o                         
  -1   5   7      17886.30      17730.29        59.67 o                         
   0   5   7      13740.11      13356.30        51.84 o                         
   1   5   7        313.26        258.05         3.91 o                         
   2   5   7      19168.64      19443.26        69.51 o                         
   3   5   7      10689.50      10738.62        36.34 o                         
   4   5   7        127.16        130.76         2.78 o                         
   5   5   7      10236.12      10327.60        36.83 o                         
   6   5   7      19691.75      19604.85        87.14 o                         
   7   5   7        287.32        328.08         6.22 o                         
   8   5   7       4816.34       4728.31        25.79 o                         
   9   5   7       4935.28       5058.69        33.06 o                         
  10   5   7       1732.21       1622.99        22.22 o                         
 -11   6   7        877.15        874.62        15.33 o                         
 -10   6   7       3091.64       3084.97        20.55 o                         
  -9   6   7       8030.01       8052.42        38.56 o                         
  -8   6   7       3629.32       3614.39        17.24 o                         
  -7   6   7        361.43        434.68         5.93 o                         
  -6   6   7      10554.47      10824.08        37.19 o                         
  -5   6   7      11368.77      11235.29        37.92 o                         
  -4   6   7         74.66         66.40         1.89 o                         
  -3   6   7      22282.50      22852.01        75.46 o                         
  -2   6   7      19199.80      19575.31        62.65 o                         
  -1   6   7       6149.04       6258.96        25.23 o                         
   0   6   7       8246.20       8007.78        32.73 o                         
   1   6   7      26030.02      26680.48        99.58 o                         
   2   6   7       2661.62       2594.06        12.98 o                         
   3   6   7       2373.81       2354.66        10.01 o                         
   4   6   7       6293.58       6178.05        23.44 o                         
   5   6   7       2031.68       1973.30        10.32 o                         
   6   6   7       2112.91       1915.30        11.95 o                         
   7   6   7       6870.03       6779.82        28.24 o                         
   8   6   7       2482.01       2486.89        17.41 o                         
   9   6   7         53.67         58.70         6.93 o                         
  10   6   7       4405.28       4467.35        54.08 o                         
 -11   7   7          2.90         21.75        10.34 o                         
 -10   7   7        371.17        389.91         9.24 o                         
  -9   7   7        253.68        249.66         6.43 o                         
  -8   7   7         83.22         77.25         3.71 o                         
  -7   7   7          3.29         20.37         2.84 o                         
  -6   7   7        719.92        740.98         6.24 o                         
  -5   7   7        189.58        216.94         3.66 o                         
  -4   7   7        393.50        446.47         4.03 o                         
  -3   7   7        548.30        550.10         4.31 o                         
  -2   7   7       1927.90       1975.15         8.59 o                         
  -1   7   7       1111.79       1144.39         7.41 o                         
   0   7   7        747.24        749.08         6.24 o                         
   1   7   7        287.94        330.77         4.72 o                         
   2   7   7         91.50        105.65         2.99 o                         
   3   7   7        106.48         97.28         2.69 o                         
   4   7   7          8.28         20.62         1.89 o                         
   5   7   7       1465.90       1363.13         8.61 o                         
   6   7   7        166.63        151.46         4.16 o                         
   7   7   7        217.92        214.31         5.47 o                         
   8   7   7         68.93         48.20         4.95 o                         
   9   7   7         28.23         21.95         6.99 o                         
 -10   8   7        922.64        908.72        14.07 o                         
  -9   8   7       7013.90       7011.89        34.91 o                         
  -8   8   7       1006.38        995.37         9.83 o                         
  -7   8   7       2452.91       2378.16        12.85 o                         
  -6   8   7       4684.21       4827.13        20.80 o                         
  -5   8   7       5400.38       5339.86        20.94 o                         
  -4   8   7        110.11        104.06         2.59 o                         
  -3   8   7      12720.41      12994.54        44.13 o                         
  -2   8   7      12686.34      12882.19        42.59 o                         
  -1   8   7         81.12         74.67         2.44 o                         
   0   8   7       9017.69       8929.46        36.58 o                         
   1   8   7       9377.09       9367.24        38.56 o                         
   2   8   7       4991.28       4908.50        22.65 o                         
   3   8   7        533.04        535.35         5.22 o                         
   4   8   7      16161.61      16359.09        58.01 o                         
   5   8   7       5674.70       5678.09        24.00 o                         
   6   8   7       1488.82       1421.67        10.15 o                         
   7   8   7       3491.29       3549.42        19.95 o                         
   8   8   7       1976.08       1979.05        17.84 o                         
   9   8   7          4.84         25.70         7.70 o                         
 -10   9   7       3125.04       3225.91        26.84 o                         
  -9   9   7          7.17         19.88         5.67 o                         
  -8   9   7       5773.75       5888.48        29.07 o                         
  -7   9   7      11692.97      11605.12        44.23 o                         
  -6   9   7        220.32        246.05         4.75 o                         
  -5   9   7       6329.68       6214.39        27.71 o                         
  -4   9   7       7330.68       7532.58        29.37 o                         
  -3   9   7       7632.14       7415.81        26.74 o                         
  -2   9   7       2254.91       2211.83        10.05 o                         
  -1   9   7      21028.96      21360.44        76.13 o                         
   0   9   7       6035.12       6079.83        26.18 o                         
   1   9   7       2514.68       2393.29        13.31 o                         
   2   9   7      27195.55      27760.07       106.06 o                         
   3   9   7      17358.28      17503.15        71.16 o                         
   4   9   7        683.20        650.36         6.73 o                         
   5   9   7       8820.34       8657.56        35.68 o                         
   6   9   7       9244.82       9492.83        39.24 o                         
   7   9   7       4283.86       4314.86        24.77 o                         
   8   9   7       3101.99       3105.33        27.03 o                         
  -9  10   7       4584.06       4601.83        33.94 o                         
  -8  10   7       2554.31       2549.78        20.71 o                         
  -7  10   7       1454.74       1447.81        12.47 o                         
  -6  10   7       5128.59       5123.27        23.75 o                         
  -5  10   7       4473.20       4270.15        21.99 o                         
  -4  10   7          1.72          5.77         2.39 o                         
  -3  10   7       4673.81       4721.42        19.21 o                         
  -2  10   7      11058.90      11148.54        38.14 o                         
  -1  10   7        300.01        302.57         4.38 o                         
   0  10   7       2454.94       2408.89        14.02 o                         
   1  10   7       8471.31       8317.40        36.73 o                         
   2  10   7       4627.20       4465.08        23.30 o                         
   3  10   7       3127.08       2984.17        16.66 o                         
   4  10   7       3256.49       3222.98        16.91 o                         
   5  10   7       1025.72       1066.54        10.55 o                         
   6  10   7        110.72        123.54         4.90 o                         
   7  10   7       1716.08       1699.50        15.79 o                         
   8  10   7       2870.91       2855.97        29.01 o                         
  -9  11   7         26.82         40.61         9.08 o                         
  -8  11   7         34.93         22.20         6.13 o                         
  -7  11   7        433.58        428.53         9.22 o                         
  -6  11   7        501.52        513.25         8.66 o                         
  -5  11   7        234.56        232.30         5.01 o                         
  -4  11   7        157.02        169.99         4.16 o                         
  -3  11   7        327.24        341.18         5.28 o                         
  -2  11   7        151.90        141.02         3.28 o                         
  -1  11   7       2199.36       2200.53        12.26 o                         
   0  11   7         12.37         16.27         2.94 o                         
   1  11   7          1.76         11.63         3.29 o                         
   2  11   7       1312.56       1290.37        10.75 o                         
   3  11   7        350.33        324.32         6.32 o                         
   4  11   7        104.47        113.62         4.82 o                         
   5  11   7        815.29        811.52        10.49 o                         
   6  11   7       1611.84       1578.00        15.57 o                         
   7  11   7         67.34         48.73         7.21 o                         
  -8  12   7       1332.37       1298.63        19.49 o                         
  -7  12   7        430.01        442.12        11.98 o                         
  -6  12   7       6834.95       6882.38        36.69 o                         
  -5  12   7       6648.30       6582.74        32.33 o                         
  -4  12   7        238.45        235.55         5.09 o                         
  -3  12   7       8785.41       8886.67        35.69 o                         
  -2  12   7       5928.47       5987.07        26.37 o                         
  -1  12   7       1893.86       1753.19        10.74 o                         
   0  12   7       4252.28       4273.82        21.96 o                         
   1  12   7      13299.47      13297.01        55.45 o                         
   2  12   7       2362.95       2279.04        14.28 o                         
   3  12   7       1047.83       1026.35        10.77 o                         
   4  12   7       9728.18       9835.66        52.16 o                         
   5  12   7       3025.85       3032.50        21.12 o                         
   6  12   7        630.96        621.84        12.91 o                         
   7  12   7       5479.58       5562.21        46.51 o                         
  -7  13   7       5313.73       5218.30        38.99 o                         
  -6  13   7       1343.61       1283.91        16.58 o                         
  -5  13   7       2085.77       2017.75        17.13 o                         
  -4  13   7       8341.52       8225.04        40.36 o                         
  -3  13   7       2786.91       2690.24        15.59 o                         
  -2  13   7        860.10        887.91         9.81 o                         
  -1  13   7       7322.66       7383.61        34.06 o                         
   0  13   7       5371.11       5415.80        27.91 o                         
   1  13   7         68.76         75.77         4.54 o                         
   2  13   7       7839.26       7978.64        40.28 o                         
   3  13   7       5883.81       5828.12        32.64 o                         
   4  13   7         61.29         58.63         5.88 o                         
   5  13   7       2551.85       2547.45        24.40 o                         
   6  13   7       7259.60       7367.49        52.06 o                         
  -6  14   7         88.50        104.12         8.62 o                         
  -5  14   7         76.01         66.12         6.44 o                         
  -4  14   7          4.85         10.66         5.21 o                         
  -3  14   7        124.18        117.86         6.29 o                         
  -2  14   7        327.28        332.47         7.72 o                         
  -1  14   7        342.31        335.35         9.24 o                         
   0  14   7        114.16        125.01         5.77 o                         
   1  14   7       1564.45       1551.86        14.86 o                         
   2  14   7         32.17         38.94         5.64 o                         
   3  14   7         11.45         23.00         6.62 o                         
   4  14   7        366.96        336.07        12.00 o                         
   5  14   7        550.69        540.18        18.29 o                         
  -5  15   7        423.85        415.10        13.43 o                         
  -4  15   7       4040.78       4114.63        32.71 o                         
  -3  15   7       2554.83       2515.42        20.39 o                         
  -2  15   7        166.93        195.56         7.25 o                         
  -1  15   7       2519.24       2501.52        24.29 o                         
   0  15   7       1199.26       1221.05        16.66 o                         
   1  15   7          9.10          8.03         6.49 o                         
   2  15   7       2049.84       1991.85        24.11 o                         
   3  15   7       4039.11       4001.65        40.36 o                         
   4  15   7        576.22        656.18        29.33 o                         
  -3  16   7       2526.34       2497.25        31.11 o                         
  -2  16   7       5859.71       5965.75        45.41 o                         
  -1  16   7       1633.07       1636.56        27.13 o                         
   0  16   7       2959.49       2924.76        31.44 o                         
   1  16   7      11572.50      11800.49        85.74 o                         
   2  16   7       1535.73       1488.17        41.90 o                         
 -12   0   8       4822.34       4956.79        53.24 o                         
 -11   0   8         17.18         20.89         8.53 o                         
 -10   0   8      12126.66      12176.48        73.39 o                         
  -9   0   8       7390.07       7340.68        39.46 o                         
  -8   0   8         42.52         58.60         4.27 o                         
  -7   0   8      17921.92      18251.89        85.07 o                         
  -6   0   8      20732.57      20888.00        97.28 o                         
  -5   0   8        383.43        367.75         5.03 o                         
  -4   0   8      12598.03      12797.38        61.01 o                         
  -3   0   8      61267.32      61801.95       269.03 o                         
  -2   0   8      17221.09      16833.34        74.88 o                         
  -1   0   8      17062.45      17166.89        76.01 o                         
   0   0   8      20645.52      19919.91        93.79 o                         
   1   0   8       7535.10       7399.33        35.09 o                         
   2   0   8        106.10        170.81         3.64 o                         
   3   0   8      31165.45      32073.11       143.23 o                         
   4   0   8      21290.04      22109.07        99.07 o                         
   5   0   8        894.87        894.00         8.37 o                         
   6   0   8       9604.04       9761.52        48.23 o                         
   7   0   8      18842.67      18983.56        97.30 o                         
   8   0   8        850.54        774.99        12.47 o                         
   9   0   8       6952.82       6965.87        57.89 o                         
  10   0   8       4425.92       4338.93        42.31 o                         
 -12   1   8       1962.09       1979.52        24.39 o                         
 -11   1   8       1759.15       1765.98        16.46 o                         
 -10   1   8        412.90        423.56         7.78 o                         
  -9   1   8        977.14        925.89         8.07 o                         
  -8   1   8       5312.76       5186.46        29.53 o                         
  -7   1   8       1696.89       1657.42         8.90 o                         
  -6   1   8        368.92        367.08         4.04 o                         
  -5   1   8       8172.55       8072.47        30.12 o                         
  -4   1   8      11310.38      11576.81        36.86 o                         
  -3   1   8        656.48        733.91         4.21 o                         
  -2   1   8       5786.15       5179.61        17.70 o                         
  -1   1   8        194.51        284.42         2.45 o                         
   0   1   8       1315.28       1293.85         5.90 o                         
   1   1   8       9858.97       9564.61        31.72 o                         
   2   1   8       9417.80       8973.94        29.69 o                         
   3   1   8        201.71        217.15         2.94 o                         
   4   1   8       8140.92       8050.73        27.63 o                         
   5   1   8       6349.76       6295.04        22.83 o                         
   6   1   8       4441.08       4437.04        18.53 o                         
   7   1   8        626.26        631.90         7.03 o                         
   8   1   8       5644.03       5657.30        25.68 o                         
   9   1   8       1138.50       1084.09        12.69 o                         
  10   1   8        386.24        398.66        12.47 o                         
 -12   2   8         75.70         80.69        10.43 o                         
 -11   2   8        251.22        251.56         7.73 o                         
 -10   2   8        361.76        346.74         7.15 o                         
  -9   2   8         50.79         59.43         3.64 o                         
  -8   2   8        890.45        921.48         7.55 o                         
  -7   2   8        166.85        178.33         3.32 o                         
  -6   2   8       7320.03       7196.91        25.36 o                         
  -5   2   8       2863.22       2963.37        12.18 o                         
  -4   2   8       4760.88       4686.43        16.97 o                         
  -3   2   8        220.62        250.92         2.72 o                         
  -2   2   8       1536.57       1511.19         7.12 o                         
  -1   2   8         55.20         87.86         2.18 o                         
   0   2   8      15896.76      17007.06        54.69 o                         
   1   2   8       5606.83       5405.18        19.05 o                         
   2   2   8       3324.31       3224.70        12.19 o                         
   3   2   8        851.57        810.37         4.82 o                         
   4   2   8        131.64        142.85         2.69 o                         
   5   2   8        335.87        332.17         4.10 o                         
   6   2   8         40.93         48.29         2.48 o                         
   7   2   8        736.36        711.18         7.15 o                         
   8   2   8         52.59         60.24         4.24 o                         
   9   2   8        126.78        145.33         6.50 o                         
  10   2   8        621.49        657.84        15.66 o                         
 -11   3   8       9019.34       9248.67        50.23 o                         
 -10   3   8        493.57        523.96         8.91 o                         
  -9   3   8      10722.95      10566.18        40.46 o                         
  -8   3   8      16994.11      17322.42        62.01 o                         
  -7   3   8       2826.85       2734.16        12.20 o                         
  -6   3   8        663.04        640.03         5.03 o                         
  -5   3   8      20837.55      21270.66        67.91 o                         
  -4   3   8      22771.84      22998.23        74.46 o                         
  -3   3   8        496.45        543.61         4.15 o                         
  -2   3   8      49975.30      51169.02       158.39 o                         
  -1   3   8      29672.48      29864.81        97.68 o                         
   0   3   8        871.48        931.78         4.86 o                         
   1   3   8      32923.71      33630.44       108.12 o                         
   2   3   8      17418.56      17122.71        55.62 o                         
   3   3   8       2531.45       2489.46        10.57 o                         
   4   3   8       3013.50       2924.67        11.84 o                         
   5   3   8      32332.55      33328.40       105.38 o                         
   6   3   8       6029.93       6010.73        23.28 o                         
   7   3   8       2924.53       2954.13        15.72 o                         
   8   3   8      10993.15      10875.29        47.49 o                         
   9   3   8       5081.35       5128.54        32.13 o                         
  10   3   8          5.72         14.44         7.67 o                         
 -11   4   8       1090.06       1068.21        15.29 o                         
 -10   4   8       9113.59       9104.91        44.62 o                         
  -9   4   8       8546.13       8426.52        32.51 o                         
  -8   4   8        698.85        671.81         6.93 o                         
  -7   4   8      11564.21      11310.03        39.88 o                         
  -6   4   8      12176.23      12332.83        42.29 o                         
  -5   4   8       1614.83       1509.82         7.76 o                         
  -4   4   8      22092.26      23145.78        76.94 o                         
  -3   4   8      32342.44      33336.90       100.94 o                         
  -2   4   8       5827.19       5719.00        19.97 o                         
  -1   4   8       6472.48       6708.20        25.12 o                         
   0   4   8      41267.08      41599.11       147.67 o                         
   1   4   8      16122.32      16635.07        56.26 o                         
   2   4   8        516.55        596.62         3.93 o                         
   3   4   8      11392.30      11698.76        39.55 o                         
   4   4   8      11875.60      11777.74        40.05 o                         
   5   4   8        131.61        149.84         3.07 o                         
   6   4   8      12097.09      12012.93        46.83 o                         
   7   4   8      11929.13      11874.26        48.53 o                         
   8   4   8        795.49        787.28        10.14 o                         
   9   4   8       3609.23       3622.89        26.59 o                         
  10   4   8       5904.19       5900.16        43.76 o                         
 -11   5   8        115.64        114.18         8.79 o                         
 -10   5   8        202.75        234.72         6.77 o                         
  -9   5   8        343.32        357.25         6.88 o                         
  -8   5   8         89.36         83.64         3.43 o                         
  -7   5   8       1140.32       1061.69         7.48 o                         
  -6   5   8        491.94        499.57         4.84 o                         
  -5   5   8        649.85        552.67         4.54 o                         
  -4   5   8        185.03        179.51         2.99 o                         
  -3   5   8        665.21        658.27         4.40 o                         
  -2   5   8       2253.83       2270.15         9.46 o                         
  -1   5   8        156.23        141.63         2.07 o                         
   0   5   8       1393.46       1424.25         8.53 o                         
   1   5   8       2184.41       2291.30        12.71 o                         
   2   5   8       1020.87       1059.77         7.20 o                         
   3   5   8          3.42         16.34         1.59 o                         
   4   5   8         18.63         29.16         1.88 o                         
   5   5   8        134.73        161.82         3.30 o                         
   6   5   8        995.68        949.66         8.00 o                         
   7   5   8         10.25         16.06         3.30 o                         
   8   5   8         51.60         63.93         4.79 o                         
   9   5   8        968.15        907.97        15.21 o                         
  10   5   8          1.29          3.34        11.55 o                         
 -11   6   8        193.17        185.55         8.97 o                         
 -10   6   8       1217.54       1231.83        13.23 o                         
  -9   6   8       1723.48       1688.76        13.19 o                         
  -8   6   8         28.72         42.82         3.25 o                         
  -7   6   8       3143.06       3086.30        14.44 o                         
  -6   6   8       2048.79       2019.49        10.02 o                         
  -5   6   8         88.19         85.94         2.33 o                         
  -4   6   8        299.63        270.04         3.34 o                         
  -3   6   8      16874.74      17531.12        57.60 o                         
  -2   6   8       2576.70       2456.60        10.09 o                         
  -1   6   8       1951.26       1882.21         9.65 o                         
   0   6   8       4202.68       3844.84        17.88 o                         
   1   6   8       3734.27       3639.38        17.66 o                         
   2   6   8        632.67        577.89         5.27 o                         
   3   6   8       3581.01       3411.67        13.17 o                         
   4   6   8       1980.85       1906.95         9.49 o                         
   5   6   8         66.23         76.76         2.77 o                         
   6   6   8       1147.64       1105.98         9.00 o                         
   7   6   8        787.61        743.04         8.68 o                         
   8   6   8          2.50         13.36         4.73 o                         
   9   6   8        522.99        528.29        14.80 o                         
 -11   7   8       4826.91       4933.50        45.85 o                         
 -10   7   8        824.91        858.38        13.07 o                         
  -9   7   8       4301.26       4077.41        22.44 o                         
  -8   7   8      13467.45      13749.79        51.94 o                         
  -7   7   8       3390.73       3403.09        16.23 o                         
  -6   7   8       6599.97       6615.11        26.67 o                         
  -5   7   8      23704.88      24036.86        79.48 o                         
  -4   7   8      11296.62      11328.33        39.44 o                         
  -3   7   8       2037.43       1943.46         8.80 o                         
  -2   7   8      13048.74      12883.94        41.49 o                         
  -1   7   8      21361.94      21750.94        82.01 o                         
   0   7   8        446.18        495.34         5.74 o                         
   1   7   8      22802.44      23023.38        90.05 o                         
   2   7   8      22158.42      22351.47        86.85 o                         
   3   7   8       3546.90       3494.88        16.19 o                         
   4   7   8       6982.70       7144.86        27.11 o                         
   5   7   8      18555.49      18718.06        71.52 o                         
   6   7   8       3430.46       3314.43        16.84 o                         
   7   7   8        524.27        518.26         8.19 o                         
   8   7   8       4550.62       4455.11        26.45 o                         
   9   7   8       3900.88       3879.35        30.36 o                         
 -10   8   8       2029.64       1940.18        18.24 o                         
  -9   8   8       2555.99       2631.97        17.74 o                         
  -8   8   8         35.38         37.86         3.97 o                         
  -7   8   8       6636.58       6530.85        26.60 o                         
  -6   8   8      11390.28      11187.18        51.96 o                         
  -5   8   8        242.66        227.54         3.87 o                         
  -4   8   8       9295.07       9531.46        34.87 o                         
  -3   8   8       8057.10       8052.03        28.22 o                         
  -2   8   8       1776.48       1770.12         8.01 o                         
  -1   8   8       2658.91       2562.98        13.77 o                         
   0   8   8       7167.19       6956.93        30.58 o                         
   1   8   8       2773.03       2793.15        14.57 o                         
   2   8   8       2169.22       2060.52        12.41 o                         
   3   8   8      10620.30      11024.66        44.11 o                         
   4   8   8       5041.81       5030.53        23.31 o                         
   5   8   8        505.96        495.67         5.97 o                         
   6   8   8       4382.69       4383.11        20.91 o                         
   7   8   8       4549.42       4545.77        24.26 o                         
   8   8   8          6.85         24.96         6.09 o                         
   9   8   8       1819.89       1804.26        26.65 o                         
 -10   9   8        111.27        123.10         9.15 o                         
  -9   9   8         17.87         31.91         5.61 o                         
  -8   9   8         25.32         31.98         4.45 o                         
  -7   9   8         15.94         20.42         3.54 o                         
  -6   9   8        142.02        160.89         3.97 o                         
  -5   9   8          1.17         14.27         2.61 o                         
  -4   9   8        824.20        792.29         6.55 o                         
  -3   9   8       1793.69       1731.77         8.76 o                         
  -2   9   8        167.29        182.37         3.12 o                         
  -1   9   8          1.14         16.14         2.29 o                         
   0   9   8        101.63         99.12         3.30 o                         
   1   9   8        462.64        402.45         5.85 o                         
   2   9   8         30.32         32.71         3.13 o                         
   3   9   8        156.70        150.62         4.26 o                         
   4   9   8         98.40        101.95         3.53 o                         
   5   9   8        225.20        209.40         4.73 o                         
   6   9   8          4.72          9.34         3.78 o                         
   7   9   8        265.43        270.05         7.28 o                         
   8   9   8        340.42        337.65        11.24 o                         
  -9  10   8       3584.63       3559.46        28.45 o                         
  -8  10   8         31.79         38.85         5.21 o                         
  -7  10   8       4206.68       4189.98        22.90 o                         
  -6  10   8       3176.87       3144.83        17.21 o                         
  -5  10   8         73.46         85.08         3.44 o                         
  -4  10   8       1836.70       1824.38        11.21 o                         
  -3  10   8      11575.30      11548.39        40.36 o                         
  -2  10   8       2063.17       2030.74        11.01 o                         
  -1  10   8       8756.54       8507.97        35.43 o                         
   0  10   8       6136.84       6130.36        28.67 o                         
   1  10   8       3139.69       3179.12        18.06 o                         
   2  10   8        172.03        185.91         4.96 o                         
   3  10   8       3004.96       2988.79        16.75 o                         
   4  10   8       2700.00       2680.08        16.35 o                         
   5  10   8          0.61         12.93         4.07 o                         
   6  10   8       8300.22       8328.67        44.33 o                         
   7  10   8       7164.52       7260.53        39.34 o                         
   8  10   8          3.46         11.17         8.24 o                         
  -9  11   8       3124.47       3013.28        35.09 o                         
  -8  11   8      10328.73      10603.01        64.65 o                         
  -7  11   8       4159.89       4171.82        25.46 o                         
  -6  11   8       1403.05       1437.89        12.28 o                         
  -5  11   8      10963.28      10907.59        42.99 o                         
  -4  11   8       2051.18       2033.97        11.95 o                         
  -3  11   8        543.40        495.27         5.65 o                         
  -2  11   8       5202.45       5161.55        23.32 o                         
  -1  11   8      10871.92      10936.86        45.88 o                         
   0  11   8        591.13        547.92         7.97 o                         
   1  11   8       4242.41       4282.27        23.55 o                         
   2  11   8      15234.17      15320.27        68.18 o                         
   3  11   8       3780.58       3650.47        20.90 o                         
   4  11   8       5203.88       5142.74        31.97 o                         
   5  11   8       8066.72       8154.15        42.93 o                         
   6  11   8       2207.22       2147.79        18.54 o                         
   7  11   8        199.80        213.47        10.93 o                         
  -8  12   8         57.19         42.18         7.98 o                         
  -7  12   8        761.05        718.38        14.37 o                         
  -6  12   8        272.63        247.90         7.24 o                         
  -5  12   8        225.38        215.28         5.68 o                         
  -4  12   8        121.96        119.45         4.18 o                         
  -3  12   8       1169.19       1123.53         8.43 o                         
  -2  12   8         17.51         29.03         3.23 o                         
  -1  12   8         84.10        100.46         3.91 o                         
   0  12   8       2421.70       2369.13        14.95 o                         
   1  12   8       2163.36       2087.64        15.01 o                         
   2  12   8          3.71         19.10         4.22 o                         
   3  12   8       1971.71       1974.32        16.02 o                         
   4  12   8       1496.38       1464.62        14.63 o                         
   5  12   8         77.58         80.26         6.86 o                         
   6  12   8       1307.71       1300.03        19.54 o                         
  -7  13   8        268.28        265.52        10.50 o                         
  -6  13   8         59.36         39.96         6.23 o                         
  -5  13   8       2132.66       2094.06        17.63 o                         
  -4  13   8       2065.58       2039.74        15.58 o                         
  -3  13   8          7.47          9.80         3.32 o                         
  -2  13   8       3913.03       3836.56        21.41 o                         
  -1  13   8       1298.59       1308.47        11.54 o                         
   0  13   8        303.53        295.30         6.60 o                         
   1  13   8       2335.77       2368.86        17.47 o                         
   2  13   8        836.84        800.98        12.32 o                         
   3  13   8        210.19        227.93         7.25 o                         
   4  13   8        629.66        601.22        12.43 o                         
   5  13   8        668.92        680.94        17.19 o                         
   6  13   8        199.09        191.47        15.32 o                         
  -6  14   8       7119.84       7052.67        49.53 o                         
  -5  14   8        399.54        416.47        11.26 o                         
  -4  14   8      10224.36      10176.44        54.85 o                         
  -3  14   8      13970.65      14184.42        68.60 o                         
  -2  14   8       1385.95       1388.86        13.13 o                         
  -1  14   8       3248.30       3229.78        23.82 o                         
   0  14   8      16369.77      16933.81        81.71 o                         
   1  14   8       6418.17       6412.72        45.34 o                         
   2  14   8       2254.77       2221.11        19.79 o                         
   3  14   8      12000.56      12326.92        74.80 o                         
   4  14   8       2612.68       2607.66        30.63 o                         
   5  14   8         11.82         10.68        16.13 o                         
  -5  15   8       7212.06       7374.28        57.65 o                         
  -4  15   8       3302.34       3261.34        28.32 o                         
  -3  15   8        193.81        214.17         7.77 o                         
  -2  15   8       4621.35       4593.43        35.27 o                         
  -1  15   8       3736.60       3777.25        31.68 o                         
   0  15   8        195.09        223.14         9.80 o                         
   1  15   8       5241.61       5296.68        42.20 o                         
   2  15   8       3978.44       4016.68        36.63 o                         
   3  15   8        693.10        663.84        22.30 o                         
  -2  16   8         78.92         81.31        13.31 o                         
  -1  16   8          2.80          0.00        10.40 o                         
   0  16   8         47.07         44.95        11.51 o                         
   1  16   8         31.55         60.73        12.41 o                         
 -12   1   9       4696.08       4796.04        38.43 o                         
 -11   1   9       2842.49       2876.34        21.43 o                         
 -10   1   9       2637.53       2623.38        17.38 o                         
  -9   1   9      13342.02      13520.34        48.09 o                         
  -8   1   9       6194.27       6126.90        24.77 o                         
  -7   1   9          7.66         18.94         2.12 o                         
  -6   1   9      15009.07      15167.62        49.76 o                         
  -5   1   9       8347.67       8257.03        27.97 o                         
  -4   1   9       2793.72       2862.64        10.95 o                         
  -3   1   9       7856.04       7551.99        29.82 o                         
  -2   1   9      51191.64      51946.48       157.26 o                         
  -1   1   9       6802.25       6772.23        23.40 o                         
   0   1   9      36945.77      38282.32       122.70 o                         
   1   1   9      34706.26      35498.41       115.06 o                         
   2   1   9       8944.92       8998.94        30.21 o                         
   3   1   9       6730.05       6491.08        23.10 o                         
   4   1   9      13654.42      14053.36        46.53 o                         
   5   1   9       9346.08       9424.16        32.48 o                         
   6   1   9         15.76         30.31         2.53 o                         
   7   1   9      13403.43      13500.88        52.38 o                         
   8   1   9       3837.47       3865.25        21.46 o                         
   9   1   9        167.80        157.30         6.72 o                         
  10   1   9       1936.26       1928.73        21.35 o                         
 -12   2   9        173.21        181.29        20.98 o                         
 -11   2   9       7391.01       7552.99        40.90 o                         
 -10   2   9       4254.75       4330.29        24.73 o                         
  -9   2   9        207.85        210.95         5.08 o                         
  -8   2   9       8772.78       8887.55        33.69 o                         
  -7   2   9      12220.91      12371.42        42.49 o                         
  -6   2   9       1876.32       1782.74         8.76 o                         
  -5   2   9       4231.60       4282.64        19.52 o                         
  -4   2   9      32568.42      33387.12       104.48 o                         
  -3   2   9      28615.95      29753.73        92.43 o                         
  -2   2   9       3067.26       2935.84        20.06 o                         
  -1   2   9      44077.60      44138.30       137.86 o                         
   0   2   9      34339.88      35681.60       112.75 o                         
   1   2   9        268.21        223.64         3.03 o                         
   2   2   9      27196.39      27677.06        85.67 o                         
   3   2   9      15304.16      15394.88        49.57 o                         
   4   2   9         23.53         47.74         1.97 o                         
   5   2   9      14412.10      14260.75        48.18 o                         
   6   2   9       9462.37       9488.82        36.52 o                         
   7   2   9        999.91        990.30         8.67 o                         
   8   2   9       2601.43       2649.75        18.26 o                         
   9   2   9       9709.53       9777.42        54.12 o                         
  10   2   9       3041.05       2964.61        29.39 o                         
 -11   3   9         67.77         81.08         6.67 o                         
 -10   3   9        752.00        757.07        10.25 o                         
  -9   3   9       4057.46       4147.09        18.99 o                         
  -8   3   9       2224.98       2200.80        12.20 o                         
  -7   3   9       1145.81       1144.84         7.58 o                         
  -6   3   9       3824.80       3744.07        15.08 o                         
  -5   3   9       4001.97       3963.80        15.41 o                         
  -4   3   9         18.84         23.00         1.51 o                         
  -3   3   9       4267.94       4408.42        19.29 o                         
  -2   3   9      14556.26      14615.54        47.55 o                         
  -1   3   9       1845.34       1773.61         7.70 o                         
   0   3   9       7857.24       8049.45        27.43 o                         
   1   3   9       5951.38       5693.74        20.89 o                         
   2   3   9       5535.20       5741.89        20.66 o                         
   3   3   9        425.35        400.02         3.94 o                         
   4   3   9       6886.00       6971.86        24.73 o                         
   5   3   9       1420.50       1402.67         7.72 o                         
   6   3   9        642.83        628.36         6.10 o                         
   7   3   9       1510.18       1439.27        10.39 o                         
   8   3   9       2007.21       2054.13        16.14 o                         
   9   3   9        296.47        311.13         9.16 o                         
  10   3   9       1722.52       1740.04        29.43 o                         
 -11   4   9        438.26        419.70        11.00 o                         
 -10   4   9       1180.51       1136.18        12.51 o                         
  -9   4   9        394.87        427.50         7.40 o                         
  -8   4   9       2147.79       2135.25        12.54 o                         
  -7   4   9       1368.06       1293.27         8.23 o                         
  -6   4   9         15.36         33.61         2.05 o                         
  -5   4   9       7645.11       7603.98        26.63 o                         
  -4   4   9       6038.40       5937.59        21.59 o                         
  -3   4   9         79.95         89.82         1.82 o                         
  -2   4   9       2486.47       2303.15        10.12 o                         
  -1   4   9      14534.54      14929.93        49.03 o                         
   0   4   9         88.55         95.62         1.74 o                         
   1   4   9       2361.38       2305.16         9.41 o                         
   2   4   9       3699.42       3502.45        13.58 o                         
   3   4   9       2100.32       2051.57         9.12 o                         
   4   4   9        103.81         99.43         2.37 o                         
   5   4   9       3780.75       3717.82        15.90 o                         
   6   4   9       4924.60       4856.86        23.26 o                         
   7   4   9        179.76        173.71         4.90 o                         
   8   4   9       1325.76       1341.32        13.53 o                         
   9   4   9       1623.87       1591.92        18.36 o                         
  10   4   9        135.76        132.53        15.78 o                         
 -11   5   9       1670.39       1677.61        19.12 o                         
 -10   5   9       1085.84       1060.59        12.57 o                         
  -9   5   9      11255.28      11480.50        48.40 o                         
  -8   5   9       8875.26       8730.43        36.58 o                         
  -7   5   9        251.76        264.34         4.54 o                         
  -6   5   9      10610.19      10715.60        36.27 o                         
  -5   5   9      15078.90      15127.80        49.53 o                         
  -4   5   9         53.33         73.18         1.88 o                         
  -3   5   9      18644.92      18669.60        61.25 o                         
  -2   5   9      11659.17      11773.03        39.07 o                         
  -1   5   9        309.81        276.17         2.82 o                         
   0   5   9      10130.90       9938.47        37.99 o                         
   1   5   9      27118.24      27189.70       114.01 o                         
   2   5   9       5944.92       6058.55        22.60 o                         
   3   5   9       1614.84       1573.30         8.06 o                         
   4   5   9      20160.60      20478.61        67.21 o                         
   5   5   9       6411.49       6407.84        25.89 o                         
   6   5   9        433.87        427.24         6.98 o                         
   7   5   9       6729.60       6718.95        29.41 o                         
   8   5   9       5076.02       5184.48        28.66 o                         
   9   5   9          3.87         11.73         6.84 o                         
 -11   6   9       2708.89       2647.40        25.38 o                         
 -10   6   9       6392.14       6539.23        34.30 o                         
  -9   6   9        182.16        194.59         5.71 o                         
  -8   6   9       3003.23       2978.05        15.24 o                         
  -7   6   9       7483.08       7765.34        29.59 o                         
  -6   6   9        854.60        798.96         6.12 o                         
  -5   6   9       1860.44       1906.30         9.26 o                         
  -4   6   9      10746.86      11002.10        36.09 o                         
  -3   6   9       4309.00       4259.06        15.96 o                         
  -2   6   9       1976.65       1898.43         8.63 o                         
  -1   6   9      21507.54      21429.02        79.93 o                         
   0   6   9      14581.52      14715.02        58.96 o                         
   1   6   9       5965.34       6006.80        26.72 o                         
   2   6   9      11856.79      11847.09        45.95 o                         
   3   6   9       3535.77       3480.20        13.87 o                         
   4   6   9        678.06        699.22         5.28 o                         
   5   6   9       4346.92       4243.88        19.62 o                         
   6   6   9      15160.37      15452.64        60.17 o                         
   7   6   9        257.01        267.19         6.05 o                         
   8   6   9       1357.31       1330.76        14.59 o                         
   9   6   9       4800.05       4858.84        38.22 o                         
 -10   7   9        267.26        263.86         7.65 o                         
  -9   7   9        112.39         93.32         5.07 o                         
  -8   7   9         62.63         55.42         3.87 o                         
  -7   7   9        418.98        389.91         6.10 o                         
  -6   7   9        162.16        182.60         3.82 o                         
  -5   7   9         18.88         39.84         2.19 o                         
  -4   7   9       6098.56       6388.53        23.98 o                         
  -3   7   9         59.86         74.18         2.04 o                         
  -2   7   9        635.49        610.50         4.15 o                         
  -1   7   9        258.76        245.72         4.37 o                         
   0   7   9       1900.72       1822.35        10.97 o                         
   1   7   9        164.71        165.56         3.82 o                         
   2   7   9         80.15         95.74         3.16 o                         
   3   7   9        513.46        531.44         5.22 o                         
   4   7   9        915.15        861.28         6.48 o                         
   5   7   9        955.34        923.60         7.74 o                         
   6   7   9        372.42        346.97         6.23 o                         
   7   7   9         44.07         40.66         4.31 o                         
   8   7   9          2.62         15.30         6.05 o                         
   9   7   9         44.03         52.87         8.86 o                         
 -10   8   9       3444.40       3427.51        24.93 o                         
  -9   8   9         47.69         65.58         5.48 o                         
  -8   8   9       4974.47       4950.79        25.08 o                         
  -7   8   9       4322.58       4222.79        20.01 o                         
  -6   8   9        373.34        392.92         5.84 o                         
  -5   8   9       2208.48       2245.94        12.22 o                         
  -4   8   9      15583.88      15735.12        54.70 o                         
  -3   8   9       2740.29       2609.49        11.27 o                         
  -2   8   9        190.12        183.54         2.92 o                         
  -1   8   9       5727.02       5647.79        25.80 o                         
   0   8   9       8902.96       8846.38        38.26 o                         
   1   8   9        281.91        276.40         4.93 o                         
   2   8   9       6877.14       6835.04        30.75 o                         
   3   8   9      10614.09      10483.38        43.38 o                         
   4   8   9         22.23         27.88         2.93 o                         
   5   8   9       5578.00       5542.82        24.36 o                         
   6   8   9       9143.22       9121.20        38.51 o                         
   7   8   9       1509.22       1466.09        13.20 o                         
   8   8   9       2038.24       2041.27        19.62 o                         
 -10   9   9       2185.97       2122.01        26.42 o                         
  -9   9   9       5374.50       5369.34        32.64 o                         
  -8   9   9       3318.64       3309.20        21.43 o                         
  -7   9   9        242.11        254.35         5.86 o                         
  -6   9   9      10773.67      10670.76        44.99 o                         
  -5   9   9      10024.82      10052.56        39.56 o                         
  -4   9   9        419.84        397.05         5.56 o                         
  -3   9   9       8236.68       8366.26        30.62 o                         
  -2   9   9      23619.43      23877.08        88.33 o                         
  -1   9   9        260.22        252.56         4.83 o                         
   0   9   9       3322.31       3264.04        17.13 o                         
   1   9   9      21350.88      21738.29        84.41 o                         
   2   9   9       5795.83       5698.25        27.69 o                         
   3   9   9       4825.87       4664.93        22.99 o                         
   4   9   9      11658.69      11817.36        48.78 o                         
   5   9   9       5316.52       5302.56        26.81 o                         
   6   9   9        118.41        113.29         4.78 o                         
   7   9   9       7347.26       7541.74        38.83 o                         
   8   9   9       3065.44       2968.73        25.93 o                         
  -9  10   9        107.37        113.60         8.20 o                         
  -8  10   9       2077.40       1997.90        18.34 o                         
  -7  10   9       5869.05       5945.48        29.87 o                         
  -6  10   9       1154.22       1094.69        10.22 o                         
  -5  10   9       1742.28       1757.10        11.57 o                         
  -4  10   9      14222.08      14158.25        54.29 o                         
  -3  10   9       3177.54       3150.04        14.15 o                         
  -2  10   9        784.09        732.07         6.89 o                         
  -1  10   9       4979.61       4953.79        24.14 o                         
   0  10   9       4529.79       4528.15        22.39 o                         
   1  10   9       1396.58       1310.39        10.81 o                         
   2  10   9       6365.88       6344.21        30.80 o                         
   3  10   9      10231.65       9930.76        45.28 o                         
   4  10   9         67.16         66.22         4.27 o                         
   5  10   9       2228.08       2174.14        15.69 o                         
   6  10   9       3162.95       3112.29        23.33 o                         
   7  10   9        933.03        938.68        14.83 o                         
  -9  11   9         42.20         42.84        12.31 o                         
  -8  11   9         78.42         81.84         7.32 o                         
  -7  11   9         29.91         48.76         5.68 o                         
  -6  11   9        523.75        530.43         8.80 o                         
  -5  11   9        389.32        384.01         7.07 o                         
  -4  11   9          5.74         14.68         2.91 o                         
  -3  11   9         13.59         24.80         2.65 o                         
  -2  11   9       1477.29       1418.46         9.80 o                         
  -1  11   9        296.88        273.47         5.47 o                         
   0  11   9        830.02        819.06         9.29 o                         
   1  11   9        350.73        331.68         7.10 o                         
   2  11   9         94.11        107.69         4.92 o                         
   3  11   9        149.33        155.69         5.81 o                         
   4  11   9        102.95        105.27         5.16 o                         
   5  11   9         25.95         28.64         5.87 o                         
   6  11   9         54.55         68.49         6.32 o                         
   7  11   9         63.03         49.03         9.34 o                         
  -8  12   9       3467.03       3446.67        34.86 o                         
  -7  12   9       6481.93       6480.33        43.82 o                         
  -6  12   9       2172.71       2103.25        17.24 o                         
  -5  12   9       3805.64       3774.38        21.02 o                         
  -4  12   9       8023.40       8053.09        33.13 o                         
  -3  12   9       4722.76       4643.85        22.19 o                         
  -2  12   9        210.57        223.61         5.01 o                         
  -1  12   9       7577.71       7591.59        34.27 o                         
   0  12   9       5714.89       5651.06        28.59 o                         
   1  12   9         15.98         24.88         4.27 o                         
   2  12   9       4215.99       4221.51        26.66 o                         
   3  12   9       6993.99       7008.83        40.78 o                         
   4  12   9        231.76        244.53         7.45 o                         
   5  12   9       5287.95       5376.03        39.57 o                         
   6  12   9       6752.54       6733.86        50.01 o                         
  -7  13   9        318.13        308.38        11.23 o                         
  -6  13   9       5148.35       5112.29        35.33 o                         
  -5  13   9       3819.53       3837.05        24.42 o                         
  -4  13   9          9.70         12.10         4.32 o                         
  -3  13   9       6627.00       6627.73        32.87 o                         
  -2  13   9       4965.75       4896.25        28.07 o                         
  -1  13   9        544.61        532.23         8.65 o                         
   0  13   9       6177.65       6249.85        36.67 o                         
   1  13   9       9699.23       9774.36        50.57 o                         
   2  13   9        982.39        973.45        13.81 o                         
   3  13   9       1940.38       1874.85        18.30 o                         
   4  13   9       7469.41       7645.53        50.59 o                         
   5  13   9       3669.59       3633.96        36.68 o                         
  -6  14   9        455.42        464.82        15.16 o                         
  -5  14   9        945.66        911.77        15.76 o                         
  -4  14   9       1177.10       1147.70        14.36 o                         
  -3  14   9          2.80          8.89         4.86 o                         
  -2  14   9         47.94         29.67         6.07 o                         
  -1  14   9        403.65        385.04        10.05 o                         
   0  14   9        702.08        708.34        12.98 o                         
   1  14   9         65.31         71.70         6.65 o                         
   2  14   9        584.72        566.29        13.04 o                         
   3  14   9        364.59        365.07        11.15 o                         
   4  14   9         17.73         11.77        10.25 o                         
  -4  15   9          6.05         19.72         8.12 o                         
  -3  15   9       2278.37       2283.29        20.93 o                         
  -2  15   9       2613.08       2642.84        26.08 o                         
  -1  15   9          5.43          8.89         8.18 o                         
   0  15   9       2589.34       2632.52        30.24 o                         
   1  15   9       2823.75       2855.37        30.14 o                         
   2  15   9       1105.87       1057.66        19.74 o                         
   3  15   9       1325.73       1330.32        25.42 o                         
  -1  16   9       6586.99       6840.68        69.59 o                         
 -12   0  10       3470.62       3469.59        67.78 o                         
 -11   0  10      10724.79      10971.91        77.34 o                         
 -10   0  10        734.78        730.16        15.41 o                         
  -9   0  10      13203.08      13091.01        66.75 o                         
  -8   0  10       9276.26       9133.87        50.63 o                         
  -7   0  10       4669.90       4651.59        25.89 o                         
  -6   0  10      16708.28      16725.86        77.86 o                         
  -5   0  10      45130.40      46801.80       207.84 o                         
  -4   0  10      15762.77      16194.12        72.14 o                         
  -3   0  10       1546.97       1446.60        13.89 o                         
  -2   0  10      29497.53      29703.84       132.39 o                         
  -1   0  10       9350.02       8791.88        40.76 o                         
   0   0  10       1014.45       1182.14        10.10 o                         
   1   0  10       3813.45       3503.78        27.60 o                         
   2   0  10      38513.06      38275.28       170.39 o                         
   3   0  10         27.05         61.93         2.77 o                         
   4   0  10      26436.01      26799.48       125.72 o                         
   5   0  10      16543.08      16932.64        78.11 o                         
   6   0  10      11778.73      11557.25        77.22 o                         
   7   0  10       4659.85       4627.85        28.93 o                         
   8   0  10      13248.16      13101.46        83.15 o                         
   9   0  10       2163.63       2126.38        27.25 o                         
  10   0  10        271.37        241.70        16.79 o                         
 -12   1  10       1218.82       1183.95        61.46 o                         
 -11   1  10          5.31         17.32         6.19 o                         
 -10   1  10       1482.75       1418.47        12.96 o                         
  -9   1  10       4658.44       4641.13        20.39 o                         
  -8   1  10        771.88        708.89         7.29 o                         
  -7   1  10       7550.51       7338.60        28.00 o                         
  -6   1  10        429.55        440.59         4.38 o                         
  -5   1  10          6.64         23.21         1.54 o                         
  -4   1  10       4671.92       4545.20        17.02 o                         
  -3   1  10      16302.38      16536.71        53.00 o                         
  -2   1  10       3285.78       3080.65        11.51 o                         
  -1   1  10        407.06        433.20         4.52 o                         
   0   1  10      20048.46      20004.60        64.88 o                         
   1   1  10      11666.65      11528.53        38.02 o                         
   2   1  10       7995.04       7786.34        26.89 o                         
   3   1  10       5924.90       5677.09        20.98 o                         
   4   1  10       6765.07       6620.33        23.85 o                         
   5   1  10        509.50        506.79         4.90 o                         
   6   1  10       2104.35       1999.33        11.17 o                         
   7   1  10       5179.41       5148.02        22.48 o                         
   8   1  10        584.33        576.44         9.81 o                         
   9   1  10       1229.25       1181.19        15.04 o                         
  10   1  10       1913.89       1871.03        28.64 o                         
 -11   2  10       2242.65       2237.49        19.16 o                         
 -10   2  10         43.90         48.42         4.86 o                         
  -9   2  10       1400.94       1356.29         9.93 o                         
  -8   2  10       3224.86       3171.36        14.99 o                         
  -7   2  10       4064.55       4043.13        16.39 o                         
  -6   2  10        244.60        257.15         3.81 o                         
  -5   2  10       1007.33       1013.31         6.06 o                         
  -4   2  10        787.59        735.59         4.95 o                         
  -3   2  10       1162.47       1145.72         5.90 o                         
  -2   2  10       2084.09       2077.16         8.81 o                         
  -1   2  10        912.22        918.79         4.91 o                         
   0   2  10        210.65        229.57         2.73 o                         
   1   2  10        490.69        436.58         3.64 o                         
   2   2  10         29.92         42.82         1.96 o                         
   3   2  10        331.76        357.26         3.61 o                         
   4   2  10         60.76         68.12         2.24 o                         
   5   2  10        593.02        612.62         5.61 o                         
   6   2  10         72.43         74.73         3.16 o                         
   7   2  10        883.44        882.14         8.49 o                         
   8   2  10       1110.29       1098.43        11.87 o                         
   9   2  10        281.28        276.21         9.49 o                         
  10   2  10         23.00         39.82        15.94 o                         
 -11   3  10        418.25        389.80         9.38 o                         
 -10   3  10       8025.86       7956.30        39.00 o                         
  -9   3  10       8418.93       8519.81        36.19 o                         
  -8   3  10         63.78         50.51         3.23 o                         
  -7   3  10      10344.28      10319.80        37.14 o                         
  -6   3  10      12457.30      12485.88        41.24 o                         
  -5   3  10        175.20        182.10         3.00 o                         
  -4   3  10      15571.48      15726.10        50.94 o                         
  -3   3  10      13324.14      13298.33        43.23 o                         
  -2   3  10       3184.39       3163.39        12.06 o                         
  -1   3  10      14169.00      14494.91        48.58 o                         
   0   3  10      49003.20      49807.31       155.68 o                         
   1   3  10      16552.20      16865.86        55.39 o                         
   2   3  10       2249.05       2214.52         9.77 o                         
   3   3  10      11749.01      11739.65        40.43 o                         
   4   3  10      11897.16      11980.90        41.88 o                         
   5   3  10        327.08        334.53         4.42 o                         
   6   3  10       9306.76       9196.59        37.00 o                         
   7   3  10       8872.66       8742.59        36.66 o                         
   8   3  10        885.76        871.62        12.84 o                         
   9   3  10       3029.70       3011.17        25.88 o                         
 -11   4  10       6364.27       6343.33        44.91 o                         
 -10   4  10        852.98        951.06        12.59 o                         
  -9   4  10       5011.27       4855.43        24.01 o                         
  -8   4  10      19669.86      19670.07        71.36 o                         
  -7   4  10       5225.89       5184.20        25.50 o                         
  -6   4  10       6329.62       6125.07        22.27 o                         
  -5   4  10      20937.15      21317.91        66.84 o                         
  -4   4  10       8906.58       9062.36        32.70 o                         
  -3   4  10          5.32         10.91         1.54 o                         
  -2   4  10      13615.26      13863.69        46.37 o                         
  -1   4  10      30052.60      30071.06        98.14 o                         
   0   4  10         54.15         51.48         1.54 o                         
   1   4  10      16429.02      16202.77        53.71 o                         
   2   4  10      14066.85      14363.14        48.38 o                         
   3   4  10       3310.83       3160.80        12.99 o                         
   4   4  10       5454.98       5460.30        21.00 o                         
   5   4  10      16813.58      16903.25        59.24 o                         
   6   4  10       4044.70       3925.18        21.44 o                         
   7   4  10        691.57        658.72         9.54 o                         
   8   4  10       9675.70       9847.94        49.12 o                         
   9   4  10       5126.56       5211.51        36.88 o                         
 -11   5  10        425.05        409.05        11.50 o                         
 -10   5  10       2454.74       2338.93        18.11 o                         
  -9   5  10       1258.08       1157.15        10.94 o                         
  -8   5  10          0.21         22.44         3.15 o                         
  -7   5  10        635.28        557.42         6.22 o                         
  -6   5  10       4586.22       4606.23        17.87 o                         
  -5   5  10       2711.29       2679.48        11.61 o                         
  -4   5  10        606.33        628.53         4.56 o                         
  -3   5  10       2257.82       2192.88         9.77 o                         
  -2   5  10        472.68        440.97         3.71 o                         
  -1   5  10        473.29        511.09         3.88 o                         
   0   5  10       1628.05       1571.57         9.02 o                         
   1   5  10       2462.35       2324.66        11.51 o                         
   2   5  10        270.59        265.25         3.08 o                         
   3   5  10        298.10        288.61         3.65 o                         
   4   5  10       1377.12       1433.27         7.82 o                         
   5   5  10        119.02        132.64         3.60 o                         
   6   5  10       1358.26       1349.84        11.02 o                         
   7   5  10        160.08        155.59         5.32 o                         
   8   5  10        146.64        168.41         6.88 o                         
   9   5  10         29.98         31.28         7.91 o                         
 -11   6  10       1904.83       1886.51        25.12 o                         
 -10   6  10        333.05        345.03         8.50 o                         
  -9   6  10        355.89        389.03         8.05 o                         
  -8   6  10       5782.65       5614.02        23.28 o                         
  -7   6  10        594.43        610.39         6.51 o                         
  -6   6  10        630.71        622.99         5.76 o                         
  -5   6  10       3221.67       3158.44        13.25 o                         
  -4   6  10       7627.07       7591.93        26.65 o                         
  -3   6  10       1294.49       1304.21         6.67 o                         
  -2   6  10       5584.10       5455.59        19.37 o                         
  -1   6  10       5894.96       5814.06        23.52 o                         
   0   6  10         52.72         56.27         2.58 o                         
   1   6  10       2939.49       2921.99        15.33 o                         
   2   6  10       1066.80       1072.92         7.28 o                         
   3   6  10        160.71        151.22         2.93 o                         
   4   6  10       1305.57       1231.20         7.29 o                         
   5   6  10       3346.36       3306.07        16.65 o                         
   6   6  10        591.09        601.71         7.47 o                         
   7   6  10         28.77         30.09         4.23 o                         
   8   6  10       2153.42       2191.67        19.48 o                         
   9   6  10       1456.36       1432.10        21.07 o                         
 -10   7  10       8654.50       8712.83        43.77 o                         
  -9   7  10       5971.95       6136.10        31.62 o                         
  -8   7  10         50.09         60.34         3.98 o                         
  -7   7  10       7610.99       7702.40        30.39 o                         
  -6   7  10       9609.11       9699.79        36.04 o                         
  -5   7  10        723.54        718.34         5.53 o                         
  -4   7  10      10030.49      10172.22        36.00 o                         
  -3   7  10      20541.37      20948.18        68.80 o                         
  -2   7  10        482.54        480.58         3.83 o                         
  -1   7  10       3358.22       3250.30        16.31 o                         
   0   7  10      13663.51      13712.47        55.28 o                         
   1   7  10       2277.28       2167.44        12.74 o                         
   2   7  10        126.62        125.67         3.64 o                         
   3   7  10      13241.37      13479.23        51.65 o                         
   4   7  10       9660.74       9681.79        36.05 o                         
   5   7  10         18.69         27.90         2.85 o                         
   6   7  10       8726.19       8723.64        36.78 o                         
   7   7  10       7851.31       7776.63        37.67 o                         
   8   7  10        391.96        403.53        10.59 o                         
 -10   8  10        476.92        498.25        14.04 o                         
  -9   8  10        773.31        749.36        11.95 o                         
  -8   8  10       4468.41       4440.03        23.33 o                         
  -7   8  10        549.44        522.01         7.23 o                         
  -6   8  10       2329.39       2190.24        12.35 o                         
  -5   8  10       9123.38       9038.12        35.04 o                         
  -4   8  10       2144.47       2069.18        10.35 o                         
  -3   8  10         43.14         43.87         2.08 o                         
  -2   8  10       4728.95       4667.96        19.35 o                         
  -1   8  10       2120.47       2080.29        12.24 o                         
   0   8  10        479.55        474.43         6.12 o                         
   1   8  10        975.51        911.71         7.97 o                         
   2   8  10       6564.92       6676.20        31.47 o                         
   3   8  10       1014.97        969.58         8.49 o                         
   4   8  10        804.43        829.92         7.81 o                         
   5   8  10       8183.16       8041.53        32.80 o                         
   6   8  10       5758.52       5794.20        26.94 o                         
   7   8  10         46.81         70.02         5.48 o                         
   8   8  10       4855.81       4902.40        33.56 o                         
 -10   9  10         21.25         34.28        10.03 o                         
  -9   9  10        807.55        785.99        13.78 o                         
  -8   9  10         18.77         18.76         4.47 o                         
  -7   9  10          5.44          8.81         3.67 o                         
  -6   9  10         74.00         67.05         3.63 o                         
  -5   9  10        179.43        203.18         4.49 o                         
  -4   9  10          6.40         19.55         2.58 o                         
  -3   9  10        124.41        130.18         2.86 o                         
  -2   9  10          1.42          4.71         2.23 o                         
  -1   9  10        464.10        471.51         6.30 o                         
   0   9  10       2926.01       2881.29        15.73 o                         
   1   9  10        473.24        417.67         6.57 o                         
   2   9  10        134.44        119.38         4.33 o                         
   3   9  10         39.09         45.40         3.51 o                         
   4   9  10         40.55         39.72         3.89 o                         
   5   9  10         64.08         67.86         4.59 o                         
   6   9  10         75.58         80.31         4.64 o                         
   7   9  10         47.90         49.69         6.28 o                         
   8   9  10         59.77         75.94         9.24 o                         
  -9  10  10       1128.43       1100.16        16.46 o                         
  -8  10  10       6232.79       6291.43        36.17 o                         
  -7  10  10       3253.41       3234.61        20.64 o                         
  -6  10  10        448.94        461.10         8.33 o                         
  -5  10  10       9698.13       9446.00        38.11 o                         
  -4  10  10       5327.48       5382.48        23.78 o                         
  -3  10  10        504.12        498.84         5.53 o                         
  -2  10  10      13046.48      13301.80        50.91 o                         
  -1  10  10      10253.28      10143.28        43.65 o                         
   0  10  10        191.55        188.71         4.74 o                         
   1  10  10       7760.14       7739.98        35.80 o                         
   2  10  10      13826.43      13985.60        62.14 o                         
   3  10  10        894.96        850.53        11.02 o                         
   4  10  10       1154.95       1154.72        11.38 o                         
   5  10  10       4729.46       4756.52        30.24 o                         
   6  10  10       2666.23       2657.81        20.60 o                         
   7  10  10        190.81        216.77         9.03 o                         
  -8  11  10        136.84        128.26         7.64 o                         
  -7  11  10       9441.18       9570.21        52.14 o                         
  -6  11  10      10678.76      11076.63        48.11 o                         
  -5  11  10         20.11         26.28         3.91 o                         
  -4  11  10       5286.55       5211.52        22.30 o                         
  -3  11  10      14882.79      15122.70        59.09 o                         
  -2  11  10       2105.29       2094.03        13.75 o                         
  -1  11  10      11449.42      11471.64        50.61 o                         
   0  11  10      17734.66      18455.39        79.71 o                         
   1  11  10       5060.90       5056.07        28.22 o                         
   2  11  10        156.46        200.52         5.84 o                         
   3  11  10      10050.77      10187.38        50.68 o                         
   4  11  10       5532.95       5502.50        32.38 o                         
   5  11  10         76.61         78.94         6.99 o                         
   6  11  10       4099.10       4205.83        33.07 o                         
  -8  12  10       1285.50       1222.03        26.41 o                         
  -7  12  10        788.94        761.74        14.66 o                         
  -6  12  10          9.93         23.23         5.41 o                         
  -5  12  10       2779.43       2735.01        17.30 o                         
  -4  12  10       3144.54       3097.58        16.78 o                         
  -3  12  10       1005.50        968.14        10.00 o                         
  -2  12  10       4355.82       4386.41        24.28 o                         
  -1  12  10        744.30        739.73         8.98 o                         
   0  12  10         13.79         26.06         4.54 o                         
   1  12  10       1107.80       1100.03        12.91 o                         
   2  12  10       2060.24       2046.10        18.53 o                         
   3  12  10        663.63        672.29        12.25 o                         
   4  12  10       1194.20       1188.46        16.09 o                         
   5  12  10       1785.77       1798.67        21.98 o                         
   6  12  10         20.66         37.23        11.51 o                         
  -7  13  10        441.46        459.77        15.34 o                         
  -6  13  10       2347.77       2311.31        22.50 o                         
  -5  13  10        119.18        105.73         6.09 o                         
  -4  13  10        549.00        529.23        10.05 o                         
  -3  13  10       1215.34       1176.31        11.38 o                         
  -2  13  10        910.38        882.35        13.72 o                         
  -1  13  10        120.22        121.80         5.46 o                         
   0  13  10        797.42        787.89        12.45 o                         
   1  13  10        942.06        922.58        13.21 o                         
   2  13  10          2.69         11.13         5.81 o                         
   3  13  10       1231.64       1177.26        17.01 o                         
   4  13  10        988.49       1002.93        19.49 o                         
   5  13  10          3.89         24.21        12.49 o                         
  -6  14  10       1785.83       1740.23        29.54 o                         
  -5  14  10       6082.88       6147.08        44.62 o                         
  -4  14  10       5594.58       5528.63        37.58 o                         
  -3  14  10        558.11        563.16        11.05 o                         
  -2  14  10       5263.62       5279.99        35.77 o                         
  -1  14  10       7208.63       7255.73        42.54 o                         
   0  14  10         16.42         25.25         6.51 o                         
   1  14  10       7289.49       7430.82        45.14 o                         
   2  14  10       5385.20       5374.18        36.97 o                         
   3  14  10        642.47        657.06        17.14 o                         
   4  14  10       2610.66       2651.04        36.77 o                         
  -4  15  10       5978.64       5907.69        48.83 o                         
  -3  15  10       2610.62       2566.26        28.22 o                         
  -2  15  10        442.37        434.47        13.74 o                         
  -1  15  10       1257.86       1243.62        22.03 o                         
   0  15  10       3455.19       3404.34        36.13 o                         
   1  15  10       3275.38       3225.33        31.66 o                         
   2  15  10         85.56         98.81        11.09 o                         
 -11   1  11       2456.23       2423.82        20.17 o                         
 -10   1  11       4973.98       4904.28        26.51 o                         
  -9   1  11         24.19         37.42         3.56 o                         
  -8   1  11       2090.91       2073.23        11.98 o                         
  -7   1  11      13113.80      13123.52        46.52 o                         
  -6   1  11       1277.24       1228.01         7.39 o                         
  -5   1  11       7610.37       7740.61        26.44 o                         
  -4   1  11      13474.29      13290.76        43.25 o                         
  -3   1  11       7429.79       7670.20        25.91 o                         
  -2   1  11       3732.47       3649.96        13.95 o                         
  -1   1  11      16467.10      17124.28        54.73 o                         
   0   1  11      13671.05      14057.93        46.15 o                         
   1   1  11        473.08        435.40         3.67 o                         
   2   1  11      13057.29      12917.52        43.13 o                         
   3   1  11       8724.55       8708.03        30.93 o                         
   4   1  11       1660.21       1556.41         8.50 o                         
   5   1  11       1182.07       1190.93         7.75 o                         
   6   1  11       4897.23       4852.97        23.05 o                         
   7   1  11        208.96        210.87         4.94 o                         
   8   1  11       2981.53       2998.80        20.49 o                         
   9   1  11       3910.86       3900.29        29.19 o                         
 -11   2  11       1226.62       1235.27        15.27 o                         
 -10   2  11       1212.63       1163.30        12.50 o                         
  -9   2  11      14452.46      14544.40        52.92 o                         
  -8   2  11      12175.30      12231.53        44.47 o                         
  -7   2  11       1895.17       1877.53         9.87 o                         
  -6   2  11      13496.10      13674.63        45.48 o                         
  -5   2  11      17590.50      18016.65        59.27 o                         
  -4   2  11        245.41        274.89         3.47 o                         
  -3   2  11      12776.86      12745.04        41.05 o                         
  -2   2  11      29721.54      30271.19        97.24 o                         
  -1   2  11       1008.98        925.63         5.10 o                         
   0   2  11      22927.33      23856.98        77.83 o                         
   1   2  11      51794.90      53147.01       183.49 o                         
   2   2  11       3212.56       3198.37        12.69 o                         
   3   2  11      10109.20      10066.50        34.09 o                         
   4   2  11      29064.21      29733.05        93.76 o                         
   5   2  11      11701.02      11699.35        41.92 o                         
   6   2  11        574.12        553.20         6.80 o                         
   7   2  11       8387.09       8446.97        36.02 o                         
   8   2  11       9553.94       9511.62        46.51 o                         
   9   2  11          8.95         28.99         7.12 o                         
 -11   3  11        782.65        751.24        14.12 o                         
 -10   3  11       2205.03       2246.65        16.99 o                         
  -9   3  11       1022.18       1017.68        13.49 o                         
  -8   3  11        914.01        936.94         8.19 o                         
  -7   3  11       3849.14       3871.10        16.75 o                         
  -6   3  11        647.22        611.11         5.19 o                         
  -5   3  11       1061.34       1048.80         6.25 o                         
  -4   3  11       4688.94       4615.81        16.74 o                         
  -3   3  11        507.59        486.19         3.92 o                         
  -2   3  11       4910.36       4883.94        17.18 o                         
  -1   3  11       7413.55       7516.94        27.13 o                         
   0   3  11        267.79        233.25         3.70 o                         
   1   3  11         22.57         36.59         1.68 o                         
   2   3  11       2281.17       2134.92        10.02 o                         
   3   3  11      10490.40      10606.87        37.69 o                         
   4   3  11        303.64        301.57         4.37 o                         
   5   3  11       5624.20       5502.40        22.85 o                         
   6   3  11       4228.17       4124.30        20.95 o                         
   7   3  11         68.81         80.92         4.49 o                         
   8   3  11       1206.71       1196.69        17.47 o                         
   9   3  11       1583.38       1529.06        20.80 o                         
 -11   4  11         95.10         88.01         7.72 o                         
 -10   4  11        954.53        965.36        12.65 o                         
  -9   4  11       1059.72       1010.92        10.26 o                         
  -8   4  11         70.08         89.61         3.67 o                         
  -7   4  11        639.06        616.79         6.33 o                         
  -6   4  11       2114.35       2141.19        10.20 o                         
  -5   4  11        622.27        618.30         4.91 o                         
  -4   4  11        112.41        103.24         2.22 o                         
  -3   4  11       1809.73       1734.66         8.67 o                         
  -2   4  11       5600.93       5634.06        20.77 o                         
  -1   4  11        317.99        324.29         4.15 o                         
   0   4  11       7958.40       7803.50        27.91 o                         
   1   4  11       2971.64       2966.11        12.12 o                         
   2   4  11        296.00        305.34         3.63 o                         
   3   4  11       2249.60       2298.81        10.64 o                         
   4   4  11       6397.20       6384.70        24.11 o                         
   5   4  11       2260.49       2159.68        12.28 o                         
   6   4  11        838.23        789.27         8.22 o                         
   7   4  11       3422.97       3376.72        21.08 o                         
   8   4  11        545.32        602.13        12.67 o                         
   9   4  11         13.73         49.22         8.42 o                         
 -11   5  11       5676.49       5792.91        39.46 o                         
 -10   5  11       6136.13       6348.31        35.55 o                         
  -9   5  11        427.53        405.20         8.00 o                         
  -8   5  11       6020.04       6053.96        25.19 o                         
  -7   5  11      13933.49      13953.51        51.29 o                         
  -6   5  11       1786.37       1667.94         9.06 o                         
  -5   5  11       7012.87       6860.08        24.80 o                         
  -4   5  11      13301.26      13834.80        44.85 o                         
  -3   5  11      10171.38      10210.00        36.35 o                         
  -2   5  11        505.76        532.85         5.37 o                         
  -1   5  11      32740.13      33785.25       107.78 o                         
   0   5  11      34190.25      35016.87       123.04 o                         
   1   5  11         42.03         52.31         2.10 o                         
   2   5  11      11638.51      11599.42        39.47 o                         
   3   5  11       8845.37       8953.73        31.45 o                         
   4   5  11       2255.76       2250.87        11.09 o                         
   5   5  11       6705.96       6658.13        29.71 o                         
   6   5  11       8132.41       8167.24        36.39 o                         
   7   5  11       1148.63       1160.15        12.23 o                         
   8   5  11       3167.59       3174.18        25.54 o                         
   9   5  11       7729.58       7852.03        65.53 o                         
 -11   6  11         45.08         62.93         9.94 o                         
 -10   6  11       1734.71       1697.14        15.91 o                         
  -9   6  11       7420.20       7431.37        36.53 o                         
  -8   6  11       2226.33       2196.44        13.02 o                         
  -7   6  11         61.69         67.80         3.39 o                         
  -6   6  11       7750.32       7923.46        30.12 o                         
  -5   6  11      16185.77      16264.63        53.45 o                         
  -4   6  11        840.88        789.28         5.66 o                         
  -3   6  11       9406.59       9437.48        34.54 o                         
  -2   6  11      11108.42      11124.57        37.22 o                         
  -1   6  11       7769.46       7624.60        30.75 o                         
   0   6  11       6316.08       6166.13        27.40 o                         
   1   6  11      17007.94      17431.30        69.02 o                         
   2   6  11       6844.47       6539.78        26.84 o                         
   3   6  11        909.35        860.60         6.62 o                         
   4   6  11      12749.90      12684.60        44.99 o                         
   5   6  11       3181.90       3219.64        16.99 o                         
   6   6  11        736.19        714.28         8.66 o                         
   7   6  11       3255.04       3299.65        20.11 o                         
   8   6  11       1691.50       1711.87        19.27 o                         
 -10   7  11         25.73         33.63         6.51 o                         
  -9   7  11        104.43        111.94         5.60 o                         
  -8   7  11         64.21         75.09         4.18 o                         
  -7   7  11        616.60        567.04         7.01 o                         
  -6   7  11          1.24         17.39         2.59 o                         
  -5   7  11        365.79        339.11         4.98 o                         
  -4   7  11        131.39        120.59         2.67 o                         
  -3   7  11        243.92        245.76         3.57 o                         
  -2   7  11       1182.33       1169.68         6.51 o                         
  -1   7  11       1431.40       1412.18         9.34 o                         
   0   7  11          7.98         14.49         2.45 o                         
   1   7  11         18.75         20.01         2.64 o                         
   2   7  11       1581.28       1490.73        10.44 o                         
   3   7  11        642.85        670.82         6.40 o                         
   4   7  11         55.59         56.47         2.97 o                         
   5   7  11        142.48        131.28         3.85 o                         
   6   7  11        630.39        624.39         8.60 o                         
   7   7  11          2.90          0.96         5.19 o                         
   8   7  11        302.94        337.68        10.54 o                         
 -10   8  11         80.30         71.32         7.52 o                         
  -9   8  11       4490.80       4500.01        27.82 o                         
  -8   8  11       2689.35       2721.10        18.11 o                         
  -7   8  11        346.88        380.94         7.32 o                         
  -6   8  11       8124.40       8060.25        33.41 o                         
  -5   8  11       5485.53       5461.49        23.64 o                         
  -4   8  11        616.73        589.20         5.58 o                         
  -3   8  11       7198.53       7179.60        26.10 o                         
  -2   8  11       6197.92       5999.80        24.30 o                         
  -1   8  11       3032.20       3005.12        15.97 o                         
   0   8  11       2518.35       2503.71        14.20 o                         
   1   8  11      16225.07      16532.03        68.71 o                         
   2   8  11        362.34        366.09         6.69 o                         
   3   8  11       5300.59       5195.19        25.16 o                         
   4   8  11       3527.54       3535.72        18.40 o                         
   5   8  11       3817.75       3743.37        20.58 o                         
   6   8  11        119.37        136.29         5.16 o                         
   7   8  11       4497.10       4569.50        26.62 o                         
   8   8  11       3179.36       3203.45        36.44 o                         
  -9   9  11        660.84        646.34        13.28 o                         
  -8   9  11       3649.11       3613.45        23.04 o                         
  -7   9  11       6082.90       6184.84        32.49 o                         
  -6   9  11       4779.79       4707.81        23.43 o                         
  -5   9  11       1697.78       1706.61        11.15 o                         
  -4   9  11      23894.92      24482.47        87.62 o                         
  -3   9  11      12872.60      12845.91        44.83 o                         
  -2   9  11       1802.63       1792.23        10.32 o                         
  -1   9  11      27243.03      27776.01       105.48 o                         
   0   9  11      12551.27      12447.21        53.44 o                         
   1   9  11         56.48         68.53         3.84 o                         
   2   9  11      17671.40      17662.16        77.57 o                         
   3   9  11      13903.91      14112.99        63.76 o                         
   4   9  11        177.27        185.23         5.24 o                         
   5   9  11       6400.82       6312.45        33.66 o                         
   6   9  11       9863.25      10070.18        50.61 o                         
   7   9  11       2856.18       2868.96        23.43 o                         
  -9  10  11       2145.03       2159.81        23.20 o                         
  -8  10  11        888.84        856.10        13.54 o                         
  -7  10  11         17.52         21.50         4.64 o                         
  -6  10  11       2949.78       3002.90        19.25 o                         
  -5  10  11       3054.39       2995.97        16.34 o                         
  -4  10  11        751.41        704.84         7.33 o                         
  -3  10  11       3137.54       3148.99        15.71 o                         
  -2  10  11       5737.82       5641.98        26.52 o                         
  -1  10  11        377.08        355.70         6.61 o                         
   0  10  11       1885.96       1801.13        12.67 o                         
   1  10  11       4901.66       4887.30        25.11 o                         
   2  10  11        436.26        403.11         7.62 o                         
   3  10  11       1581.39       1566.56        13.37 o                         
   4  10  11       2035.64       1978.42        15.61 o                         
   5  10  11       1648.32       1634.11        17.12 o                         
   6  10  11         33.52         43.79         6.19 o                         
   7  10  11       2346.41       2288.70        28.64 o                         
  -8  11  11          5.06         25.68         7.22 o                         
  -7  11  11        425.46        477.72        11.07 o                         
  -6  11  11          2.39          9.96         4.58 o                         
  -5  11  11        144.09        134.83         5.23 o                         
  -4  11  11         21.79         33.56         3.49 o                         
  -3  11  11        580.16        592.23         7.74 o                         
  -2  11  11          6.31          9.35         3.48 o                         
  -1  11  11       1613.85       1526.61        13.24 o                         
   0  11  11        155.29        146.81         4.97 o                         
   1  11  11         99.87         88.31         4.83 o                         
   2  11  11        409.81        426.33         9.01 o                         
   3  11  11        499.40        485.08        10.17 o                         
   4  11  11         39.07         38.45         5.63 o                         
   5  11  11        585.58        589.05        13.35 o                         
   6  11  11        353.37        372.77        14.63 o                         
  -7  12  11        233.70        241.49         9.10 o                         
  -6  12  11       7853.04       7956.73        44.04 o                         
  -5  12  11       5863.19       5935.33        29.59 o                         
  -4  12  11         10.84         12.82         3.70 o                         
  -3  12  11       3311.14       3318.10        20.22 o                         
  -2  12  11       8213.61       8221.59        38.98 o                         
  -1  12  11        448.24        462.22         9.24 o                         
   0  12  11       2644.84       2679.19        20.19 o                         
   1  12  11       6766.24       7059.81        39.62 o                         
   2  12  11       1959.88       1924.68        17.99 o                         
   3  12  11       1450.86       1461.58        16.98 o                         
   4  12  11       6508.40       6625.35        45.84 o                         
   5  12  11       3736.86       3697.64        38.20 o                         
  -7  13  11       4342.42       4181.12       163.94 o                         
  -6  13  11        419.09        406.51        11.48 o                         
  -5  13  11       2851.31       2751.79        20.66 o                         
  -4  13  11       9391.29       9545.62        50.59 o                         
  -3  13  11       1786.46       1721.54        14.59 o                         
  -2  13  11       1719.00       1714.00        14.94 o                         
  -1  13  11       9687.41       9813.65        52.72 o                         
   0  13  11       7206.12       7173.56        42.64 o                         
   1  13  11        906.56        915.69        13.61 o                         
   2  13  11       5668.66       5696.76        36.73 o                         
   3  13  11       6947.01       7199.66        47.70 o                         
   4  13  11         11.78         14.64         9.07 o                         
  -5  14  11        275.49        262.24        11.19 o                         
  -4  14  11        215.17        215.22         8.54 o                         
  -3  14  11        228.94        222.37         9.48 o                         
  -2  14  11        404.61        407.62        10.98 o                         
  -1  14  11        220.63        224.96         8.42 o                         
   0  14  11       1424.74       1435.89        18.01 o                         
   1  14  11        453.44        457.35        11.84 o                         
   2  14  11         19.85         33.06         8.30 o                         
   3  14  11        673.44        620.05        19.81 o                         
  -3  15  11       1279.07       1266.15        24.41 o                         
  -2  15  11        118.28         94.67         9.57 o                         
  -1  15  11       3061.02       3042.06        34.13 o                         
   0  15  11       2284.61       2302.12        27.86 o                         
   1  15  11         48.69         67.39        10.41 o                         
 -11   0  12         44.20         36.55         9.50 o                         
 -10   0  12       9615.21       9657.99        63.58 o                         
  -9   0  12      11925.08      11939.24        66.32 o                         
  -8   0  12        278.69        305.40         8.04 o                         
  -7   0  12      19724.40      19765.82        95.19 o                         
  -6   0  12      17935.47      18460.77        84.35 o                         
  -5   0  12       1225.48       1200.26        11.50 o                         
  -4   0  12      11073.58      11140.06        52.11 o                         
  -3   0  12      25895.35      25845.49       114.78 o                         
  -2   0  12        289.36        241.25         4.32 o                         
  -1   0  12       3339.45       3239.82        17.60 o                         
   0   0  12      12968.62      12760.94        58.82 o                         
   1   0  12       3705.98       3622.52        22.09 o                         
   2   0  12       2024.57       2030.36        12.92 o                         
   3   0  12      16011.95      16096.18        75.07 o                         
   4   0  12       4515.80       4420.56        25.48 o                         
   5   0  12        779.65        744.93         9.88 o                         
   6   0  12       6946.29       6974.47        41.04 o                         
   7   0  12      14037.84      13968.12        81.12 o                         
   8   0  12         43.24         42.40         8.34 o                         
   9   0  12       3275.72       3210.05        46.87 o                         
 -11   1  12       5918.64       5939.50        39.60 o                         
 -10   1  12        625.94        615.56        10.22 o                         
  -9   1  12       3829.19       3674.48        18.32 o                         
  -8   1  12       6057.50       5968.69        24.19 o                         
  -7   1  12        116.82        132.10         3.35 o                         
  -6   1  12       2468.15       2406.16        10.88 o                         
  -5   1  12      22399.06      22949.45        72.39 o                         
  -4   1  12       8117.79       8065.04        27.85 o                         
  -3   1  12       4243.55       4031.27        14.92 o                         
  -2   1  12      13711.80      13347.41        44.25 o                         
  -1   1  12       5413.04       5084.18        18.20 o                         
   0   1  12        122.18        118.99         2.65 o                         
   1   1  12       3209.57       3139.12        12.51 o                         
   2   1  12       3874.33       3721.56        14.80 o                         
   3   1  12        302.51        302.37         4.18 o                         
   4   1  12       2843.38       2823.28        12.61 o                         
   5   1  12       8455.38       8365.31        32.50 o                         
   6   1  12       1838.33       1800.16        12.20 o                         
   7   1  12        904.29        936.38        10.57 o                         
   8   1  12       4815.03       4787.22        31.21 o                         
   9   1  12       1829.22       1803.74        21.56 o                         
 -11   2  12         55.28         67.64         6.86 o                         
 -10   2  12        766.35        738.91        11.28 o                         
  -9   2  12        128.05        136.24         4.74 o                         
  -8   2  12          6.17         23.34         3.16 o                         
  -7   2  12        382.60        346.30         5.23 o                         
  -6   2  12        174.27        169.44         3.13 o                         
  -5   2  12          1.24         12.36         1.71 o                         
  -4   2  12       1953.72       1964.46         8.92 o                         
  -3   2  12        370.21        347.33         3.67 o                         
  -2   2  12       1533.69       1455.63         7.08 o                         
  -1   2  12       2705.39       2739.81        11.30 o                         
   0   2  12       1431.76       1486.59         7.05 o                         
   1   2  12       3075.30       3064.94        12.64 o                         
   2   2  12       1206.69       1229.18         6.53 o                         
   3   2  12       2372.02       2343.58        10.51 o                         
   4   2  12       1400.55       1398.07         7.88 o                         
   5   2  12        505.43        516.55         5.91 o                         
   6   2  12          6.83         23.47         3.22 o                         
   7   2  12        313.49        293.91         7.27 o                         
   8   2  12        192.07        201.88         7.69 o                         
   9   2  12        172.74        188.19         9.58 o                         
 -11   3  12       2989.75       3058.50        25.64 o                         
 -10   3  12        101.16        114.64         6.05 o                         
  -9   3  12       1807.81       1759.71        13.04 o                         
  -8   3  12      11922.94      12113.71        43.79 o                         
  -7   3  12       2424.64       2463.21        12.44 o                         
  -6   3  12       4834.51       4816.45        18.99 o                         
  -5   3  12      17276.81      17656.26        57.00 o                         
  -4   3  12       3422.63       3273.38        13.04 o                         
  -3   3  12       1039.40        995.53         5.71 o                         
  -2   3  12       8006.81       8047.62        27.66 o                         
  -1   3  12      16447.71      16553.78        55.74 o                         
   0   3  12       1039.17       1012.23         5.83 o                         
   1   3  12      13957.06      13948.13        46.81 o                         
   2   3  12      16368.32      16599.84        55.87 o                         
   3   3  12       1515.74       1486.89         8.35 o                         
   4   3  12       4098.97       4175.90        17.35 o                         
   5   3  12      10172.56      10098.10        39.28 o                         
   6   3  12       1984.24       1916.78        12.92 o                         
   7   3  12        834.73        800.97        10.87 o                         
   8   3  12       7423.16       7623.26        44.97 o                         
   9   3  12       5620.82       5557.85        41.28 o                         
 -11   4  12        660.93        621.05        14.48 o                         
 -10   4  12       7131.52       7124.28        37.86 o                         
  -9   4  12       5508.57       5453.85        28.59 o                         
  -8   4  12        257.36        251.82         5.07 o                         
  -7   4  12       8060.44       8052.62        31.68 o                         
  -6   4  12      22131.03      22330.35        72.29 o                         
  -5   4  12       1665.08       1618.36         9.59 o                         
  -4   4  12       6511.39       6416.28        22.37 o                         
  -3   4  12      12717.93      12892.22        43.22 o                         
  -2   4  12       3576.58       3423.39        13.68 o                         
  -1   4  12       4871.38       4763.63        17.72 o                         
   0   4  12      19256.59      19868.85        67.45 o                         
   1   4  12       7871.54       7931.02        28.70 o                         
   2   4  12         71.06         83.17         2.26 o                         
   3   4  12       8120.61       8211.05        29.72 o                         
   4   4  12      15822.06      16011.75        54.86 o                         
   5   4  12        393.52        378.81         6.27 o                         
   6   4  12       5573.11       5571.95        25.38 o                         
   7   4  12       7361.76       7363.68        39.06 o                         
   8   4  12       1553.97       1535.56        18.57 o                         
   9   4  12       2492.81       2591.26        32.76 o                         
 -11   5  12        984.47        965.02        19.60 o                         
 -10   5  12        361.31        377.07         9.18 o                         
  -9   5  12        630.54        603.03         9.83 o                         
  -8   5  12       1362.71       1264.01         9.47 o                         
  -7   5  12        713.19        721.29         7.24 o                         
  -6   5  12          2.94         14.15         2.53 o                         
  -5   5  12       1952.16       1864.82         9.42 o                         
  -4   5  12       2962.21       2878.98        11.97 o                         
  -3   5  12        324.28        309.65         3.84 o                         
  -2   5  12        754.78        703.07         5.01 o                         
  -1   5  12       9904.25       9891.97        33.21 o                         
   0   5  12         92.14        100.05         2.44 o                         
   1   5  12        443.49        472.62         4.10 o                         
   2   5  12        952.75        964.50         5.89 o                         
   3   5  12       6444.48       6275.16        23.72 o                         
   4   5  12         35.62         47.35         2.73 o                         
   5   5  12       1725.10       1728.28        11.71 o                         
   6   5  12       1439.64       1336.49        11.86 o                         
   7   5  12         82.94         84.75         5.72 o                         
   8   5  12       1170.15       1145.69        17.67 o                         
 -10   6  12       3124.35       3034.47        21.82 o                         
  -9   6  12       4762.63       4785.11        25.24 o                         
  -8   6  12          0.25         11.81         3.66 o                         
  -7   6  12       3613.31       3555.34        16.79 o                         
  -6   6  12       4470.15       4480.74        19.48 o                         
  -5   6  12        508.96        525.91         5.29 o                         
  -4   6  12       4817.15       4771.78        18.59 o                         
  -3   6  12       4159.03       4187.36        16.11 o                         
  -2   6  12       5040.82       4796.01        18.62 o                         
  -1   6  12       1423.66       1428.48         8.45 o                         
   0   6  12      14818.49      15113.78        57.68 o                         
   1   6  12       2127.38       2148.77        11.33 o                         
   2   6  12       1354.00       1342.63         8.62 o                         
   3   6  12       7947.03       7815.27        31.46 o                         
   4   6  12       3926.24       3907.54        17.87 o                         
   5   6  12        312.51        283.82         5.68 o                         
   6   6  12        604.46        593.12         9.12 o                         
   7   6  12       2080.84       2070.61        18.24 o                         
   8   6  12        740.84        761.50        15.71 o                         
 -10   7  12       3528.23       3639.61        30.46 o                         
  -9   7  12       2676.79       2641.65        19.19 o                         
  -8   7  12      11175.66      11391.09        48.16 o                         
  -7   7  12       1662.75       1698.93        10.74 o                         
  -6   7  12       7313.72       6954.23        30.07 o                         
  -5   7  12      12946.34      13222.11        51.11 o                         
  -4   7  12      10121.15      10234.80        36.14 o                         
  -3   7  12       1110.09       1057.06         6.54 o                         
  -2   7  12      21251.58      21771.78        71.61 o                         
  -1   7  12      16748.12      17131.18        64.97 o                         
   0   7  12       1207.19       1161.42         9.22 o                         
   1   7  12      12946.57      13140.84        53.36 o                         
   2   7  12      15732.05      16035.08        61.10 o                         
   3   7  12        959.72        914.91         7.85 o                         
   4   7  12       6526.81       6488.05        28.52 o                         
   5   7  12      10356.71      10408.20        43.43 o                         
   6   7  12       5679.11       5737.89        30.80 o                         
   7   7  12       1033.41       1027.44        14.97 o                         
   8   7  12       6865.00       6942.92        49.35 o                         
 -10   8  12       5273.06       5344.28        46.89 o                         
  -9   8  12       3455.95       3521.30        26.06 o                         
  -8   8  12        277.34        272.88         7.29 o                         
  -7   8  12       6778.90       6754.75        30.66 o                         
  -6   8  12       4039.69       3874.89        19.11 o                         
  -5   8  12         96.63        112.59         3.71 o                         
  -4   8  12       9372.70       9348.57        34.90 o                         
  -3   8  12      13394.02      13509.50        45.41 o                         
  -2   8  12        801.49        797.06         6.52 o                         
  -1   8  12       5772.92       5825.66        27.47 o                         
   0   8  12       4747.95       4727.70        23.30 o                         
   1   8  12       5282.04       5120.47        25.81 o                         
   2   8  12       1232.94       1136.20        10.67 o                         
   3   8  12      10644.80      10770.00        46.85 o                         
   4   8  12       5478.91       5339.90        23.99 o                         
   5   8  12          0.53         10.46         4.23 o                         
   6   8  12       4980.00       4946.99        29.50 o                         
   7   8  12       5343.02       5428.75        34.26 o                         
  -9   9  12        117.28         99.25         8.60 o                         
  -8   9  12        433.75        431.27        10.04 o                         
  -7   9  12          3.77          7.47         4.36 o                         
  -6   9  12         19.90         25.55         3.71 o                         
  -5   9  12         16.39         19.24         3.08 o                         
  -4   9  12        139.46        142.77         3.81 o                         
  -3   9  12         44.77         45.51         2.46 o                         
  -2   9  12         11.35         19.11         2.70 o                         
  -1   9  12          1.96         10.47         3.17 o                         
   0   9  12         94.45         88.91         4.07 o                         
   1   9  12        106.71        115.11         4.51 o                         
   2   9  12        443.90        368.54         7.58 o                         
   3   9  12        157.31        181.64         5.16 o                         
   4   9  12        401.27        393.40         7.95 o                         
   5   9  12         52.28         59.12         4.86 o                         
   6   9  12         94.66        105.30         6.51 o                         
   7   9  12         53.36         61.93         8.20 o                         
  -9  10  12       5126.35       5178.04        50.05 o                         
  -8  10  12         25.78         16.29         6.20 o                         
  -7  10  12       6678.50       6792.21        36.44 o                         
  -6  10  12       9274.09       9291.03        43.46 o                         
  -5  10  12        911.58        863.28         9.29 o                         
  -4  10  12       2050.98       1993.12        12.15 o                         
  -3  10  12       2773.54       2760.08        15.30 o                         
  -2  10  12       1761.27       1724.48        12.17 o                         
  -1  10  12        970.98        941.84         9.48 o                         
   0  10  12       8229.84       8178.95        38.50 o                         
   1  10  12       6848.48       6850.26        34.10 o                         
   2  10  12        146.70        151.94         5.34 o                         
   3  10  12       8428.66       8459.90        43.32 o                         
   4  10  12       5213.22       5129.17        29.41 o                         
   5  10  12         16.95         33.10         6.53 o                         
   6  10  12       1625.76       1655.48        17.67 o                         
  -8  11  12       7861.22       7892.79        51.31 o                         
  -7  11  12       3567.01       3604.54        26.32 o                         
  -6  11  12       1391.91       1366.76        13.70 o                         
  -5  11  12       7030.21       7118.77        35.68 o                         
  -4  11  12       6305.45       6325.63        30.66 o                         
  -3  11  12          6.21         13.62         3.52 o                         
  -2  11  12       9889.51       9886.30        43.64 o                         
  -1  11  12       3963.17       3921.76        23.06 o                         
   0  11  12        203.92        233.95         6.47 o                         
   1  11  12       1680.79       1711.63        14.78 o                         
   2  11  12       8764.29       8840.66        46.13 o                         
   3  11  12       1971.01       1869.12        18.09 o                         
   4  11  12        748.66        768.75        14.70 o                         
   5  11  12       5840.33       5871.07        40.01 o                         
   6  11  12       2898.52       2872.77        35.92 o                         
  -7  12  12       2359.05       2337.03        23.23 o                         
  -6  12  12        280.91        289.76         8.37 o                         
  -5  12  12          2.01          6.26         4.85 o                         
  -4  12  12       1097.97       1110.75        12.47 o                         
  -3  12  12        911.69        878.23        10.16 o                         
  -2  12  12         14.89         14.45         4.33 o                         
  -1  12  12        540.64        525.93        10.22 o                         
   0  12  12       2904.22       2810.15        22.19 o                         
   1  12  12        329.63        312.08         8.53 o                         
   2  12  12         28.89         30.75         6.14 o                         
   3  12  12        626.88        603.18        13.39 o                         
   4  12  12       1148.23       1101.21        19.11 o                         
   5  12  12        144.15        157.74        11.60 o                         
  -6  13  12        425.77        438.67        12.39 o                         
  -5  13  12       2756.54       2760.20        22.19 o                         
  -4  13  12       1840.41       1856.69        17.18 o                         
  -3  13  12          0.37          2.34         5.61 o                         
  -2  13  12       2621.76       2618.98        18.70 o                         
  -1  13  12       4963.93       4994.25        31.13 o                         
   0  13  12        161.80        161.85         7.45 o                         
   1  13  12       2091.42       2113.40        20.88 o                         
   2  13  12       2306.72       2313.49        23.10 o                         
   3  13  12        245.38        246.54        10.91 o                         
   4  13  12        271.20        295.12        15.89 o                         
  -5  14  12        110.76        113.00         9.77 o                         
  -4  14  12       3642.18       3674.47        32.46 o                         
  -3  14  12       8210.90       8311.05        56.45 o                         
  -2  14  12       1124.34       1149.64        19.36 o                         
  -1  14  12       3867.31       3877.04        30.23 o                         
   0  14  12      12277.65      12851.22        71.11 o                         
   1  14  12       1072.64       1064.15        17.20 o                         
   2  14  12        918.25        909.51        20.96 o                         
  -3  15  12        325.68        275.47        47.96 o                         
  -2  15  12       3198.74       3219.19        40.60 o                         
  -1  15  12       2726.97       2748.77        33.48 o                         
   0  15  12          4.84         11.56        10.37 o                         
 -11   1  13        749.86        822.52        15.34 o                         
 -10   1  13        452.56        456.76         9.61 o                         
  -9   1  13       4336.48       4359.72        22.64 o                         
  -8   1  13       3941.00       3902.60        18.85 o                         
  -7   1  13         80.75         85.75         3.15 o                         
  -6   1  13       8522.70       8610.19        30.63 o                         
  -5   1  13       9710.21       9954.01        33.82 o                         
  -4   1  13       1982.33       1944.23         9.02 o                         
  -3   1  13      11085.80      11137.29        36.86 o                         
  -2   1  13       9714.49       9833.37        33.31 o                         
  -1   1  13        523.78        489.01         4.03 o                         
   0   1  13       2777.79       2881.44        11.51 o                         
   1   1  13      12470.95      12428.86        41.83 o                         
   2   1  13       2427.69       2396.97        10.76 o                         
   3   1  13       5365.54       5340.63        20.85 o                         
   4   1  13       9921.33      10011.68        36.86 o                         
   5   1  13       2329.02       2303.56        13.02 o                         
   6   1  13        337.70        327.74         5.97 o                         
   7   1  13       4195.48       4238.37        25.01 o                         
   8   1  13       2754.89       2765.54        23.44 o                         
   9   1  13        218.40        223.57        11.96 o                         
 -11   2  13       5445.14       5515.75        35.67 o                         
 -10   2  13       5329.02       5267.41        29.82 o                         
  -9   2  13         92.64         78.70         4.55 o                         
  -8   2  13       7863.76       7803.53        31.34 o                         
  -7   2  13      11831.54      11856.07        43.71 o                         
  -6   2  13       2283.90       2253.13        11.38 o                         
  -5   2  13       3122.64       3165.69        12.93 o                         
  -4   2  13      18898.99      19567.60        62.17 o                         
  -3   2  13      11249.96      11377.29        39.18 o                         
  -2   2  13       1995.48       1976.54        10.93 o                         
  -1   2  13      41250.32      42311.37       131.06 o                         
   0   2  13      22159.02      22714.71        71.33 o                         
   1   2  13        180.84        189.29         3.25 o                         
   2   2  13      26287.83      26894.59        87.79 o                         
   3   2  13      20469.75      21094.46        69.27 o                         
   4   2  13        646.90        643.02         6.20 o                         
   5   2  13       3912.99       3913.94        19.06 o                         
   6   2  13       9097.05       9148.30        38.66 o                         
   7   2  13       1789.52       1786.29        15.57 o                         
   8   2  13       2614.01       2590.10        22.37 o                         
   9   2  13       4654.88       4650.81        45.27 o                         
 -11   3  13         24.83         33.49         7.19 o                         
 -10   3  13        141.01        155.82         6.70 o                         
  -9   3  13       2124.89       2101.13        16.04 o                         
  -8   3  13       1343.26       1297.93         9.67 o                         
  -7   3  13        161.14        185.70         3.97 o                         
  -6   3  13       3303.76       3239.73        14.41 o                         
  -5   3  13       5818.12       5757.62        21.15 o                         
  -4   3  13        287.51        275.96         3.68 o                         
  -3   3  13       2964.99       2924.34        11.87 o                         
  -2   3  13       4413.03       4329.64        17.25 o                         
  -1   3  13       4879.17       4804.86        18.86 o                         
   0   3  13        246.48        263.39         3.37 o                         
   1   3  13      12875.42      12946.29        43.23 o                         
   2   3  13       1024.75       1052.09         6.71 o                         
   3   3  13        188.24        183.08         3.54 o                         
   4   3  13       2555.72       2531.25        12.93 o                         
   5   3  13       1631.37       1587.56        11.35 o                         
   6   3  13         87.35         93.29         4.55 o                         
   7   3  13       1164.89       1185.80        12.93 o                         
   8   3  13       1702.06       1698.40        19.29 o                         
 -11   4  13        431.62        425.55        12.78 o                         
 -10   4  13         18.19         17.83         5.79 o                         
  -9   4  13       1222.35       1221.64        12.67 o                         
  -8   4  13         62.99         70.71         3.69 o                         
  -7   4  13       5173.72       5102.67        22.62 o                         
  -6   4  13        142.18        131.28         3.35 o                         
  -5   4  13       2694.72       2723.02        11.67 o                         
  -4   4  13        401.59        423.92         4.38 o                         
  -3   4  13        146.49        127.20         2.63 o                         
  -2   4  13        151.75        164.44         3.08 o                         
  -1   4  13        298.52        335.44         4.70 o                         
   0   4  13       3846.37       3772.26        15.15 o                         
   1   4  13         34.42         51.91         2.05 o                         
   2   4  13       3710.61       3633.11        15.24 o                         
   3   4  13        588.62        597.35         5.50 o                         
   4   4  13          8.71         13.89         2.54 o                         
   5   4  13        605.47        590.51         7.59 o                         
   6   4  13        267.75        259.39         6.27 o                         
   7   4  13        165.38        175.43         6.84 o                         
   8   4  13        122.09        133.52         8.09 o                         
 -11   5  13       2114.50       2162.80        33.99 o                         
 -10   5  13       1519.16       1494.33        15.80 o                         
  -9   5  13       9878.84      10059.47        46.51 o                         
  -8   5  13       5188.58       5139.18        23.57 o                         
  -7   5  13        175.17        201.59         5.18 o                         
  -6   5  13      15906.43      16226.37        58.78 o                         
  -5   5  13      19883.08      19912.44        65.89 o                         
  -4   5  13        141.10        152.11         3.10 o                         
  -3   5  13       7524.76       7717.55        27.96 o                         
  -2   5  13      22238.74      22665.48        77.55 o                         
  -1   5  13       3913.82       3690.27        14.57 o                         
   0   5  13      16135.65      16649.84        54.49 o                         
   1   5  13      15901.64      16180.37        53.65 o                         
   2   5  13       2271.28       2144.65         9.96 o                         
   3   5  13       4435.26       4319.33        18.35 o                         
   4   5  13      21431.88      21732.54        84.29 o                         
   5   5  13       5510.12       5507.59        25.08 o                         
   6   5  13       2816.62       2801.95        18.43 o                         
   7   5  13       8156.45       8248.88        45.31 o                         
   8   5  13       4929.41       4993.20        37.43 o                         
 -10   6  13       5648.37       5687.09        34.51 o                         
  -9   6  13        517.31        532.55         9.86 o                         
  -8   6  13       2240.00       2274.73        14.66 o                         
  -7   6  13      12154.65      12271.54        44.86 o                         
  -6   6  13       4709.74       4683.30        21.26 o                         
  -5   6  13       1853.20       1948.32        11.20 o                         
  -4   6  13      12351.64      12505.95        43.88 o                         
  -3   6  13       4085.78       3957.85        15.81 o                         
  -2   6  13       3249.15       3217.54        14.70 o                         
  -1   6  13      17781.33      17998.89        65.05 o                         
   0   6  13      13154.21      13311.78        50.29 o                         
   1   6  13       2117.56       2050.00        11.01 o                         
   2   6  13      18301.23      18730.68        70.93 o                         
   3   6  13      17185.18      17141.27        61.65 o                         
   4   6  13        173.09        169.68         4.20 o                         
   5   6  13       8436.61       8439.34        35.77 o                         
   6   6  13       4861.68       5014.74        26.64 o                         
   7   6  13        416.54        430.59        11.19 o                         
   8   6  13       1132.40       1170.58        20.19 o                         
 -10   7  13         31.32         40.02         7.24 o                         
  -9   7  13          9.71         14.42         5.45 o                         
  -8   7  13        394.45        392.99         7.87 o                         
  -7   7  13         36.53         46.91         3.55 o                         
  -6   7  13         15.63         25.89         3.02 o                         
  -5   7  13        151.20        138.50         3.91 o                         
  -4   7  13       1740.18       1619.63         9.82 o                         
  -3   7  13        653.30        644.56         5.54 o                         
  -2   7  13       4456.41       4398.38        17.70 o                         
  -1   7  13       3003.81       2882.19        14.45 o                         
   0   7  13       2032.58       2078.82        13.44 o                         
   1   7  13         20.35         27.85         3.44 o                         
   2   7  13         12.26         11.39         2.92 o                         
   3   7  13         55.10         56.06         3.32 o                         
   4   7  13        101.33        132.22         4.01 o                         
   5   7  13        541.57        524.10         7.88 o                         
   6   7  13         21.01         19.95         5.11 o                         
   7   7  13        161.09        179.79         8.15 o                         
 -10   8  13       3407.74       3258.65        80.88 o                         
  -9   8  13        786.38        848.86        15.09 o                         
  -8   8  13       1639.64       1619.60        15.25 o                         
  -7   8  13       3480.70       3501.84        20.04 o                         
  -6   8  13       1148.62       1146.93         9.58 o                         
  -5   8  13        948.97        925.13         8.55 o                         
  -4   8  13       9114.40       8976.88        39.18 o                         
  -3   8  13       2985.18       2978.11        13.73 o                         
  -2   8  13       1910.06       1835.39        10.79 o                         
  -1   8  13       4438.83       4374.13        21.67 o                         
   0   8  13       7115.43       7146.31        33.69 o                         
   1   8  13        249.24        222.66         5.66 o                         
   2   8  13       3466.53       3376.54        20.26 o                         
   3   8  13       6515.85       6484.88        29.67 o                         
   4   8  13       1084.24       1050.33         9.75 o                         
   5   8  13       2012.42       1995.63        16.35 o                         
   6   8  13       7142.70       7215.25        39.05 o                         
   7   8  13        211.44        211.34         9.34 o                         
  -9   9  13       4771.92       4813.32        34.22 o                         
  -8   9  13       4571.22       4635.95        30.82 o                         
  -7   9  13        901.33        914.47        11.51 o                         
  -6   9  13      12587.31      12499.21        52.57 o                         
  -5   9  13      12018.20      11913.66        48.03 o                         
  -4   9  13          7.54         13.39         2.78 o                         
  -3   9  13       8648.75       8531.45        33.17 o                         
  -2   9  13      20266.97      20557.25        82.56 o                         
  -1   9  13       5417.24       5277.84        27.59 o                         
   0   9  13       3324.00       3355.98        20.46 o                         
   1   9  13      18098.72      17996.07        82.60 o                         
   2   9  13       5047.01       5048.59        26.99 o                         
   3   9  13       3133.94       2996.06        18.11 o                         
   4   9  13      10594.16      10861.15        54.78 o                         
   5   9  13       4850.74       4867.77        27.95 o                         
   6   9  13         82.66        100.36         7.78 o                         
   7   9  13       5282.25       5254.23        47.20 o                         
  -8  10  13        641.36        619.91        13.62 o                         
  -7  10  13       1447.19       1445.35        15.82 o                         
  -6  10  13       1492.64       1491.90        13.14 o                         
  -5  10  13        582.64        547.08         8.53 o                         
  -4  10  13       2259.25       2218.94        13.50 o                         
  -3  10  13       2453.34       2443.91        14.02 o                         
  -2  10  13         59.87         62.27         3.76 o                         
  -1  10  13       2653.08       2605.66        16.46 o                         
   0  10  13       3668.04       3583.09        21.30 o                         
   1  10  13         23.48         29.22         4.56 o                         
   2  10  13       2187.52       2190.11        17.23 o                         
   3  10  13       1468.41       1391.80        14.62 o                         
   4  10  13        314.80        301.57         7.99 o                         
   5  10  13        790.98        841.19        15.40 o                         
   6  10  13       3192.99       3228.87        31.22 o                         
  -8  11  13        304.42        297.22        11.89 o                         
  -7  11  13         77.84         85.09         7.50 o                         
  -6  11  13       2036.11       2074.00        17.41 o                         
  -5  11  13        633.02        607.40         9.43 o                         
  -4  11  13          8.96         11.81         3.57 o                         
  -3  11  13        197.97        187.41         5.29 o                         
  -2  11  13       4285.49       4234.64        23.79 o                         
  -1  11  13         45.08         45.68         4.68 o                         
   0  11  13        404.49        396.09         8.75 o                         
   1  11  13        636.03        638.94        10.38 o                         
   2  11  13        386.27        391.70         9.74 o                         
   3  11  13        226.18        237.93         8.56 o                         
   4  11  13        653.80        663.54        13.86 o                         
   5  11  13         12.50         32.74         9.78 o                         
  -7  12  13       8671.87       8793.19        57.78 o                         
  -6  12  13        680.26        673.62        13.10 o                         
  -5  12  13       2032.77       1996.72        15.87 o                         
  -4  12  13      10700.78      10923.75        52.02 o                         
  -3  12  13       3111.34       3072.25        22.86 o                         
  -2  12  13       2270.70       2226.29        16.63 o                         
  -1  12  13      10450.98      10499.50        52.40 o                         
   0  12  13       7016.40       7014.20        39.45 o                         
   1  12  13        112.78        107.31         6.99 o                         
   2  12  13       8636.25       8898.16        53.29 o                         
   3  12  13       5696.54       5738.62        39.74 o                         
   4  12  13        393.32        413.51        13.91 o                         
  -6  13  13       5434.99       5432.74        42.13 o                         
  -5  13  13       3785.35       3721.65        28.57 o                         
  -4  13  13          1.68          7.43         5.81 o                         
  -3  13  13       4251.82       4222.51        28.65 o                         
  -2  13  13       7773.98       7789.06        44.42 o                         
  -1  13  13       1022.49       1004.42        15.11 o                         
   0  13  13       4627.24       4736.66        33.13 o                         
   1  13  13       7338.37       7454.54        48.01 o                         
   2  13  13       2393.36       2430.73        24.98 o                         
   3  13  13       1465.69       1472.63        23.59 o                         
  -4  14  13        341.03        341.76        14.31 o                         
  -3  14  13        430.81        453.09        13.61 o                         
  -2  14  13          5.90          6.72         8.27 o                         
  -1  14  13       1348.20       1335.56        20.76 o                         
   0  14  13        118.79        122.07         9.02 o                         
   1  14  13         22.11         13.05         9.62 o                         
   2  14  13          6.67          3.68        11.95 o                         
 -11   0  14       8552.71       8697.91        82.02 o                         
 -10   0  14       3173.28       3250.48        32.80 o                         
  -9   0  14       1331.73       1337.19        17.27 o                         
  -8   0  14       9877.33      10002.26        52.68 o                         
  -7   0  14       5180.07       5014.73        28.37 o                         
  -6   0  14       3007.36       2899.69        18.47 o                         
  -5   0  14       7596.52       7561.55        37.75 o                         
  -4   0  14       6013.14       5924.38        31.98 o                         
  -3   0  14         90.55        111.44         3.88 o                         
  -2   0  14      10441.80      10409.87        50.72 o                         
  -1   0  14      15200.77      15278.82        70.06 o                         
   0   0  14       8676.03       8544.45        40.78 o                         
   1   0  14       7314.92       7114.44        36.45 o                         
   2   0  14      11389.57      11691.88        55.29 o                         
   3   0  14       1961.71       1911.74        13.73 o                         
   4   0  14       4320.46       4207.31        26.80 o                         
   5   0  14      12666.62      12751.30        69.49 o                         
   6   0  14       2896.54       2837.70        23.56 o                         
   7   0  14       1146.07       1138.58        19.45 o                         
   8   0  14       6902.09       6790.01        72.43 o                         
 -11   1  14        621.19        603.71        13.98 o                         
 -10   1  14       4154.60       4210.54        27.35 o                         
  -9   1  14       1165.42       1206.12        12.11 o                         
  -8   1  14         78.73         82.40         3.98 o                         
  -7   1  14       3206.57       3085.44        15.32 o                         
  -6   1  14       3198.44       3211.39        14.06 o                         
  -5   1  14        172.29        166.40         3.13 o                         
  -4   1  14      10335.94      10382.50        34.49 o                         
  -3   1  14       6109.52       5979.87        21.78 o                         
  -2   1  14       2469.36       2392.55        10.30 o                         
  -1   1  14       1704.22       1688.38        10.00 o                         
   0   1  14      13892.26      14060.57        45.54 o                         
   1   1  14       7119.94       7100.45        25.28 o                         
   2   1  14       1081.06       1070.11         6.67 o                         
   3   1  14      13825.93      14052.45        49.76 o                         
   4   1  14       5536.10       5482.93        23.39 o                         
   5   1  14         47.19         39.58         3.27 o                         
   6   1  14       6746.11       6639.56        30.62 o                         
   7   1  14       6666.59       6719.83        36.62 o                         
   8   1  14        437.56        464.59        14.97 o                         
 -11   2  14         47.16         50.99         7.53 o                         
 -10   2  14          0.82         16.23         5.44 o                         
  -9   2  14          2.87          9.63         4.25 o                         
  -8   2  14       1378.88       1326.83        10.19 o                         
  -7   2  14       2579.89       2482.43        13.09 o                         
  -6   2  14        717.44        670.92         6.25 o                         
  -5   2  14        421.39        428.41         4.55 o                         
  -4   2  14        189.89        183.69         3.14 o                         
  -3   2  14        306.22        304.30         3.82 o                         
  -2   2  14        211.57        217.97         3.26 o                         
  -1   2  14        310.09        360.84         4.50 o                         
   0   2  14         87.74         93.94         2.31 o                         
   1   2  14        746.10        808.08         5.73 o                         
   2   2  14        469.10        476.87         4.83 o                         
   3   2  14         32.92         37.99         2.63 o                         
   4   2  14        512.31        489.35         6.18 o                         
   5   2  14        365.08        357.63         6.81 o                         
   6   2  14        180.77        180.21         5.92 o                         
   7   2  14        110.73        110.49         6.45 o                         
   8   2  14         18.77         29.89         7.68 o                         
 -11   3  14        261.25        221.65         9.82 o                         
 -10   3  14       6006.26       5950.88        34.68 o                         
  -9   3  14       4844.85       4963.50        27.98 o                         
  -8   3  14         80.57         85.45         3.80 o                         
  -7   3  14      14886.03      14948.14        57.51 o                         
  -6   3  14      15326.02      15596.17        54.56 o                         
  -5   3  14        699.50        732.81         6.13 o                         
  -4   3  14       6771.34       6670.61        24.20 o                         
  -3   3  14      20578.27      20847.47        67.66 o                         
  -2   3  14       2442.66       2346.22        10.66 o                         
  -1   3  14       6640.48       6726.28        24.96 o                         
   0   3  14      11264.19      11402.11        38.92 o                         
   1   3  14       9362.71       9391.20        33.36 o                         
   2   3  14        637.69        621.19         5.51 o                         
   3   3  14      11280.48      11361.06        41.97 o                         
   4   3  14      10857.18      10908.62        43.97 o                         
   5   3  14        304.04        280.87         5.87 o                         
   6   3  14       3798.64       3716.26        22.11 o                         
   7   3  14       5175.20       5204.97        32.67 o                         
   8   3  14        777.26        799.11        16.01 o                         
 -11   4  14       6292.15       6431.64        47.97 o                         
 -10   4  14       1764.72       1800.09        20.01 o                         
  -9   4  14       2404.72       2320.57        17.15 o                         
  -8   4  14      11705.59      11703.72        47.36 o                         
  -7   4  14       4172.49       4297.68        18.71 o                         
  -6   4  14       1093.89       1093.25        11.41 o                         
  -5   4  14      25587.07      25994.57        84.77 o                         
  -4   4  14       8313.56       8440.49        29.52 o                         
  -3   4  14       2134.28       2122.33        10.19 o                         
  -2   4  14      13363.32      13504.88        46.66 o                         
  -1   4  14      16557.62      16774.89        56.09 o                         
   0   4  14          8.83         15.22         1.89 o                         
   1   4  14       8615.23       8840.54        31.04 o                         
   2   4  14       8371.63       8220.01        29.80 o                         
   3   4  14       4219.10       4050.29        17.91 o                         
   4   4  14       1716.00       1704.96        11.21 o                         
   5   4  14       7507.47       7471.39        32.55 o                         
   6   4  14       1514.69       1437.22        12.89 o                         
   7   4  14        289.19        303.23         8.78 o                         
   8   4  14       6592.92       6615.07        46.05 o                         
 -10   5  14       1881.33       1811.71        18.50 o                         
  -9   5  14        519.82        523.89         9.91 o                         
  -8   5  14         12.49         22.49         4.02 o                         
  -7   5  14       3244.27       3122.44        14.94 o                         
  -6   5  14       1994.52       2024.84        11.67 o                         
  -5   5  14        240.41        234.51         4.13 o                         
  -4   5  14         11.92         24.76         2.26 o                         
  -3   5  14        439.14        447.17         4.81 o                         
  -2   5  14        938.83        931.79         6.09 o                         
  -1   5  14        561.14        577.59         4.84 o                         
   0   5  14       1638.36       1541.78         7.76 o                         
   1   5  14         75.28         69.75         2.26 o                         
   2   5  14        159.30        174.01         3.41 o                         
   3   5  14       2241.02       2218.05        11.93 o                         
   4   5  14         14.97         19.28         3.08 o                         
   5   5  14        681.77        652.66         8.53 o                         
   6   5  14        402.63        398.09         9.14 o                         
   7   5  14        202.09        222.58         8.14 o                         
   8   5  14         17.62         24.64        11.04 o                         
 -10   6  14        469.38        435.19        10.92 o                         
  -9   6  14       1464.27       1520.43        16.37 o                         
  -8   6  14       1530.21       1516.02        13.24 o                         
  -7   6  14       1526.41       1530.66        10.65 o                         
  -6   6  14         85.94        116.22         3.76 o                         
  -5   6  14       6359.17       6281.39        27.13 o                         
  -4   6  14       1739.66       1672.84         9.52 o                         
  -3   6  14       1933.59       1897.92         9.74 o                         
  -2   6  14       2112.76       2103.69        10.18 o                         
  -1   6  14       3608.46       3382.04        14.97 o                         
   0   6  14        121.51        141.13         3.50 o                         
   1   6  14        787.18        780.05         6.76 o                         
   2   6  14       3975.20       3900.80        19.40 o                         
   3   6  14        256.28        244.89         4.75 o                         
   4   6  14       1877.86       1756.75        11.52 o                         
   5   6  14       2211.27       2200.26        14.51 o                         
   6   6  14        892.24        858.11        12.20 o                         
   7   6  14        185.82        202.82         8.71 o                         
 -10   7  14       6816.27       6875.64        55.75 o                         
  -9   7  14       9662.50       9696.96        54.77 o                         
  -8   7  14         20.14         29.66         4.56 o                         
  -7   7  14      10826.17      10940.09        46.07 o                         
  -6   7  14      14839.32      15101.29        57.52 o                         
  -5   7  14        606.23        599.91         7.72 o                         
  -4   7  14       7462.99       7448.06        29.13 o                         
  -3   7  14      18912.05      18980.35        66.69 o                         
  -2   7  14       2180.43       2183.11        11.84 o                         
  -1   7  14        888.44        893.94         7.95 o                         
   0   7  14      10030.49      10233.87        44.43 o                         
   1   7  14       6537.05       6583.30        30.32 o                         
   2   7  14        418.86        423.64         6.82 o                         
   3   7  14      11221.96      11433.89        49.12 o                         
   4   7  14       7588.44       7507.15        36.21 o                         
   5   7  14         43.36         59.45         4.50 o                         
   6   7  14       5391.96       5477.02        31.77 o                         
   7   7  14       9917.13      10108.62        62.78 o                         
  -9   8  14       2006.75       1973.04        20.90 o                         
  -8   8  14       5925.91       6089.29        36.37 o                         
  -7   8  14        361.69        356.70         7.55 o                         
  -6   8  14       3192.30       3090.32        17.49 o                         
  -5   8  14       8831.29       8670.59        36.49 o                         
  -4   8  14       4081.36       4017.01        18.82 o                         
  -3   8  14       2570.33       2462.28        12.76 o                         
  -2   8  14      12902.26      12908.40        51.17 o                         
  -1   8  14       8294.67       8289.85        36.68 o                         
   0   8  14        368.99        357.63         7.00 o                         
   1   8  14       2478.59       2463.57        16.80 o                         
   2   8  14       8238.12       8137.71        35.62 o                         
   3   8  14       1527.18       1492.12        11.72 o                         
   4   8  14        785.28        784.09        10.59 o                         
   5   8  14       8408.49       8419.74        53.95 o                         
   6   8  14       2963.40       2969.36        25.02 o                         
   7   8  14        546.04        511.74        15.14 o                         
  -9   9  14          0.87          0.89         9.50 o                         
  -8   9  14        102.07        119.95         7.51 o                         
  -7   9  14        364.18        379.21         8.82 o                         
  -6   9  14        900.11        861.37        10.79 o                         
  -5   9  14        317.31        306.10         6.52 o                         
  -4   9  14        337.27        341.94         5.63 o                         
  -3   9  14         16.91         30.18         3.33 o                         
  -2   9  14        152.33        146.22         4.38 o                         
  -1   9  14         37.86         45.61         4.18 o                         
   0   9  14       1062.33       1076.59        11.11 o                         
   1   9  14        130.34        120.32         5.16 o                         
   2   9  14        209.06        228.39         6.57 o                         
   3   9  14       1667.30       1615.39        13.76 o                         
   4   9  14        394.04        412.93         9.23 o                         
   5   9  14         32.56         35.71         8.20 o                         
   6   9  14        115.40        134.51         8.04 o                         
  -8  10  14       5789.69       5825.69        39.75 o                         
  -7  10  14       1153.79       1116.54        15.37 o                         
  -6  10  14       1298.91       1251.55        13.38 o                         
  -5  10  14       6799.72       6829.49        33.60 o                         
  -4  10  14       2955.54       2894.90        16.42 o                         
  -3  10  14         54.00         54.51         3.63 o                         
  -2  10  14      10937.67      11036.67        46.31 o                         
  -1  10  14       7725.79       7843.46        37.01 o                         
   0  10  14          6.37         18.83         4.43 o                         
   1  10  14       7985.78       8010.85        40.35 o                         
   2  10  14      13855.02      13913.41        67.73 o                         
   3  10  14       2042.69       1979.79        17.94 o                         
   4  10  14       2254.97       2262.07        20.18 o                         
   5  10  14       7727.80       7899.36        53.36 o                         
  -7  11  14       5825.14       5764.91        39.95 o                         
  -6  11  14       9021.04       9145.68        49.96 o                         
  -5  11  14       2098.43       2104.58        16.07 o                         
  -4  11  14       3396.77       3327.60        20.08 o                         
  -3  11  14       8836.80       9096.50        44.78 o                         
  -2  11  14        399.29        373.31         7.54 o                         
  -1  11  14       2195.45       2171.80        17.82 o                         
   0  11  14       6369.91       6435.59        35.74 o                         
   1  11  14       2996.55       2981.86        21.97 o                         
   2  11  14       1062.53       1075.28        15.12 o                         
   3  11  14       6407.02       6362.34        41.70 o                         
   4  11  14       4635.47       4689.37        37.16 o                         
   5  11  14        377.77        363.17        14.50 o                         
  -7  12  14        221.23        258.74        50.19 o                         
  -6  12  14        435.21        444.75        12.02 o                         
  -5  12  14       1200.37       1193.49        14.52 o                         
  -4  12  14       1341.08       1270.61        14.33 o                         
  -3  12  14        306.73        309.87         8.72 o                         
  -2  12  14       1539.12       1497.69        14.67 o                         
  -1  12  14        715.86        686.07        12.57 o                         
   0  12  14        104.15         99.18         6.78 o                         
   1  12  14       1537.77       1534.54        19.26 o                         
   2  12  14       1417.83       1397.45        18.25 o                         
   3  12  14         36.20         41.28         8.06 o                         
   4  12  14        139.18        141.20        11.85 o                         
  -5  13  14          4.17         14.51         8.42 o                         
  -4  13  14        136.43        152.68         8.01 o                         
  -3  13  14       2047.38       2057.76        20.39 o                         
  -2  13  14        420.68        415.92        12.63 o                         
  -1  13  14        287.22        307.75        10.91 o                         
   0  13  14        871.64        871.29        16.12 o                         
   1  13  14        364.05        339.93        11.37 o                         
   2  13  14        331.66        340.92        12.11 o                         
   3  13  14       1341.38       1348.05        28.23 o                         
  -4  14  14       2221.28       2164.72       115.99 o                         
  -3  14  14         33.80         26.89        11.47 o                         
  -2  14  14       4803.12       4877.77        42.99 o                         
  -1  14  14       7891.81       8178.65        58.14 o                         
   0  14  14        259.92        239.13        11.36 o                         
   1  14  14       3345.20       3415.45        39.46 o                         
 -11   1  15       1677.16       1649.26        23.63 o                         
 -10   1  15       4656.39       4682.21        30.58 o                         
  -9   1  15        858.81        880.32        11.08 o                         
  -8   1  15       2363.57       2332.51        13.97 o                         
  -7   1  15      11682.09      11684.03        43.83 o                         
  -6   1  15       6669.76       6551.22        24.80 o                         
  -5   1  15        417.29        407.71         4.71 o                         
  -4   1  15      13172.10      13266.86        43.60 o                         
  -3   1  15      10099.44      10259.87        35.23 o                         
  -2   1  15         27.71         45.78         2.05 o                         
  -1   1  15       8619.25       8759.34        30.43 o                         
   0   1  15      12475.74      12373.64        41.68 o                         
   1   1  15         70.10         88.96         2.55 o                         
   2   1  15       4728.56       4622.02        18.44 o                         
   3   1  15       7291.24       7299.23        28.52 o                         
   4   1  15       2219.49       2168.92        12.90 o                         
   5   1  15       2109.67       2109.19        13.25 o                         
   6   1  15       6505.26       6566.49        33.45 o                         
   7   1  15        423.86        418.74        10.61 o                         
   8   1  15        491.25        459.80        13.29 o                         
 -11   2  15       1378.45       1454.24        27.50 o                         
 -10   2  15       2076.82       2020.20        19.07 o                         
  -9   2  15       5224.98       5237.82        29.10 o                         
  -8   2  15       5664.83       5601.85        25.46 o                         
  -7   2  15        190.76        200.81         4.37 o                         
  -6   2  15      12557.51      12588.72        43.99 o                         
  -5   2  15      12953.24      13170.19        43.73 o                         
  -4   2  15         99.13         98.47         2.59 o                         
  -3   2  15      16002.87      16289.24        53.34 o                         
  -2   2  15      14535.71      14462.48        47.37 o                         
  -1   2  15        902.33        786.96         5.32 o                         
   0   2  15       2769.57       2745.67        11.94 o                         
   1   2  15      23968.64      24091.77        78.04 o                         
   2   2  15       9061.58       9000.16        32.82 o                         
   3   2  15      10506.42      10462.79        41.36 o                         
   4   2  15      16573.79      16859.50        67.18 o                         
   5   2  15       3651.98       3633.02        19.72 o                         
   6   2  15       1254.96       1238.76        12.99 o                         
   7   2  15       8073.40       8154.77        47.66 o                         
   8   2  15       3406.67       3341.72        30.86 o                         
 -11   3  15        827.42        738.57        24.01 o                         
 -10   3  15       2775.18       2678.51        21.69 o                         
  -9   3  15        262.62        256.88         7.05 o                         
  -8   3  15       3101.22       3030.05        17.37 o                         
  -7   3  15       1610.02       1612.52        10.87 o                         
  -6   3  15       4099.24       3894.60        17.08 o                         
  -5   3  15        459.97        436.75         5.13 o                         
  -4   3  15       4564.71       4464.38        17.65 o                         
  -3   3  15        784.66        724.23         5.45 o                         
  -2   3  15          8.02         19.23         2.06 o                         
  -1   3  15       3365.94       3273.89        14.16 o                         
   0   3  15       4580.33       4430.14        17.30 o                         
   1   3  15        419.17        452.75         4.81 o                         
   2   3  15       7278.17       7119.53        27.32 o                         
   3   3  15       3141.91       3052.89        15.82 o                         
   4   3  15         38.40         53.78         3.88 o                         
   5   3  15       2475.62       2458.42        15.59 o                         
   6   3  15       1700.08       1652.75        15.31 o                         
   7   3  15        884.34        870.31        15.10 o                         
   8   3  15        926.06        934.74        21.63 o                         
 -10   4  15        136.41        141.15         7.44 o                         
  -9   4  15        416.52        436.85         9.35 o                         
  -8   4  15       1197.07       1222.53        11.39 o                         
  -7   4  15        237.75        241.09         4.70 o                         
  -6   4  15       2091.31       2084.30        11.95 o                         
  -5   4  15       1200.67       1210.35         7.98 o                         
  -4   4  15         46.17         46.44         2.35 o                         
  -3   4  15       2178.43       2261.37        11.07 o                         
  -2   4  15       7790.75       7696.40        28.18 o                         
  -1   4  15         42.95         42.04         2.16 o                         
   0   4  15        810.56        834.74         5.82 o                         
   1   4  15       4154.59       4062.70        16.17 o                         
   2   4  15       1403.47       1299.89         8.21 o                         
   3   4  15         93.50         95.10         3.49 o                         
   4   4  15       2500.36       2499.14        14.32 o                         
   5   4  15       1573.45       1486.00        12.85 o                         
   6   4  15         40.79         29.30         4.70 o                         
   7   4  15        738.66        749.35        15.17 o                         
   8   4  15       2188.83       2000.78       108.18 o                         
 -10   5  15       4552.35       4628.19        30.93 o                         
  -9   5  15          7.98         12.82         5.29 o                         
  -8   5  15       3856.49       3800.63        22.24 o                         
  -7   5  15       8914.60       8988.58        35.05 o                         
  -6   5  15       4954.72       4908.26        21.24 o                         
  -5   5  15       3166.63       3231.67        15.95 o                         
  -4   5  15      20677.79      21119.06        75.40 o                         
  -3   5  15       2398.77       2357.32        11.77 o                         
  -2   5  15       1485.92       1513.44         8.55 o                         
  -1   5  15      14823.25      15094.71        52.38 o                         
   0   5  15       9581.79       9528.36        32.85 o                         
   1   5  15          2.13         12.93         2.10 o                         
   2   5  15      11390.78      11468.61        41.25 o                         
   3   5  15      23488.94      23554.96        87.46 o                         
   4   5  15        311.61        339.23         6.04 o                         
   5   5  15       8043.60       8041.52        38.62 o                         
   6   5  15       5055.58       5107.97        32.10 o                         
   7   5  15       1258.07       1296.46        18.11 o                         
 -10   6  15        910.74        890.48        17.57 o                         
  -9   6  15       7209.52       7214.19        40.92 o                         
  -8   6  15       2216.35       2160.46        17.17 o                         
  -7   6  15       1679.93       1576.08        12.88 o                         
  -6   6  15      12390.55      12284.66        46.98 o                         
  -5   6  15       3791.32       3751.76        18.72 o                         
  -4   6  15        482.85        476.26         6.00 o                         
  -3   6  15       5959.85       5910.94        23.89 o                         
  -2   6  15      23427.84      23783.39        81.84 o                         
  -1   6  15       2544.94       2540.83        13.28 o                         
   0   6  15       7917.00       7917.13        33.66 o                         
   1   6  15      13135.87      13175.43        52.28 o                         
   2   6  15       3323.90       3310.52        17.75 o                         
   3   6  15        860.36        888.16         7.29 o                         
   4   6  15       7304.57       7276.74        32.62 o                         
   5   6  15       5019.83       5055.88        29.35 o                         
   6   6  15         86.97         95.43         6.42 o                         
   7   6  15       5575.80       5673.88        40.02 o                         
  -9   7  15          5.63         25.94         6.43 o                         
  -8   7  15        466.26        447.19        10.08 o                         
  -7   7  15        720.40        730.15        10.01 o                         
  -6   7  15        178.96        178.08         4.83 o                         
  -5   7  15        302.09        289.03         5.60 o                         
  -4   7  15        735.28        695.75         7.10 o                         
  -3   7  15          4.21         10.15         2.61 o                         
  -2   7  15       1377.75       1323.18         9.13 o                         
  -1   7  15        589.55        556.25         6.92 o                         
   0   7  15          4.70          8.88         3.23 o                         
   1   7  15         46.04         51.84         3.75 o                         
   2   7  15        720.49        652.53         8.39 o                         
   3   7  15       1486.73       1415.55        11.42 o                         
   4   7  15         73.55         75.90         4.84 o                         
   5   7  15        196.42        213.80         6.24 o                         
   6   7  15         99.43        113.79         7.31 o                         
   7   7  15        396.89        395.52        14.01 o                         
  -9   8  15       2211.60       2189.77        22.87 o                         
  -8   8  15       2422.85       2419.37        20.51 o                         
  -7   8  15         52.07         53.31         5.08 o                         
  -6   8  15       4244.64       4199.11        23.53 o                         
  -5   8  15       9334.33       9215.29        38.88 o                         
  -4   8  15          1.49          7.94         2.90 o                         
  -3   8  15       9662.67       9694.53        37.36 o                         
  -2   8  15       8853.15       8728.28        38.07 o                         
  -1   8  15       1961.57       1904.61        13.04 o                         
   0   8  15       3449.58       3419.95        18.97 o                         
   1   8  15       5110.80       5172.27        27.77 o                         
   2   8  15       1073.22       1050.75         9.99 o                         
   3   8  15        323.52        336.56         8.07 o                         
   4   8  15       4962.78       5008.07        29.57 o                         
   5   8  15        942.97        933.39        13.30 o                         
   6   8  15        506.26        522.30        15.63 o                         
  -9   9  15        145.87        120.45        47.96 o                         
  -8   9  15       2131.92       2222.97        21.72 o                         
  -7   9  15       9748.14       9835.12        53.07 o                         
  -6   9  15       1601.80       1503.00        13.74 o                         
  -5   9  15       2686.00       2724.62        17.39 o                         
  -4   9  15       8954.16       9031.71        36.26 o                         
  -3   9  15       5466.60       5373.97        24.97 o                         
  -2   9  15       2177.90       2142.10        14.42 o                         
  -1   9  15      18620.34      18900.14        81.03 o                         
   0   9  15       5850.11       5772.18        30.23 o                         
   1   9  15       1323.16       1298.97        12.46 o                         
   2   9  15      14025.37      14094.17        70.65 o                         
   3   9  15       5660.01       5689.57        32.19 o                         
   4   9  15         55.63         58.10         6.47 o                         
   5   9  15       5314.92       5443.37        41.66 o                         
   6   9  15       8340.80       8609.17        64.64 o                         
  -8  10  15       1524.44       1474.14        23.32 o                         
  -7  10  15         93.27        108.60         7.66 o                         
  -6  10  15        734.26        689.47        12.15 o                         
  -5  10  15       4789.50       4715.08        27.00 o                         
  -4  10  15        454.04        425.99         7.04 o                         
  -3  10  15       1503.14       1496.22        11.79 o                         
  -2  10  15       4349.66       4347.73        23.94 o                         
  -1  10  15       1910.08       1848.74        15.23 o                         
   0  10  15        489.50        522.13         9.90 o                         
   1  10  15       5656.82       5669.90        33.02 o                         
   2  10  15        492.02        507.08        13.14 o                         
   3  10  15        248.70        265.16         8.68 o                         
   4  10  15       2254.77       2275.11        23.90 o                         
   5  10  15       1176.49       1185.30        21.71 o                         
  -7  11  15       1127.64       1132.23        18.22 o                         
  -6  11  15        291.01        304.12         9.23 o                         
  -5  11  15        677.31        686.75        11.24 o                         
  -4  11  15        953.15        918.04        13.46 o                         
  -3  11  15         21.75         20.72         4.81 o                         
  -2  11  15        579.41        526.38         9.60 o                         
  -1  11  15        373.70        366.37         9.84 o                         
   0  11  15        107.02        117.66         6.68 o                         
   1  11  15         24.15         36.07         6.10 o                         
   2  11  15       1294.00       1270.30        17.67 o                         
   3  11  15        885.17        847.54        16.55 o                         
   4  11  15          0.42          0.00         9.22 o                         
  -6  12  15       5434.92       5456.10        40.34 o                         
  -5  12  15       5813.87       5794.27        39.61 o                         
  -4  12  15        320.14        337.65         9.97 o                         
  -3  12  15       7663.92       7717.11        44.65 o                         
  -2  12  15       8886.41       9021.73        50.93 o                         
  -1  12  15        985.22        934.82        15.38 o                         
   0  12  15       2268.57       2199.62        22.62 o                         
   1  12  15       7501.81       7643.54        52.53 o                         
   2  12  15       2261.90       2335.73        24.98 o                         
   3  12  15       1300.10       1306.12        23.62 o                         
  -5  13  15       1195.15       1163.34        21.91 o                         
  -4  13  15       4540.98       4582.10        42.07 o                         
  -3  13  15       4929.25       5059.53        41.71 o                         
  -2  13  15        241.90        231.36        10.80 o                         
  -1  13  15       9655.01       9860.34        62.66 o                         
   0  13  15       5796.39       5900.63        43.53 o                         
   1  13  15        154.39        159.64        10.43 o                         
   2  13  15       5664.97       5680.82        51.96 o                         
  -2  14  15        873.51        886.02        50.30 o                         
  -1  14  15         30.57         45.14        17.46 o                         
 -11   0  16       1001.44        990.43        44.97 o                         
 -10   0  16      10859.85      11039.05        87.19 o                         
  -9   0  16       9160.58       9400.39        73.44 o                         
  -8   0  16         51.60         86.88         6.63 o                         
  -7   0  16       8524.71       8502.41        46.51 o                         
  -6   0  16      25873.69      26444.33       125.90 o                         
  -5   0  16       1459.10       1425.76        12.83 o                         
  -4   0  16      27420.85      28144.31       128.11 o                         
  -3   0  16      39574.46      40959.88       183.76 o                         
  -2   0  16       5494.32       5506.71        29.29 o                         
  -1   0  16       6650.94       6750.81        33.62 o                         
   0   0  16      22898.04      23721.14       105.58 o                         
   1   0  16      10195.51      10079.12        48.88 o                         
   2   0  16         10.29         23.87         3.79 o                         
   3   0  16      10053.27      10173.68        57.24 o                         
   4   0  16      13246.74      13415.71        75.61 o                         
   5   0  16          1.58         28.28         5.87 o                         
   7   0  16       7718.92       7602.68        81.80 o                         
   8   0  16       1102.56       1071.77        94.80 o                         
 -11   1  16       4574.04       4470.24       145.05 o                         
 -10   1  16        677.77        723.54        16.30 o                         
  -9   1  16       1203.67       1201.42        13.66 o                         
  -8   1  16       8571.52       8592.89        38.29 o                         
  -7   1  16       4322.40       4289.37        19.50 o                         
  -6   1  16       2909.48       2884.17        13.92 o                         
  -5   1  16       8095.04       8095.50        30.49 o                         
  -4   1  16       3682.70       3621.82        15.11 o                         
  -3   1  16       2227.00       2167.03        10.20 o                         
  -2   1  16      11852.54      11977.34        39.73 o                         
  -1   1  16       8105.43       8232.54        28.82 o                         
   0   1  16        517.14        529.57         4.94 o                         
   1   1  16       3517.79       3472.36        14.86 o                         
   2   1  16       5055.64       4994.06        20.49 o                         
   3   1  16       1087.58       1042.87         8.27 o                         
   4   1  16        655.47        666.39         7.67 o                         
   5   1  16       4359.33       4303.43        22.67 o                         
   6   1  16        785.17        750.44        12.63 o                         
   7   1  16        773.86        745.77        16.68 o                         
 -10   2  16          9.63         19.10         6.69 o                         
  -9   2  16         98.78         84.34         5.72 o                         
  -8   2  16         72.04         67.49         4.55 o                         
  -7   2  16        243.79        255.86         5.05 o                         
  -6   2  16         41.14         45.73         3.02 o                         
  -5   2  16         78.95         84.44         3.09 o                         
  -4   2  16       1238.98       1260.06         8.02 o                         
  -3   2  16        534.34        521.62         5.14 o                         
  -2   2  16         49.13         59.79         2.29 o                         
  -1   2  16        370.51        348.07         4.07 o                         
   0   2  16         89.37         90.56         2.63 o                         
   1   2  16        621.64        673.88         6.29 o                         
   2   2  16          3.58          8.46         2.56 o                         
   3   2  16       1787.94       1781.39        11.50 o                         
   4   2  16       1110.84       1038.55         9.54 o                         
   5   2  16         24.34         32.34         4.32 o                         
   6   2  16        546.60        569.30        11.24 o                         
   7   2  16         45.39         44.20         7.20 o                         
 -10   3  16        321.99        316.07         9.29 o                         
  -9   3  16       1762.38       1781.96        15.59 o                         
  -8   3  16       8107.33       8130.24        36.62 o                         
  -7   3  16       2794.44       2701.62        14.32 o                         
  -6   3  16        544.23        533.78         6.63 o                         
  -5   3  16       7987.75       7908.82        30.45 o                         
  -4   3  16       6129.87       6207.46        23.45 o                         
  -3   3  16        175.58        190.15         3.65 o                         
  -2   3  16       8481.68       8286.27        30.10 o                         
  -1   3  16       6068.39       6175.51        23.92 o                         
   0   3  16        349.49        381.81         4.69 o                         
   1   3  16       3189.89       3202.09        14.68 o                         
   2   3  16      16227.78      16346.63        60.74 o                         
   3   3  16       3531.87       3561.00        17.85 o                         
   4   3  16        931.83        954.26         9.39 o                         
   5   3  16       7876.18       7969.96        39.02 o                         
   6   3  16       3899.39       3940.76        25.99 o                         
   7   3  16        283.04        289.67        10.07 o                         
 -10   4  16       3898.25       3953.62        28.85 o                         
  -9   4  16       5705.40       5758.63        32.62 o                         
  -8   4  16        167.97        164.50         5.56 o                         
  -7   4  16       7370.14       7382.97        30.17 o                         
  -6   4  16      10247.75      10221.61        39.25 o                         
  -5   4  16       1198.66       1161.64         8.40 o                         
  -4   4  16       7994.35       7812.57        31.30 o                         
  -3   4  16      11290.26      11269.88        41.22 o                         
  -2   4  16       3453.90       3365.80        14.96 o                         
  -1   4  16       2771.72       2673.97        12.47 o                         
   0   4  16       7614.80       7690.02        28.30 o                         
   1   4  16       2340.14       2376.54        12.23 o                         
   2   4  16         21.69         40.54         3.14 o                         
   3   4  16       7620.84       7569.51        32.32 o                         
   4   4  16       9029.70       9070.54        39.28 o                         
   5   4  16         29.70         30.12         4.50 o                         
   6   4  16       2960.27       2979.91        23.32 o                         
   7   4  16       8128.04       8169.01        56.66 o                         
 -10   5  16        104.98         99.22         8.41 o                         
  -9   5  16        127.21        123.95         7.81 o                         
  -8   5  16        198.20        206.95         6.19 o                         
  -7   5  16        137.51        140.75         4.79 o                         
  -6   5  16       1578.74       1518.26        10.61 o                         
  -5   5  16         85.41        104.76         3.87 o                         
  -4   5  16         16.08         25.16         2.71 o                         
  -3   5  16        218.61        185.26         4.14 o                         
  -2   5  16        735.56        710.22         6.43 o                         
  -1   5  16         20.45         36.63         2.62 o                         
   0   5  16        242.89        228.24         3.89 o                         
   1   5  16         86.04         93.25         2.92 o                         
   2   5  16       1418.67       1426.20         8.94 o                         
   3   5  16        589.24        539.14         7.08 o                         
   4   5  16        574.05        576.08         8.57 o                         
   5   5  16        416.32        411.63         8.66 o                         
   6   5  16        160.19        170.07         8.02 o                         
   7   5  16        248.83        260.97        11.62 o                         
 -10   6  16       3227.00       3306.16        54.20 o                         
  -9   6  16       2323.48       2305.85        21.01 o                         
  -8   6  16         38.53         32.99         5.04 o                         
  -7   6  16       1167.32       1134.05        11.96 o                         
  -6   6  16       3506.64       3470.62        17.94 o                         
  -5   6  16        488.90        470.88         6.64 o                         
  -4   6  16       3420.74       3312.36        17.48 o                         
  -3   6  16       5789.47       5701.48        25.12 o                         
  -2   6  16        357.07        341.41         5.19 o                         
  -1   6  16        632.88        643.79         6.08 o                         
   0   6  16       4375.57       4323.76        20.44 o                         
   1   6  16       1350.71       1312.37        10.00 o                         
   2   6  16        457.76        477.83         6.75 o                         
   3   6  16       4571.35       4543.46        21.90 o                         
   4   6  16       1208.21       1179.62        10.92 o                         
   5   6  16        152.57        169.31         6.38 o                         
   6   6  16       2992.74       3026.81        25.39 o                         
   7   6  16       2142.73       1905.98       102.60 o                         
  -9   7  16       4071.43       4093.38        30.85 o                         
  -8   7  16       8823.17       8876.73        49.89 o                         
  -7   7  16       3506.85       3571.05        21.82 o                         
  -6   7  16        939.24        874.33        10.18 o                         
  -5   7  16      14106.93      14236.28        53.59 o                         
  -4   7  16       5610.73       5611.79        23.91 o                         
  -3   7  16       2076.43       2015.13        11.35 o                         
  -2   7  16      17547.20      17895.42        75.08 o                         
  -1   7  16      13556.06      13670.71        57.57 o                         
   0   7  16        100.20        100.06         3.92 o                         
   1   7  16      10107.76      10197.05        45.22 o                         
   2   7  16      15241.17      15560.01        62.42 o                         
   3   7  16       2473.41       2404.22        16.95 o                         
   4   7  16       3916.42       3973.28        24.77 o                         
   5   7  16       9434.01       9538.33        53.85 o                         
   6   7  16       3214.80       3248.29        28.31 o                         
  -9   8  16       2782.35       2795.57        35.71 o                         
  -8   8  16          0.08          3.55         6.34 o                         
  -7   8  16       4019.49       3993.69        25.92 o                         
  -6   8  16       3230.97       3199.88        19.13 o                         
  -5   8  16         12.44         17.31         3.73 o                         
  -4   8  16       3171.01       3058.69        15.50 o                         
  -3   8  16       5514.27       5426.52        23.08 o                         
  -2   8  16       1849.22       1806.97        11.86 o                         
  -1   8  16        850.33        828.65         8.73 o                         
   0   8  16       8973.06       9074.90        40.44 o                         
   1   8  16       2403.58       2353.46        16.06 o                         
   2   8  16       1500.61       1510.72        12.98 o                         
   3   8  16       2674.82       2606.22        18.94 o                         
   4   8  16       1455.02       1448.25        16.70 o                         
   5   8  16          1.35         10.31         6.36 o                         
   6   8  16       3880.67       3834.40        36.42 o                         
  -8   9  16        201.20        201.44         9.10 o                         
  -7   9  16         91.56         78.61         6.77 o                         
  -6   9  16         54.13         59.15         5.48 o                         
  -5   9  16        250.25        259.15         6.69 o                         
  -4   9  16        195.45        176.42         4.75 o                         
  -3   9  16         11.25         13.26         3.67 o                         
  -2   9  16          3.60          7.19         4.16 o                         
  -1   9  16         17.40         22.88         4.08 o                         
   0   9  16        149.46        159.41         5.99 o                         
   1   9  16          0.64          2.75         5.06 o                         
   2   9  16         74.45         74.28         6.01 o                         
   3   9  16        740.03        731.96        11.81 o                         
   4   9  16         24.11         27.31         7.24 o                         
   5   9  16         10.00         20.20         9.91 o                         
  -8  10  16        559.34        577.71        71.38 o                         
  -7  10  16       5254.77       5149.04        37.21 o                         
  -6  10  16       5047.98       4965.20        32.73 o                         
  -5  10  16        654.12        660.53        11.37 o                         
  -4  10  16       2328.81       2295.74        17.17 o                         
  -3  10  16       4589.28       4626.62        28.45 o                         
  -2  10  16       2379.70       2366.63        16.71 o                         
  -1  10  16        163.09        157.94         6.53 o                         
   0  10  16       3978.11       4125.11        27.00 o                         
   1  10  16       3236.42       3235.15        24.04 o                         
   2  10  16       1205.04       1199.63        15.71 o                         
   3  10  16       3316.89       3253.60        27.63 o                         
   4  10  16       3589.12       3622.80        34.69 o                         
  -7  11  16       1937.26       1947.26        27.36 o                         
  -6  11  16       1630.11       1587.20        19.19 o                         
  -5  11  16       7767.98       7746.26        45.09 o                         
  -4  11  16       5976.84       5983.45        35.40 o                         
  -3  11  16         81.39         65.88         6.29 o                         
  -2  11  16       6457.89       6469.09        36.94 o                         
  -1  11  16       5794.27       5887.51        39.75 o                         
   0  11  16        142.96        156.33         7.90 o                         
   1  11  16       6188.47       6223.40        40.63 o                         
   2  11  16       8617.89       8745.51        55.11 o                         
   3  11  16       1002.36       1000.36        19.47 o                         
   4  11  16       1164.85       1189.36        32.19 o                         
  -6  12  16       1523.37       1572.52       100.37 o                         
  -5  12  16          6.97          0.00         8.47 o                         
  -4  12  16        907.06        878.03        15.91 o                         
  -3  12  16       1777.33       1726.16        20.19 o                         
  -2  12  16        152.17        149.57         8.83 o                         
  -1  12  16        172.20        183.20         8.52 o                         
   0  12  16       1367.58       1385.91        24.07 o                         
   1  12  16        557.21        597.45        16.02 o                         
   2  12  16          2.09         26.55         9.09 o                         
  -4  13  16        929.15        911.11        23.53 o                         
  -3  13  16        102.48        117.10        11.92 o                         
  -2  13  16       2893.59       2912.41        31.12 o                         
  -1  13  16        363.26        375.52        12.92 o                         
   0  13  16         50.84         49.96        10.21 o                         
   1  13  16        215.75        194.56        13.46 o                         
 -10   1  17        517.65        540.44        14.00 o                         
  -9   1  17       3892.51       4026.71        27.69 o                         
  -8   1  17       2807.93       2877.83        19.56 o                         
  -7   1  17        168.55        161.03         4.33 o                         
  -6   1  17       5029.71       5114.76        21.40 o                         
  -5   1  17       9082.95       9044.53        34.20 o                         
  -4   1  17          3.34         12.90         2.48 o                         
  -3   1  17       9996.89      10021.47        35.33 o                         
  -2   1  17       6565.90       6611.35        24.22 o                         
  -1   1  17        624.72        590.95         5.38 o                         
   0   1  17       6576.71       6507.06        24.20 o                         
   1   1  17      12046.72      11882.75        44.47 o                         
   2   1  17        933.12        934.31         7.92 o                         
   3   1  17       1097.68       1066.58         9.38 o                         
   4   1  17       6137.94       6114.37        28.98 o                         
   5   1  17       5631.60       5605.30        29.94 o                         
   6   1  17        296.64        339.22        11.55 o                         
   7   1  17       4885.18       4900.69        41.88 o                         
 -10   2  17       4469.24       4516.92        35.53 o                         
  -9   2  17         25.24         31.66         5.69 o                         
  -8   2  17       5666.31       5586.39        31.17 o                         
  -7   2  17      14470.64      14611.39        55.71 o                         
  -6   2  17       3087.04       3017.24        14.12 o                         
  -5   2  17       3135.01       3065.34        14.62 o                         
  -4   2  17      20617.77      21229.07        72.08 o                         
  -3   2  17      12772.34      12637.40        44.54 o                         
  -2   2  17       1359.57       1350.42         8.14 o                         
  -1   2  17      12634.32      12704.60        42.82 o                         
   0   2  17      12530.07      12478.59        44.67 o                         
   1   2  17          0.16          9.76         2.65 o                         
   2   2  17      12490.07      12491.41        48.86 o                         
   3   2  17      12124.40      12229.87        46.62 o                         
   4   2  17       1178.81       1169.30        11.23 o                         
   5   2  17       4740.85       4711.59        26.36 o                         
   6   2  17      10965.38      11283.75        65.54 o                         
   7   2  17       1720.40       1668.81        22.71 o                         
 -10   3  17       1200.90       1171.58        17.00 o                         
  -9   3  17       1833.03       1763.16        17.88 o                         
  -8   3  17         18.42         32.90         4.73 o                         
  -7   3  17        186.10        168.58         4.75 o                         
  -6   3  17        867.42        857.33         7.97 o                         
  -5   3  17       6000.11       5994.65        24.76 o                         
  -4   3  17        110.36        116.90         3.14 o                         
  -3   3  17       3171.10       3084.83        14.81 o                         
  -2   3  17       8263.20       8129.98        31.44 o                         
  -1   3  17          9.54          8.37         2.54 o                         
   0   3  17       3734.97       3551.04        16.36 o                         
   1   3  17       1969.84       1934.52        11.03 o                         
   2   3  17       1501.71       1435.19        10.23 o                         
   3   3  17        129.04        132.36         4.22 o                         
   4   3  17       3574.85       3550.72        20.52 o                         
   5   3  17       1302.45       1314.73        13.93 o                         
   6   3  17         11.81         19.16         6.70 o                         
   7   3  17       1169.99       1171.11        23.14 o                         
 -10   4  17        841.66        843.52        18.38 o                         
  -9   4  17         43.07         72.31         6.57 o                         
  -8   4  17       2611.10       2539.85        17.77 o                         
  -7   4  17       2697.94       2642.89        15.95 o                         
  -6   4  17       1506.14       1468.16        10.28 o                         
  -5   4  17         74.80         90.62         3.56 o                         
  -4   4  17       8364.04       8337.90        33.85 o                         
  -3   4  17       9321.42       9151.17        35.27 o                         
  -2   4  17        438.48        450.23         5.83 o                         
  -1   4  17       8106.51       7970.03        32.90 o                         
   0   4  17        728.64        731.47         6.80 o                         
   1   4  17       1648.84       1520.64         9.77 o                         
   2   4  17       1288.44       1234.80         9.41 o                         
   3   4  17       5905.74       5773.35        26.35 o                         
   4   4  17        358.05        392.69         8.19 o                         
   5   4  17       1884.62       1910.93        16.17 o                         
   6   4  17       1152.84       1157.05        16.91 o                         
   7   4  17        441.30        476.78        16.83 o                         
 -10   5  17        227.22        244.82        15.42 o                         
  -9   5  17       7373.89       7558.63        46.93 o                         
  -8   5  17       5139.40       5184.31        31.28 o                         
  -7   5  17          8.86         21.89         4.09 o                         
  -6   5  17       7110.66       7125.64        31.46 o                         
  -5   5  17       8092.19       7933.77        31.92 o                         
  -4   5  17       1386.06       1305.25        10.37 o                         
  -3   5  17       6324.15       6292.82        27.33 o                         
  -2   5  17      16086.71      16259.90        62.65 o                         
  -1   5  17       3108.59       2963.45        14.69 o                         
   0   5  17       4930.97       4907.66        20.12 o                         
   1   5  17      14933.41      15027.25        57.10 o                         
   2   5  17       4126.89       4068.10        18.74 o                         
   3   5  17       2211.70       2191.28        13.48 o                         
   4   5  17       9915.44       9861.94        47.87 o                         
   5   5  17       1630.62       1626.44        15.26 o                         
   6   5  17        414.98        450.30        12.37 o                         
  -9   6  17        118.64        132.13         8.09 o                         
  -8   6  17       2901.71       2879.04        21.99 o                         
  -7   6  17       6972.55       6899.67        35.37 o                         
  -6   6  17       2928.63       2798.24        16.36 o                         
  -5   6  17        899.41        892.93         8.61 o                         
  -4   6  17       9705.69       9627.47        38.66 o                         
  -3   6  17       5171.65       5023.32        23.32 o                         
  -2   6  17        219.06        242.54         5.57 o                         
  -1   6  17       7107.84       7111.11        28.57 o                         
   0   6  17       4029.85       4031.04        19.41 o                         
   1   6  17        272.46        249.28         5.59 o                         
   2   6  17       7243.09       7187.48        32.19 o                         
   3   6  17       9289.60       9470.46        41.69 o                         
   4   6  17         14.44         17.49         4.66 o                         
   5   6  17       4623.59       4682.91        30.85 o                         
   6   6  17       5538.38       5549.44        40.61 o                         
  -9   7  17          6.60          5.45         8.64 o                         
  -8   7  17        646.84        648.54        13.10 o                         
  -7   7  17         49.27         55.54         5.29 o                         
  -6   7  17       2057.90       1976.16        14.60 o                         
  -5   7  17        722.89        652.60         8.77 o                         
  -4   7  17        457.67        393.38         6.11 o                         
  -3   7  17         76.64         79.87         3.55 o                         
  -2   7  17       1685.29       1612.79        10.81 o                         
  -1   7  17        392.80        379.11         6.39 o                         
   0   7  17          2.51         12.40         3.17 o                         
   1   7  17       1679.60       1665.11        15.10 o                         
   2   7  17         95.25        100.57         4.67 o                         
   3   7  17        485.19        477.87         9.31 o                         
   4   7  17         26.35         40.18         5.94 o                         
   5   7  17        176.32        178.85         8.34 o                         
   6   7  17        361.56        357.87        13.70 o                         
  -8   8  17        752.82        734.93        16.77 o                         
  -7   8  17       5242.87       5229.90        35.39 o                         
  -6   8  17        788.03        751.66        10.95 o                         
  -5   8  17       3857.25       3741.81        20.60 o                         
  -4   8  17       3167.52       3146.70        17.04 o                         
  -3   8  17        816.62        806.34         8.30 o                         
  -2   8  17        439.70        431.16         7.24 o                         
  -1   8  17       6897.13       6872.67        33.01 o                         
   0   8  17       3066.72       2999.20        18.98 o                         
   1   8  17        328.09        304.01         8.71 o                         
   2   8  17       3610.20       3662.19        23.97 o                         
   3   8  17       3486.90       3480.83        25.56 o                         
   4   8  17          7.00          1.50         6.95 o                         
   5   8  17       1312.24       1316.17        17.81 o                         
  -8   9  17       3838.89       3898.93        37.33 o                         
  -7   9  17        306.62        276.52         9.18 o                         
  -6   9  17       5347.47       5373.24        34.39 o                         
  -5   9  17       6234.28       6289.24        31.48 o                         
  -4   9  17          2.12          5.77         3.69 o                         
  -3   9  17       8985.95       9047.38        41.04 o                         
  -2   9  17       9450.25       9509.35        47.34 o                         
  -1   9  17        971.01       1015.71        11.92 o                         
   0   9  17       2400.62       2450.69        18.80 o                         
   1   9  17       9709.64       9813.01        52.77 o                         
   2   9  17       3634.18       3577.79        24.90 o                         
   3   9  17        188.70        193.32         8.39 o                         
   4   9  17       5641.46       5649.54        42.83 o                         
   5   9  17       3657.48       3588.91       147.21 o                         
  -7  10  17       2463.37       2466.61        24.64 o                         
  -6  10  17         42.95         31.63         6.67 o                         
  -5  10  17        742.46        728.78        11.93 o                         
  -4  10  17       1537.70       1539.73        15.32 o                         
  -3  10  17        632.94        626.74        11.60 o                         
  -2  10  17         37.14         34.42         5.35 o                         
  -1  10  17       2317.49       2325.89        17.74 o                         
   0  10  17       2482.50       2455.18        21.39 o                         
   1  10  17         58.85         63.66         7.04 o                         
   2  10  17       3207.30       3154.00        26.58 o                         
   3  10  17       1023.72       1030.36        18.86 o                         
   4  10  17         55.38         66.24        11.33 o                         
  -6  11  17        176.83        185.59        11.53 o                         
  -5  11  17       1340.52       1317.48        22.01 o                         
  -4  11  17          0.31          0.00         5.80 o                         
  -3  11  17       1535.89       1518.26        18.46 o                         
  -2  11  17       1078.01       1046.14        15.05 o                         
  -1  11  17          5.07          0.00         6.51 o                         
   0  11  17         28.11         28.96         7.32 o                         
   1  11  17       1224.09       1237.88        17.91 o                         
   2  11  17        161.58        167.76        10.29 o                         
   3  11  17         41.74         55.87        10.87 o                         
  -5  12  17        987.29        978.95        20.31 o                         
  -4  12  17       6131.68       6125.87        51.24 o                         
  -3  12  17       3793.19       3830.03        35.09 o                         
  -2  12  17        856.01        793.51        17.87 o                         
  -1  12  17       6550.86       6700.72        49.08 o                         
   0  12  17       3252.89       3264.56        32.72 o                         
   1  12  17         95.78        103.27         9.91 o                         
  -2  13  17       7840.43       7963.77        97.07 o                         
  -1  13  17       1404.83       1328.03        66.63 o                         
 -10   0  18        609.40        625.43        22.42 o                         
  -9   0  18       4095.24       4104.80        40.66 o                         
  -8   0  18      12657.06      12758.04        79.11 o                         
  -7   0  18       5012.56       5047.07        35.63 o                         
  -6   0  18         19.03         27.85         4.45 o                         
  -5   0  18       4429.64       4488.68        29.16 o                         
  -4   0  18      13412.06      13467.56        69.88 o                         
  -3   0  18         61.41         80.22         4.17 o                         
  -2   0  18      10749.50      10910.93        57.98 o                         
  -1   0  18      15522.96      15833.01        87.57 o                         
   0   0  18        263.00        275.97         7.60 o                         
   1   0  18       9481.04       9634.19        54.44 o                         
   2   0  18      12037.13      12441.97        71.53 o                         
   3   0  18       1843.64       1788.02        16.79 o                         
   4   0  18       2007.84       1994.52        23.02 o                         
   5   0  18      12415.17      12761.81       101.75 o                         
   6   0  18       4945.68       4944.08        54.39 o                         
   7   0  18       1701.71       1546.49        78.95 o                         
 -10   1  18       4723.45       4839.53        38.26 o                         
  -9   1  18       3730.02       3758.48        28.93 o                         
  -8   1  18          9.60         25.39         4.97 o                         
  -7   1  18       1382.54       1378.52        11.83 o                         
  -6   1  18       3245.57       3196.80        15.64 o                         
  -5   1  18        182.21        185.96         4.31 o                         
  -4   1  18       1021.38        945.57         7.88 o                         
  -3   1  18       6024.08       6006.53        25.49 o                         
  -2   1  18       2738.59       2783.52        13.36 o                         
  -1   1  18        700.88        694.00         6.58 o                         
   0   1  18       8267.94       8418.12        32.06 o                         
   1   1  18       6173.81       6097.21        25.57 o                         
   2   1  18        169.10        160.90         4.39 o                         
   3   1  18       2408.43       2444.11        14.46 o                         
   4   1  18       4714.42       4629.91        25.44 o                         
   5   1  18         39.97         31.10         4.83 o                         
   6   1  18       2447.50       2464.91        26.55 o                         
   7   1  18       3145.50       2991.85        96.20 o                         
 -10   2  18        458.13        474.59        14.56 o                         
  -9   2  18        390.42        370.09         9.67 o                         
  -8   2  18        514.53        518.97        10.18 o                         
  -7   2  18         84.96         76.17         4.43 o                         
  -6   2  18        150.57        157.52         4.21 o                         
  -5   2  18        399.34        381.44         6.41 o                         
  -4   2  18       3733.37       3609.64        17.46 o                         
  -3   2  18         17.51         25.26         2.68 o                         
  -2   2  18        874.10        834.24         6.75 o                         
  -1   2  18          5.89         26.38         2.54 o                         
   0   2  18         41.06         63.76         3.05 o                         
   1   2  18       1262.74       1217.02         9.44 o                         
   2   2  18        188.72        207.16         4.74 o                         
   3   2  18        309.05        321.99         6.46 o                         
   4   2  18        114.27        125.25         5.22 o                         
   5   2  18        191.27        214.06         7.60 o                         
   6   2  18        160.18        165.59         9.21 o                         
 -10   3  18       4510.60       4654.71        39.38 o                         
  -9   3  18       3944.06       4037.01        28.92 o                         
  -8   3  18        143.61        148.08         7.12 o                         
  -7   3  18       9805.88       9931.87        41.79 o                         
  -6   3  18       8713.37       8772.38        34.98 o                         
  -5   3  18         72.73         99.68         3.74 o                         
  -4   3  18      13988.10      13976.86        52.77 o                         
  -3   3  18      19439.13      19709.11        71.82 o                         
  -2   3  18       2758.41       2679.76        13.94 o                         
  -1   3  18       6686.07       6519.08        28.54 o                         
   0   3  18      14746.92      14929.06        56.89 o                         
   1   3  18       5443.44       5458.13        24.70 o                         
   2   3  18        540.38        547.15         7.24 o                         
   3   3  18       9568.78       9620.57        43.46 o                         
   4   3  18       6980.68       7027.49        35.11 o                         
   5   3  18         30.43         42.09         5.97 o                         
   6   3  18       3494.33       3443.96        28.57 o                         
  -9   4  18       2478.50       2477.04        22.30 o                         
  -8   4  18       8639.18       8821.23        47.73 o                         
  -7   4  18       2634.82       2629.60        17.94 o                         
  -6   4  18       1704.47       1689.83        12.07 o                         
  -5   4  18      12093.51      12075.16        48.88 o                         
  -4   4  18       7013.45       6981.88        30.40 o                         
  -3   4  18         96.74         98.13         3.85 o                         
  -2   4  18      14509.47      14593.02        55.14 o                         
  -1   4  18       6992.57       7045.28        29.86 o                         
   0   4  18        535.90        502.85         6.44 o                         
   1   4  18       5777.09       5830.75        25.64 o                         
   2   4  18      11778.54      11745.70        46.63 o                         
   3   4  18        931.69        878.68        10.21 o                         
   4   4  18       3271.37       3233.04        20.87 o                         
   5   4  18       5829.10       5863.54        34.97 o                         
   6   4  18       2099.94       2095.43        26.65 o                         
  -9   5  18       1773.11       1770.90        20.66 o                         
  -8   5  18          9.72         11.48         5.45 o                         
  -7   5  18        551.78        530.91         9.84 o                         
  -6   5  18        312.37        317.84         6.64 o                         
  -5   5  18        232.93        233.14         5.15 o                         
  -4   5  18         17.06         23.10         3.25 o                         
  -3   5  18       1255.52       1258.84         9.82 o                         
  -2   5  18         60.21         65.64         3.45 o                         
  -1   5  18         38.02         36.40         2.91 o                         
   0   5  18        414.10        408.68         5.95 o                         
   1   5  18          7.86         14.02         3.23 o                         
   2   5  18         21.94         29.65         3.43 o                         
   3   5  18        605.77        647.81         9.14 o                         
   4   5  18         17.57         20.10         4.80 o                         
   5   5  18         96.83        103.79         7.78 o                         
   6   5  18         73.89        107.86        10.54 o                         
  -9   6  18        839.21        844.89        17.31 o                         
  -8   6  18       3479.47       3434.54        25.77 o                         
  -7   6  18       2008.84       1977.25        17.09 o                         
  -6   6  18          8.39         18.96         4.26 o                         
  -5   6  18       2400.65       2321.04        15.54 o                         
  -4   6  18       2501.02       2469.59        14.19 o                         
  -3   6  18          9.51         14.48         3.06 o                         
  -2   6  18        935.68        908.21         8.50 o                         
  -1   6  18       2495.57       2474.16        13.86 o                         
   0   6  18        555.76        543.02         6.79 o                         
   1   6  18        532.37        528.95         8.04 o                         
   2   6  18       1398.69       1412.79        11.81 o                         
   3   6  18       3087.14       3052.22        18.26 o                         
   4   6  18        210.40        229.90         7.28 o                         
   5   6  18       4206.09       4218.63        32.42 o                         
  -8   7  18         27.29         35.52         7.06 o                         
  -7   7  18       4529.51       4588.93        29.92 o                         
  -6   7  18       9505.69       9668.50        46.74 o                         
  -5   7  18        328.41        349.13         7.50 o                         
  -4   7  18       5314.91       5213.41        24.93 o                         
  -3   7  18      10644.02      10692.82        42.99 o                         
  -2   7  18       4583.62       4548.51        22.16 o                         
  -1   7  18       2078.50       2059.36        13.58 o                         
   0   7  18      11503.41      11624.77        49.08 o                         
   1   7  18       5508.88       5559.74        28.76 o                         
   2   7  18         44.50         45.29         4.42 o                         
   3   7  18       5437.50       5568.09        32.71 o                         
   4   7  18       5118.55       5244.52        37.50 o
[truncated: 58,564 more chars]
